# Supplementary material for: Didelphis albiventris: an overview of unprecedented transcriptome sequencing of the white-eared opossum
Source: BMC Genomics. 2019 Nov 15;20:866. doi: 10.1186/s12864-019-6240-x (PMC6858782; doi:10.1186/s12864-019-6240-x)
Supplement: Supplementary file 3 — Additional file 3: DIAMOND results for the assembled opossum transcripts. The data are presented in seven sheets: all results for the three stages (“total”), all results for each pair of stages (“P0xP5”, “P0xP10” and “P5xP10”), differentially expressed results for each pair of stages (“P0xP5_DE”, “P0xP10_DE” and “P5xP10_DE”), and differentially expressed genes exclusively expressed in each stage (“P0_DE_exclusive”; “P5_DE_exclusive”; “P10_DE_exclusive”). [file 12864_2019_6240_MOESM3_ESM.xlsx]

## Sheet: total
Opossum Transcript ID	Uniprot Entry ID	Diamond Top Hit ID (EMB ID)	Ensembl ID	Organism	Gene names	Protein names	Gene ontology (GO)
dmsp_transcript_46812	-	2CLW_B	-	-	-	-	-
dmsp_transcript_60807	-	XP_518362.4	-	-	-	-	-
dmsp_transcript_60808	-	XP_518362.4	-	-	-	-	-
dmsp_transcript_64552	-	4G9J_A	-	-	-	-	-
dmsp_transcript_65750	-	1Z2W_A	-	-	-	-	-
dmsp_transcript_65751	-	1Z2W_A	-	-	-	-	-
dmsp_transcript_31932	-	CAH88354.1	-	-	-	-	-
dmsp_transcript_53004	-	prf||1510254A	-	-	-	-	-
dmsp_transcript_59199	-	prf||1510254A	-	-	-	-	-
dmsp_transcript_53003	-	prf||1510254A	-	-	-	-	-
dmsp_transcript_64437	-	pir||I38588	-	-	-	-	-
dmsp_transcript_51406	-	pir||D30411	-	-	-	-	-
dmsp_transcript_38982	-	5KC5_A	-	-	-	-	-
dmsp_transcript_64438	-	prf||1207289A	-	-	-	-	-
dmsp_transcript_17008	-	3SQV_C	-	-	-	-	-
dmsp_transcript_72324	-	prf||1703469D	-	-	-	-	-
dmsp_transcript_23365	-	3AAA_C	-	-	-	-	-
dmsp_transcript_10709	-	pir||S65824	-	-	-	-	-
dmsp_transcript_69746	-	2C7H_A	-	-	-	-	-
dmsp_transcript_69744	-	2C7H_A	-	-	-	-	-
dmsp_transcript_69743	-	2C7H_A	-	-	-	-	-
dmsp_transcript_69747	-	2C7H_A	-	-	-	-	-
dmsp_transcript_69748	-	2C7H_A	-	-	-	-	-
dmsp_transcript_69745	-	2C7H_A	-	-	-	-	-
dmsp_transcript_32426	-	4I5L_C	-	-	-	-	-
dmsp_transcript_19327	-	2C4P_A	-	-	-	-	-
dmsp_transcript_52584	-	pir||E41925	-	-	-	-	-
dmsp_transcript_13371	-	OXC88184.1	-	Achromobacter sp. KAs 3-5	hypothetical protein BMR85_025725	-	-
dmsp_transcript_13387	-	GAN74957.1	-	Acidiphilium multivorum AIU301	hypothetical protein Apmu_0247_01	-	-
dmsp_transcript_71033	-	WP_005801445.1	-	Acidovorax	MULTISPECIES: IS630 family transposase	-	-
dmsp_transcript_71033	C5TCU6	WP_005801445.1	-	Acidovorax delafieldii 2AN	AcdelDRAFT_4727	Integrase catalytic region	DNA binding [GO:0003677]
dmsp_transcript_18515	C5TBJ0	WP_003049965.1	-	Acidovorax delafieldii 2AN	AcdelDRAFT_4270	Transposase Tn3 family protein	transposase activity [GO:0004803]; transposition, DNA-mediated [GO:0006313]
dmsp_transcript_71033	A1W222	WP_005801445.1	-	Acidovorax sp. (strain JS42)	Ajs_0041 Ajs_0090 Ajs_0548 Ajs_0909 Ajs_1062 Ajs_1379 Ajs_1380 Ajs_1751 Ajs_1752 Ajs_1874 Ajs_1924 Ajs_2613 Ajs_2865 Ajs_4072 Ajs_4135	Integrase, catalytic region	DNA binding [GO:0003677]
dmsp_transcript_18515	A1W829	WP_003049965.1	-	Acidovorax sp. (strain JS42)	Ajs_2241 Ajs_4288	Transposase Tn3 family protein	transposase activity [GO:0004803]; transposition, DNA-mediated [GO:0006313]
dmsp_transcript_18516	-	ABM43213.1	-	Acidovorax sp. JS42	hypothetical protein Ajs_3083	-	-
dmsp_transcript_18515	A0A0A1VLD6	WP_003049965.1	-	Acidovorax sp. MR-S7	AVS7_03867	Transposase Tn3 family protein	transposase activity [GO:0004803]; transposition, DNA-mediated [GO:0006313]
dmsp_transcript_18515	A0A240UIP9	WP_003049965.1	-	Acidovorax sp. P4	CBP36_20520 CBP36_20625	Tn3 family transposase	transposase activity [GO:0004803]; transposition, DNA-mediated [GO:0006313]
dmsp_transcript_18515	A0A1B3PJX0	WP_003049965.1	-	Acidovorax sp. RAC01	BSY15_3454 BSY15_3485 BSY15_3553	Tn3 transposase DDE domain protein	transposase activity [GO:0004803]; transposition, DNA-mediated [GO:0006313]
dmsp_transcript_30123	-	WP_063454741.1	-	Acinetobacter	MULTISPECIES: hypothetical protein	-	-
dmsp_transcript_50286	-	WP_005404020.1	-	Acinetobacter	MULTISPECIES: hypothetical protein	-	-
dmsp_transcript_55538	-	WP_004738527.1	-	Acinetobacter	MULTISPECIES: IS4 family transposase	-	-
dmsp_transcript_55346	-	WP_004907081.1	-	Acinetobacter	MULTISPECIES: IS5-like element ISAba10 family transposase	-	-
dmsp_transcript_5278	-	WP_008942531.1	-	Acinetobacter	MULTISPECIES: replication protein	-	-
dmsp_transcript_32599	-	WP_059246929.1	-	Acinetobacter baumannii	hypothetical protein	-	-
dmsp_transcript_55538	A0A0J8TBK8	WP_004738527.1	-	Acinetobacter baumannii	AB895_1032 B9X95_07870	IS4 family transposase (Transposase DDE domain protein)	DNA binding [GO:0003677]; transposase activity [GO:0004803]; transposition, DNA-mediated [GO:0006313]
dmsp_transcript_13902	-	EXG52828.1	-	Acinetobacter baumannii 24812_4	putative cell wall-associated hydrolase, partial	-	-
dmsp_transcript_67758	-	KCZ18968.1	-	Acinetobacter baumannii 45052_2	hypothetical protein K041_3870	-	-
dmsp_transcript_55538	A0A009TE97	WP_004738527.1	-	Acinetobacter baumannii 99063	J529_2734	Transposase DDE domain protein	DNA binding [GO:0003677]; transposase activity [GO:0004803]; transposition, DNA-mediated [GO:0006313]
dmsp_transcript_13380	-	AGQ04648.1	-	Acinetobacter baumannii BJAB0715	hypothetical protein BJAB0715_00002	-	-
dmsp_transcript_13377	-	AGQ04648.1	-	Acinetobacter baumannii BJAB0715	hypothetical protein BJAB0715_00002	-	-
dmsp_transcript_17711	-	WP_004828368.1	-	Acinetobacter bereziniae	IS1 family transposase	-	-
dmsp_transcript_17711	N8YUS1	WP_004828368.1	-	Acinetobacter bereziniae NIPH 3	F963_00673	Uncharacterized protein	DNA binding [GO:0003677]; transposase activity [GO:0004803]; transposition, DNA-mediated [GO:0006313]
dmsp_transcript_65528	-	WP_100833519.1	-	Acinetobacter haemolyticus	IS3 family transposase	-	-
dmsp_transcript_65527	-	WP_100833519.1	-	Acinetobacter haemolyticus	IS3 family transposase	-	-
dmsp_transcript_32199	-	WP_004697445.1	-	Acinetobacter johnsonii	IS66 family transposase	-	-
dmsp_transcript_32198	-	WP_004697445.1	-	Acinetobacter johnsonii	IS66 family transposase	-	-
dmsp_transcript_32199	N8QIJ4	WP_004697445.1	-	Acinetobacter johnsonii CIP 64.6	F986_02750	Uncharacterized protein	-
dmsp_transcript_32198	N8QIJ4	WP_004697445.1	-	Acinetobacter johnsonii CIP 64.6	F986_02750	Uncharacterized protein	-
dmsp_transcript_81989	-	WP_004916107.1	-	Acinetobacter junii	RepB family plasmid replication initiator protein	-	-
dmsp_transcript_38731	-	ENV66978.1	-	Acinetobacter junii CIP 64.5	hypothetical protein F948_01179	-	-
dmsp_transcript_81989	S7WWD6	WP_004916107.1	-	Acinetobacter junii MTCC 11364	L292_2764	DNA replication protein	extrachromosomal circular DNA [GO:0005727]; DNA-directed DNA polymerase activity [GO:0003887]; DNA replication initiation [GO:0006270]
dmsp_transcript_50286	D0SRM7	WP_005404020.1	-	Acinetobacter junii SH205	HMPREF0026_03137	Toxin-antitoxin system, antitoxin component, ribbon-helix-helix domain protein	-
dmsp_transcript_30123	A0A1H3NHQ8	WP_063454741.1	-	Acinetobacter kyonggiensis	SAMN05421643_1472	Uncharacterized protein	-
dmsp_transcript_67051	-	ENU63783.1	-	Acinetobacter lwoffii NIPH 715	hypothetical protein F980_00531, partial	-	-
dmsp_transcript_42308	-	WP_006581835.1	-	Acinetobacter nosocomialis	IS4 family transposase	-	-
dmsp_transcript_5332	-	WP_004676350.1	-	Acinetobacter parvus	hypothetical protein	-	-
dmsp_transcript_58386	-	WP_004676344.1	-	Acinetobacter parvus	hypothetical protein	-	-
dmsp_transcript_5332	N8RKW6	WP_004676350.1	-	Acinetobacter parvus NIPH 1103	F989_00189	Uncharacterized protein	-
dmsp_transcript_58386	N8Q7M2	WP_004676344.1	-	Acinetobacter parvus NIPH 1103	F989_00188	Uncharacterized protein	-
dmsp_transcript_40054	-	OCZ29313.1	-	Acinetobacter pittii	hypothetical protein BFR92_04465	-	-
dmsp_transcript_78441	-	WP_068569693.1	-	Acinetobacter pittii	replication initiation protein	-	-
dmsp_transcript_55538	A0A140QSQ9	WP_004738527.1	-	Acinetobacter sp. 216872	J633_1597	Transposase DDE domain protein	DNA binding [GO:0003677]; transposase activity [GO:0004803]; transposition, DNA-mediated [GO:0006313]
dmsp_transcript_32201	-	WP_103800996.1	-	Acinetobacter sp. ACNIH4	IS66 family transposase	-	-
dmsp_transcript_32202	-	WP_103800996.1	-	Acinetobacter sp. ACNIH4	IS66 family transposase	-	-
dmsp_transcript_22691	-	WP_100358293.1	-	Acinetobacter sp. ANC 5347	hypothetical protein	-	-
dmsp_transcript_5278	C0VLS7	WP_008942531.1	-	Acinetobacter sp. ATCC 27244	HMPREF0023_2096	Putative Replication protein	-
dmsp_transcript_26397	-	ENU87733.1	-	Acinetobacter sp. CIP 102529	hypothetical protein F972_02999	-	-
dmsp_transcript_17712	-	WP_087545877.1	-	Acinetobacter sp. WCHA29	IS1 family transposase	-	-
dmsp_transcript_13888	-	ENV71128.1	-	Acinetobacter towneri DSM 14962 = CIP 107472	hypothetical protein F947_00014, partial	-	-
dmsp_transcript_41511	-	ENV71128.1	-	Acinetobacter towneri DSM 14962 = CIP 107472	hypothetical protein F947_00014, partial	-	-
dmsp_transcript_54330	-	ENV71128.1	-	Acinetobacter towneri DSM 14962 = CIP 107472	hypothetical protein F947_00014, partial	-	-
dmsp_transcript_13889	-	ENV71128.1	-	Acinetobacter towneri DSM 14962 = CIP 107472	hypothetical protein F947_00014, partial	-	-
dmsp_transcript_13890	-	ENV71128.1	-	Acinetobacter towneri DSM 14962 = CIP 107472	hypothetical protein F947_00014, partial	-	-
dmsp_transcript_32200	-	WP_000210457.1	-	Acinetobacter ursingii	IS66 family insertion sequence hypothetical protein	-	-
dmsp_transcript_21579	-	EDN81768.1	-	Actinomyces odontolyticus ATCC 17982	hypothetical protein ACTODO_00002	-	-
dmsp_transcript_19303	-	OLO56904.1	-	Actinomyces oris	hypothetical protein BKH26_04450	-	-
dmsp_transcript_19302	-	OLO56904.1	-	Actinomyces oris	hypothetical protein BKH26_04450	-	-
dmsp_transcript_20326	-	EJZ85023.1	-	Actinomyces turicensis ACS-279-V-Col4	hypothetical protein HMPREF9241_01603	-	-
dmsp_transcript_51727	-	XP_008181142.1	-	Acyrthosiphon pisum	PREDICTED: uncharacterized protein LOC103308822	-	-
dmsp_transcript_31029	-	XP_019652592.1	-	Ailuropoda melanoleuca	PREDICTED: uncharacterized protein LOC109489230, partial	-	-
dmsp_transcript_38594	-	EFB18506.1	-	Ailuropoda melanoleuca	hypothetical protein PANDA_010779, partial	-	-
dmsp_transcript_18515	A0A0E9LAU5	WP_003049965.1	-	Alicycliphilus sp. B1	ALISP_2036	Transposase Tn3 family protein	transposase activity [GO:0004803]; transposition, DNA-mediated [GO:0006313]
dmsp_transcript_14397	-	KYO38085.1	-	Alligator mississippiensis	hypothetical protein Y1Q_0019537	-	-
dmsp_transcript_16047	-	XP_019341999.1	-	Alligator mississippiensis	PREDICTED: uncharacterized protein LOC109282924 isoform X1	-	-
dmsp_transcript_16052	-	KYO39934.1	-	Alligator mississippiensis	hypothetical protein Y1Q_0004443	-	-
dmsp_transcript_16051	-	KYO39934.1	-	Alligator mississippiensis	hypothetical protein Y1Q_0004443	-	-
dmsp_transcript_16050	-	KYO39934.1	-	Alligator mississippiensis	hypothetical protein Y1Q_0004443	-	-
dmsp_transcript_72526	-	XP_011624102.1	-	Amborella trichopoda	LOW QUALITY PROTEIN: uncharacterized protein LOC18436115	-	-
dmsp_transcript_72528	-	XP_011624102.1	-	Amborella trichopoda	LOW QUALITY PROTEIN: uncharacterized protein LOC18436115	-	-
dmsp_transcript_18684	-	XP_013186598.1	-	Amyelois transitella	PREDICTED: uncharacterized protein LOC106131883 isoform X1	-	-
dmsp_transcript_19689	-	EDR96157.1	-	Anaerostipes caccae DSM 14662	hypothetical protein ANACAC_03315, partial	-	-
dmsp_transcript_58984	-	EDR96726.1	-	Anaerostipes caccae DSM 14662	hypothetical protein ANACAC_02715	-	-
dmsp_transcript_41658	-	EDR96726.1	-	Anaerostipes caccae DSM 14662	hypothetical protein ANACAC_02715	-	-
dmsp_transcript_58983	-	EDR96726.1	-	Anaerostipes caccae DSM 14662	hypothetical protein ANACAC_02715	-	-
dmsp_transcript_57614	-	OUP63279.1	-	Anaerotruncus colihominis	hypothetical protein B5F11_20580, partial	-	-
dmsp_transcript_32860	-	EOB00331.1	-	Anas platyrhynchos	hypothetical protein Anapl_12988	-	-
dmsp_transcript_69467	-	EOA95744.1	-	Anas platyrhynchos	hypothetical protein Anapl_09078, partial	-	-
dmsp_transcript_36624	-	EYC20903.1	-	Ancylostoma ceylanicum	hypothetical protein Y032_0020g126	-	-
dmsp_transcript_48248	-	WP_021095997.1	-	Anoxybacillus sp. SK3-4	transposase	-	-
dmsp_transcript_24599	-	XP_021526975.1	-	Aotus nancymaae	parathymosin	-	-
dmsp_transcript_64527	-	XP_012309849.1	-	Aotus nancymaae	methyltransferase-like protein 12, mitochondrial isoform X1	-	-
dmsp_transcript_9721	-	XP_006612507.1	-	Apis dorsata	PREDICTED: vegetative cell wall protein gp1-like	-	-
dmsp_transcript_20121	-	PKA65587.1	-	Apostasia shenzhenica	hypothetical protein AXF42_Ash021253	-	-
dmsp_transcript_67412	-	PIK44956.1	-	Apostichopus japonicus	hypothetical protein BSL78_18179	-	-
dmsp_transcript_48867	-	PIK52952.1	-	Apostichopus japonicus	hypothetical protein BSL78_10155	-	-
dmsp_transcript_48866	-	PIK52952.1	-	Apostichopus japonicus	hypothetical protein BSL78_10155	-	-
dmsp_transcript_47453	-	PIK52192.1	-	Apostichopus japonicus	hypothetical protein BSL78_10894	-	-
dmsp_transcript_81295	-	XP_013803074.1	-	Apteryx australis mantelli	PREDICTED: uncharacterized protein LOC106488674 isoform X2	-	-
dmsp_transcript_40489	-	ABH09321.1	-	Arachis hypogaea	leucine rich protein	-	-
dmsp_transcript_20229	-	ABH09321.1	-	Arachis hypogaea	leucine rich protein	-	-
dmsp_transcript_34126	-	GBC70352.1	-	archaeon HR02	hypothetical protein HRbin02_00118	-	-
dmsp_transcript_45133	-	CDG40808.1	-	Asaia platycodi SF2.1	conserved hypothetical protein	-	-
dmsp_transcript_32583	-	GAQ03960.1	-	Aspergillus lentulus	hypothetical protein ALT_1281	-	-
dmsp_transcript_85149	-	PLB42799.1	-	Aspergillus steynii IBT 23096	hypothetical protein P170DRAFT_132635, partial	-	-
dmsp_transcript_13488	-	NP_047986.1	-	Ateline gammaherpesvirus 3	mitogen	-	-
dmsp_transcript_13488	Q9YTQ1	NP_047986.1	-	Ateline herpesvirus 3 (AtHV-3) (Herpesvirus ateles)	-	Mitogen	integral component of membrane [GO:0016021]
dmsp_transcript_57134	-	WP_066343071.1	-	Azohydromonas lata	helix-turn-helix domain-containing protein	-	-
dmsp_transcript_13368	-	OYD80028.1	-	Azospirillum brasilense	hypothetical protein CHT98_33420, partial	-	-
dmsp_transcript_66985	-	CDB39267.1	-	Azospirillum sp. CAG:260	putative uncharacterized protein	-	-
dmsp_transcript_66987	-	CDB39267.1	-	Azospirillum sp. CAG:260	putative uncharacterized protein	-	-
dmsp_transcript_66978	-	CDB39267.1	-	Azospirillum sp. CAG:260	putative uncharacterized protein	-	-
dmsp_transcript_66979	-	CDB39267.1	-	Azospirillum sp. CAG:260	putative uncharacterized protein	-	-
dmsp_transcript_66980	-	CDB39267.1	-	Azospirillum sp. CAG:260	putative uncharacterized protein	-	-
dmsp_transcript_20823	-	WP_060462964.1	-	Bacilli	MULTISPECIES: hypothetical protein	-	-
dmsp_transcript_20974	-	OPE72099.1	-	Bacillus anthracis	hypothetical protein BEU27_30315, partial	-	-
dmsp_transcript_62995	-	OPE72099.1	-	Bacillus anthracis	hypothetical protein BEU27_30315, partial	-	-
dmsp_transcript_52217	-	OPE72099.1	-	Bacillus anthracis	hypothetical protein BEU27_30315, partial	-	-
dmsp_transcript_82616	-	OPE72099.1	-	Bacillus anthracis	hypothetical protein BEU27_30315, partial	-	-
dmsp_transcript_20973	-	OPE72099.1	-	Bacillus anthracis	hypothetical protein BEU27_30315, partial	-	-
dmsp_transcript_37398	-	OPE72099.1	-	Bacillus anthracis	hypothetical protein BEU27_30315, partial	-	-
dmsp_transcript_20013	-	WP_098603248.1	-	Bacillus cereus	hypothetical protein, partial	-	-
dmsp_transcript_48741	-	AIE80389.1	-	Bacillus cereus	triple helix repeat-containing collagen	-	-
dmsp_transcript_1456	-	WP_062750870.1	-	Bacillus clausii	transposase	-	-
dmsp_transcript_32642	-	WP_095142757.1	-	Bacillus hisashii	DDE transposase	-	-
dmsp_transcript_33518	-	EMI15242.1	-	Bacillus stratosphericus LAMA 585	lipoprotein	-	-
dmsp_transcript_41525	-	BAO93299.1	-	Bacillus subtilis subsp. natto BEST195	hypothetical protein BSNT_07263	-	-
dmsp_transcript_41526	-	BAO93299.1	-	Bacillus subtilis subsp. natto BEST195	hypothetical protein BSNT_07263	-	-
dmsp_transcript_41523	-	BAO93208.1	-	Bacillus subtilis subsp. natto BEST195	hypothetical protein BSNT_06294	-	-
dmsp_transcript_10387	-	WP_082041276.1	-	Bacillus thermoamylovorans	transposase	-	-
dmsp_transcript_56657	A0A0D0GFP8	WP_041902465.1	-	Bacillus thermoamylovorans	B4166_2358 B4167_2390	Uncharacterized protein	-
dmsp_transcript_56657	-	WP_041902465.1	-	Bacillus thermoamylovorans	transposase	-	-
dmsp_transcript_31328	-	OAK34190.1	-	Bacillus wiedmannii	endonuclease	-	-
dmsp_transcript_6471	-	OAK34190.1	-	Bacillus wiedmannii	endonuclease	-	-
dmsp_transcript_13180	-	WP_072056632.1	-	Bacteria	MULTISPECIES: hypothetical protein	-	-
dmsp_transcript_13181	-	WP_072056632.1	-	Bacteria	MULTISPECIES: hypothetical protein	-	-
dmsp_transcript_42739	-	WP_002282990.1	-	Bacteria	MULTISPECIES: hypothetical protein	-	-
dmsp_transcript_5326	-	WP_008235252.1	-	Bacteria	MULTISPECIES: hypothetical protein	-	-
dmsp_transcript_18515	-	WP_003049965.1	-	Bacteria	MULTISPECIES: Tn3-like element IS1071 family transposase	-	-
dmsp_transcript_21653	-	KWW24596.1	-	bacterium F082	Uncharacterized protein F082_1597	-	-
dmsp_transcript_46400	-	KWW24596.1	-	bacterium F082	Uncharacterized protein F082_1597	-	-
dmsp_transcript_46401	-	KWW24596.1	-	bacterium F082	Uncharacterized protein F082_1597	-	-
dmsp_transcript_7411	-	KWW24027.1	-	bacterium F082	hypothetical protein F082_2040	-	-
dmsp_transcript_21652	-	KWW24027.1	-	bacterium F082	hypothetical protein F082_2040	-	-
dmsp_transcript_29046	-	KWW26605.1	-	bacterium F083	Uncharacterized protein F083_3219	-	-
dmsp_transcript_60965	-	KWW25567.1	-	bacterium P201	Uncharacterized protein AUK64_2610, partial	-	-
dmsp_transcript_60964	-	KWW26465.1	-	bacterium P201	hypothetical protein AUK64_2547	-	-
dmsp_transcript_60966	-	KWW26465.1	-	bacterium P201	hypothetical protein AUK64_2547	-	-
dmsp_transcript_64794	-	KWW26465.1	-	bacterium P201	hypothetical protein AUK64_2547	-	-
dmsp_transcript_3642	-	KWW27341.1	-	bacterium P201	Uncharacterized protein AUK64_2224	-	-
dmsp_transcript_3640	-	KWW27341.1	-	bacterium P201	Uncharacterized protein AUK64_2224	-	-
dmsp_transcript_83010	-	EOS04307.1	-	Bacteroides uniformis dnLKV2	hypothetical protein C801_04085, partial	-	-
dmsp_transcript_5895	-	XP_007182030.1	-	Balaenoptera acutorostrata scammoni	PREDICTED: uncharacterized protein LOC103005834	-	-
dmsp_transcript_24714	-	POI36080.1	-	Bambusicola thoracicus	hypothetical protein CIB84_000167	-	-
dmsp_transcript_30952	-	POI33756.1	-	Bambusicola thoracicus	hypothetical protein CIB84_002488, partial	-	-
dmsp_transcript_34817	-	POI34808.1	-	Bambusicola thoracicus	hypothetical protein CIB84_001439	-	-
dmsp_transcript_67513	-	PFH31616.1	-	Besnoitia besnoiti	SAG-related sequence	-	-
dmsp_transcript_26143	-	PFH31616.1	-	Besnoitia besnoiti	SAG-related sequence	-	-
dmsp_transcript_67520	-	PFH31616.1	-	Besnoitia besnoiti	SAG-related sequence	-	-
dmsp_transcript_21581	-	KMS64610.1	-	Beta vulgaris subsp. vulgaris	hypothetical protein BVRB_018500	-	-
dmsp_transcript_21583	-	KMS64610.1	-	Beta vulgaris subsp. vulgaris	hypothetical protein BVRB_018500	-	-
dmsp_transcript_54331	-	KMS65245.1	-	Beta vulgaris subsp. vulgaris	hypothetical protein BVRB_037930, partial	-	-
dmsp_transcript_54326	-	KMS65245.1	-	Beta vulgaris subsp. vulgaris	hypothetical protein BVRB_037930, partial	-	-
dmsp_transcript_54334	-	KMS65245.1	-	Beta vulgaris subsp. vulgaris	hypothetical protein BVRB_037930, partial	-	-
dmsp_transcript_54333	-	KMS65245.1	-	Beta vulgaris subsp. vulgaris	hypothetical protein BVRB_037930, partial	-	-
dmsp_transcript_54323	-	KMS65245.1	-	Beta vulgaris subsp. vulgaris	hypothetical protein BVRB_037930, partial	-	-
dmsp_transcript_54332	-	KMS65245.1	-	Beta vulgaris subsp. vulgaris	hypothetical protein BVRB_037930, partial	-	-
dmsp_transcript_54325	-	KMS65245.1	-	Beta vulgaris subsp. vulgaris	hypothetical protein BVRB_037930, partial	-	-
dmsp_transcript_54329	-	KMS65245.1	-	Beta vulgaris subsp. vulgaris	hypothetical protein BVRB_037930, partial	-	-
dmsp_transcript_54327	-	KMS65245.1	-	Beta vulgaris subsp. vulgaris	hypothetical protein BVRB_037930, partial	-	-
dmsp_transcript_30530	-	KMS64810.1	-	Beta vulgaris subsp. vulgaris	hypothetical protein BVRB_042430, partial	-	-
dmsp_transcript_30528	-	KMS64810.1	-	Beta vulgaris subsp. vulgaris	hypothetical protein BVRB_042430, partial	-	-
dmsp_transcript_30527	-	KMS64810.1	-	Beta vulgaris subsp. vulgaris	hypothetical protein BVRB_042430, partial	-	-
dmsp_transcript_16465	-	OGA36429.1	-	Betaproteobacteria bacterium RIFCSPLOWO2_12_FULL_64_23	IS110 family transposase	-	-
dmsp_transcript_27646	-	EDN84183.1	-	Bifidobacterium adolescentis L2-32	hypothetical protein BIFADO_00017	-	-
dmsp_transcript_61778	-	EFR51297.1	-	Bifidobacterium bifidum NCIMB 41171	LOW QUALITY PROTEIN: hypothetical protein BBNG_01845, partial	-	-
dmsp_transcript_13905	-	SDK62063.1	-	Bifidobacterium breve	hypothetical protein SAMN05216468_1228	-	-
dmsp_transcript_45141	-	OZG63716.1	-	Bifidobacterium hapali	PG1 protein	-	-
dmsp_transcript_45139	-	OZG63716.1	-	Bifidobacterium hapali	PG1 protein	-	-
dmsp_transcript_45140	-	OZG63716.1	-	Bifidobacterium hapali	PG1 protein	-	-
dmsp_transcript_27647	-	PKU99019.1	-	Bifidobacterium pseudolongum subsp. globosum	hypothetical protein CQR53_1818, partial	-	-
dmsp_transcript_50113	-	KFJ04251.1	-	Bifidobacterium thermacidophilum subsp. thermacidophilum	PG1 protein	-	-
dmsp_transcript_16119	-	KFJ04251.1	-	Bifidobacterium thermacidophilum subsp. thermacidophilum	PG1 protein	-	-
dmsp_transcript_42372	-	XP_013084490.1	-	Biomphalaria glabrata	PREDICTED: putative protein FAM47C	-	-
dmsp_transcript_42370	-	XP_013084490.1	-	Biomphalaria glabrata	PREDICTED: putative protein FAM47C	-	-
dmsp_transcript_42372	A0A2C9JV29	XP_013084490.1	-	Biomphalaria glabrata (Bloodfluke planorb) (Freshwater snail)	-	Uncharacterized protein	-
dmsp_transcript_42370	A0A2C9JV29	XP_013084490.1	-	Biomphalaria glabrata (Bloodfluke planorb) (Freshwater snail)	-	Uncharacterized protein	-
dmsp_transcript_76622	-	AAR24531.1	-	Bitis gabonica	hypothetical protein 1	-	-
dmsp_transcript_76621	-	AAR24531.1	-	Bitis gabonica	hypothetical protein 1	-	-
dmsp_transcript_30599	-	AGW86065.1	-	Blattabacterium sp. (Nauphoeta cinerea)	Cell wall-associated hydrolase	-	-
dmsp_transcript_76660	-	EDM87028.1	-	Blautia obeum ATCC 29174	hypothetical protein RUMOBE_02439	-	-
dmsp_transcript_52168	-	XP_019835903.1	-	Bos indicus	PREDICTED: uncharacterized protein LOC109573161	-	-
dmsp_transcript_52167	-	XP_019835903.1	-	Bos indicus	PREDICTED: uncharacterized protein LOC109573161	-	-
dmsp_transcript_24272	-	XP_014338748.1	-	Bos mutus	PREDICTED: uncharacterized protein LOC106701607	-	-
dmsp_transcript_69615	A0A1E5NAB0	WP_069727691.1	-	Brachyspira hampsonii	BFL38_00610	Uncharacterized protein	-
dmsp_transcript_69615	-	WP_069727691.1	-	Brachyspira hampsonii	hypothetical protein	-	-
dmsp_transcript_75437	-	SMX61072.1	-	Bradyrhizobium sp. ORS 285	protein of unknown function	-	-
dmsp_transcript_32790	-	SMX61072.1	-	Bradyrhizobium sp. ORS 285	protein of unknown function	-	-
dmsp_transcript_13622	-	XP_002606355.1	-	Branchiostoma floridae	hypothetical protein BRAFLDRAFT_67598	-	-
dmsp_transcript_13621	-	XP_002606355.1	-	Branchiostoma floridae	hypothetical protein BRAFLDRAFT_67598	-	-
dmsp_transcript_13622	C3YBK8	XP_002606355.1	-	Branchiostoma floridae (Florida lancelet) (Amphioxus)	BRAFLDRAFT_67598	Uncharacterized protein	integral component of membrane [GO:0016021]
dmsp_transcript_13621	C3YBK8	XP_002606355.1	-	Branchiostoma floridae (Florida lancelet) (Amphioxus)	BRAFLDRAFT_67598	Uncharacterized protein	integral component of membrane [GO:0016021]
dmsp_transcript_37431	-	CDY63600.1	-	Brassica napus	BnaUnng00870D	-	-
dmsp_transcript_57165	-	XP_006057661.1	-	Bubalus bubalis	PREDICTED: uncharacterized protein LOC102401820	-	-
dmsp_transcript_52134	-	XP_006040801.1	-	Bubalus bubalis	PREDICTED: uncharacterized protein LOC102397317, partial	-	-
dmsp_transcript_61781	-	SOT39944.1	-	Burkholderia cenocepacia	conserved hypothetical protein	-	-
dmsp_transcript_61782	-	SOT39944.1	-	Burkholderia cenocepacia	conserved hypothetical protein	-	-
dmsp_transcript_13904	-	BAG46932.1	-	Burkholderia multivorans ATCC 17616	cell wall-associated hydrolase	-	-
dmsp_transcript_13901	-	BAG46932.1	-	Burkholderia multivorans ATCC 17616	cell wall-associated hydrolase	-	-
dmsp_transcript_22747	-	BAG46932.1	-	Burkholderia multivorans ATCC 17616	cell wall-associated hydrolase	-	-
dmsp_transcript_13883	-	BAG46934.1	-	Burkholderia multivorans ATCC 17616	hypothetical protein BMULJ_05092	-	-
dmsp_transcript_13906	-	BAG46933.1	-	Burkholderia multivorans ATCC 17616	conserved hypothetical protein	-	-
dmsp_transcript_68265	-	SOE91347.1	-	Burkholderia sp. OK806	hypothetical protein SAMN05446927_8268	-	-
dmsp_transcript_74458	-	BAO87435.1	-	Burkholderia sp. RPE67	putative membrane protein	-	-
dmsp_transcript_13907	-	BAO87435.1	-	Burkholderia sp. RPE67	putative membrane protein	-	-
dmsp_transcript_13896	-	BAO87435.1	-	Burkholderia sp. RPE67	putative membrane protein	-	-
dmsp_transcript_8144	-	BAP87814.1	-	Burkholderiales bacterium GJ-E10	integrase catalytic subunit	-	-
dmsp_transcript_794	-	OGB81770.1	-	Burkholderiales bacterium RIFCSPLOWO2_12_FULL_67_210	integrase	-	-
dmsp_transcript_41520	-	EGL81434.1	-	Caldalkalibacillus thermarum TA2.A1	hypothetical protein CathTA2_0037, partial	-	-
dmsp_transcript_41530	-	EGL81434.1	-	Caldalkalibacillus thermarum TA2.A1	hypothetical protein CathTA2_0037, partial	-	-
dmsp_transcript_41532	-	EGL81434.1	-	Caldalkalibacillus thermarum TA2.A1	hypothetical protein CathTA2_0037, partial	-	-
dmsp_transcript_41518	-	EGL81434.1	-	Caldalkalibacillus thermarum TA2.A1	hypothetical protein CathTA2_0037, partial	-	-
dmsp_transcript_41531	-	EGL81434.1	-	Caldalkalibacillus thermarum TA2.A1	hypothetical protein CathTA2_0037, partial	-	-
dmsp_transcript_41516	-	EGL81434.1	-	Caldalkalibacillus thermarum TA2.A1	hypothetical protein CathTA2_0037, partial	-	-
dmsp_transcript_77661	-	OXB53598.1	-	Callipepla squamata	hypothetical protein ASZ78_012231	-	-
dmsp_transcript_79198	-	OXB64419.1	-	Callipepla squamata	hypothetical protein ASZ78_010002	-	-
dmsp_transcript_6647	-	OXB58794.1	-	Callipepla squamata	hypothetical protein ASZ78_015992	-	-
dmsp_transcript_54340	-	XP_008982368.1	-	Callithrix jacchus	PREDICTED: uncharacterized protein LOC103788931	-	-
dmsp_transcript_54341	-	XP_008982368.1	-	Callithrix jacchus	PREDICTED: uncharacterized protein LOC103788931	-	-
dmsp_transcript_54339	-	XP_008982368.1	-	Callithrix jacchus	PREDICTED: uncharacterized protein LOC103788931	-	-
dmsp_transcript_54344	-	XP_008982368.1	-	Callithrix jacchus	PREDICTED: uncharacterized protein LOC103788931	-	-
dmsp_transcript_54342	-	XP_008982368.1	-	Callithrix jacchus	PREDICTED: uncharacterized protein LOC103788931	-	-
dmsp_transcript_54343	-	XP_008982368.1	-	Callithrix jacchus	PREDICTED: uncharacterized protein LOC103788931	-	-
dmsp_transcript_81006	-	XP_007898460.1	-	Callorhinchus milii	PREDICTED: uncharacterized protein LOC103183040	-	-
dmsp_transcript_81006	V9L5C7	XP_007898460.1	-	Callorhinchus milii (Ghost shark)	-	Uncharacterized protein	integral component of membrane [GO:0016021]
dmsp_transcript_68530	-	KFP01108.1	-	Calypte anna	hypothetical protein N300_00976, partial	-	-
dmsp_transcript_84263	-	KFP06542.1	-	Calypte anna	hypothetical protein N300_10534, partial	-	-
dmsp_transcript_56330	-	KFO96104.1	-	Calypte anna	hypothetical protein N300_11195, partial	-	-
dmsp_transcript_78619	-	XP_010944611.1	-	Camelus bactrianus	PREDICTED: dynactin subunit 2 isoform X1	-	-
dmsp_transcript_74146	-	XP_006174787.1	-	Camelus ferus	PREDICTED: uncharacterized protein LOC102520392	-	-
dmsp_transcript_74144	-	XP_006174787.1	-	Camelus ferus	PREDICTED: uncharacterized protein LOC102520392	-	-
dmsp_transcript_74142	-	XP_006174787.1	-	Camelus ferus	PREDICTED: uncharacterized protein LOC102520392	-	-
dmsp_transcript_3028	-	XP_014421956.1	-	Camelus ferus	PREDICTED: uncharacterized protein LOC106730777	-	-
dmsp_transcript_20300	-	EXI86093.1	-	Candidatus Accumulibacter sp. BA-94	phage tail tape measure protein, lambda family	-	-
dmsp_transcript_54352	-	PIZ01418.1	-	Candidatus Gracilibacteria bacterium CG_4_10_14_0_8_um_filter_38_28	hypothetical protein COY60_03575	-	-
dmsp_transcript_5691	-	PGH38078.1	-	Candidatus Nephrothrix sp. EaCA	hypothetical protein CRN43_17375, partial	-	-
dmsp_transcript_40984	-	OHA52798.1	-	Candidatus Terrybacteria bacterium RIFCSPLOWO2_01_FULL_48_14	hypothetical protein A3A30_02885	-	-
dmsp_transcript_58547	-	XP_022270334.1	-	Canis lupus familiaris	spidroin-1-like	-	-
dmsp_transcript_75935	-	ELT94824.1	-	Capitella teleta	hypothetical protein CAPTEDRAFT_122939, partial	-	-
dmsp_transcript_14025	-	XP_017901048.1	-	Capra hircus	PREDICTED: collagen alpha-1(I) chain-like, partial	-	-
dmsp_transcript_82103	-	XP_017900776.1	-	Capra hircus	PREDICTED: basic proline-rich protein-like, partial	-	-
dmsp_transcript_30926	-	PHT26544.1	-	Capsicum baccatum	hypothetical protein CQW23_33845	-	-
dmsp_transcript_45142	-	PHT34503.1	-	Capsicum baccatum	hypothetical protein CQW23_26303	-	-
dmsp_transcript_67410	-	PHT45033.1	-	Capsicum baccatum	hypothetical protein CQW23_14191	-	-
dmsp_transcript_67408	-	PHT45033.1	-	Capsicum baccatum	hypothetical protein CQW23_14191	-	-
dmsp_transcript_59912	-	PHT25682.1	-	Capsicum baccatum	Protein TAR1	-	-
dmsp_transcript_32213	-	XP_021575111.1	-	Carlito syrichta	uncharacterized protein LOC110596839	-	-
dmsp_transcript_32214	-	XP_021575111.1	-	Carlito syrichta	uncharacterized protein LOC110596839	-	-
dmsp_transcript_23204	-	CUO74938.1	-	Catenibacterium mitsuokai	Uncharacterised protein	-	-
dmsp_transcript_44006	-	XP_023416808.1	-	Cavia porcellus	uncharacterized protein LOC111754112	-	-
dmsp_transcript_17041	-	XP_023416879.1	-	Cavia porcellus	ASNSD1 upstream open reading frame protein	-	-
dmsp_transcript_69859	-	XP_017352555.1	-	Cebus capucinus imitator	PREDICTED: uncharacterized protein LOC108281495	-	-
dmsp_transcript_12280	-	XP_014636523.1	-	Ceratotherium simum simum	PREDICTED: protein PIGBOS1-like	-	-
dmsp_transcript_49269	-	OWK15525.1	-	Cervus elaphus hippelaphus	hypothetical protein Celaphus_00001011	-	-
dmsp_transcript_69104	-	OWK16855.1	-	Cervus elaphus hippelaphus	hypothetical protein Celaphus_00011472	-	-
dmsp_transcript_36133	-	OWK15284.1	-	Cervus elaphus hippelaphus	TK1	-	-
dmsp_transcript_678	-	OWK16473.1	-	Cervus elaphus hippelaphus	hypothetical protein Celaphus_00004894	-	-
dmsp_transcript_6773	-	OWK06584.1	-	Cervus elaphus hippelaphus	NOS3	-	-
dmsp_transcript_6774	-	OWK06584.1	-	Cervus elaphus hippelaphus	NOS3	-	-
dmsp_transcript_4076	-	OWK09864.1	-	Cervus elaphus hippelaphus	hypothetical protein Celaphus_00006019	-	-
dmsp_transcript_59820	-	OWK05078.1	-	Cervus elaphus hippelaphus	NDUFS2	-	-
dmsp_transcript_75016	-	OWK14961.1	-	Cervus elaphus hippelaphus	hypothetical protein Celaphus_00000321	-	-
dmsp_transcript_1884	-	OWK02998.1	-	Cervus elaphus hippelaphus	hypothetical protein Celaphus_00007942	-	-
dmsp_transcript_26014	-	OWK11425.1	-	Cervus elaphus hippelaphus	TRRAP	-	-
dmsp_transcript_26015	-	OWK11425.1	-	Cervus elaphus hippelaphus	TRRAP	-	-
dmsp_transcript_77587	-	OWK13383.1	-	Cervus elaphus hippelaphus	hypothetical protein Celaphus_00014451	-	-
dmsp_transcript_77586	-	OWK13383.1	-	Cervus elaphus hippelaphus	hypothetical protein Celaphus_00014451	-	-
dmsp_transcript_77588	-	OWK13383.1	-	Cervus elaphus hippelaphus	hypothetical protein Celaphus_00014451	-	-
dmsp_transcript_77585	-	OWK13383.1	-	Cervus elaphus hippelaphus	hypothetical protein Celaphus_00014451	-	-
dmsp_transcript_14168	-	OWK06111.1	-	Cervus elaphus hippelaphus	KPNA1	-	-
dmsp_transcript_64048	-	OWK04638.1	-	Cervus elaphus hippelaphus	ALG6	-	-
dmsp_transcript_72676	-	OWK04629.1	-	Cervus elaphus hippelaphus	hypothetical protein Celaphus_00001983, partial	-	-
dmsp_transcript_70782	-	OWK15611.1	-	Cervus elaphus hippelaphus	hypothetical protein Celaphus_00003948, partial	-	-
dmsp_transcript_16046	-	OWK10866.1	-	Cervus elaphus hippelaphus	RBM18	-	-
dmsp_transcript_44722	-	XP_005381201.1	-	Chinchilla lanigera	PREDICTED: collagen alpha-1(II) chain-like	-	-
dmsp_transcript_22381	-	XP_013360022.1	-	Chinchilla lanigera	PREDICTED: translation initiation factor IF-2-like	-	-
dmsp_transcript_22686	-	SGA28217.1	-	Chlamydia abortus	exonuclease III	-	-
dmsp_transcript_10091	-	CRI74785.1	-	Chlamydia trachomatis	Uncharacterised protein	-	-
dmsp_transcript_44895	-	PNW76895.1	-	Chlamydomonas reinhardtii	hypothetical protein CHLRE_11g480451v5	-	-
dmsp_transcript_19300	-	PNW76965.1	-	Chlamydomonas reinhardtii	hypothetical protein CHLRE_11g482952v5	-	-
dmsp_transcript_28591	-	PNW75982.1	-	Chlamydomonas reinhardtii	hypothetical protein CHLRE_12g552300v5	-	-
dmsp_transcript_28593	-	PNW75982.1	-	Chlamydomonas reinhardtii	hypothetical protein CHLRE_12g552300v5	-	-
dmsp_transcript_28592	-	PNW75982.1	-	Chlamydomonas reinhardtii	hypothetical protein CHLRE_12g552300v5	-	-
dmsp_transcript_32359	-	PNW79714.1	-	Chlamydomonas reinhardtii	hypothetical protein CHLRE_08g364151v5	-	-
dmsp_transcript_56316	-	PNW78948.1	-	Chlamydomonas reinhardtii	hypothetical protein CHLRE_09g395510v5	-	-
dmsp_transcript_32360	-	PNW74077.1	-	Chlamydomonas reinhardtii	hypothetical protein CHLRE_13g584450v5	-	-
dmsp_transcript_38680	-	XP_008012783.1	-	Chlorocebus sabaeus	PREDICTED: uncharacterized protein LOC103244621	-	-
dmsp_transcript_43566	-	XP_008008188.1	-	Chlorocebus sabaeus	PREDICTED: uncharacterized protein LOC103242219	-	-
dmsp_transcript_46291	-	XP_008016976.1	-	Chlorocebus sabaeus	PREDICTED: laforin, isoform 9-like	-	-
dmsp_transcript_24241	-	KXH85534.1	-	Chryseobacterium kwangjuense	hypothetical protein AU378_07250	-	-
dmsp_transcript_10333	-	WP_066440033.1	-	Chryseobacterium sp. CCH4-E10	IS1380 family transposase, partial	-	-
dmsp_transcript_19687	-	KQS94230.1	-	Chryseobacterium sp. Leaf394	hypothetical protein ASG21_18480	-	-
dmsp_transcript_3045	-	XP_006877391.1	-	Chrysochloris asiatica	PREDICTED: 40S ribosomal protein S5-like	-	-
dmsp_transcript_30598	-	EQE91113.1	-	Clostridioides difficile CD70	cell wall-associated hydrolase domain protein	-	-
dmsp_transcript_30596	-	EQE91113.1	-	Clostridioides difficile CD70	cell wall-associated hydrolase domain protein	-	-
dmsp_transcript_30597	-	EQE91113.1	-	Clostridioides difficile CD70	cell wall-associated hydrolase domain protein	-	-
dmsp_transcript_34275	-	EQG74591.1	-	Clostridioides difficile DA00165	hypothetical protein QKA_3524	-	-
dmsp_transcript_34276	-	EQG74591.1	-	Clostridioides difficile DA00165	hypothetical protein QKA_3524	-	-
dmsp_transcript_34272	-	EQG74591.1	-	Clostridioides difficile DA00165	hypothetical protein QKA_3524	-	-
dmsp_transcript_34277	-	EQG74591.1	-	Clostridioides difficile DA00165	hypothetical protein QKA_3524	-	-
dmsp_transcript_17742	-	EQG74591.1	-	Clostridioides difficile DA00165	hypothetical protein QKA_3524	-	-
dmsp_transcript_34274	-	EQG74591.1	-	Clostridioides difficile DA00165	hypothetical protein QKA_3524	-	-
dmsp_transcript_40490	-	EQI01696.1	-	Clostridioides difficile F501	UNVERIFIED_ORG: hypothetical protein QOE_0010	-	-
dmsp_transcript_41535	-	OFH96440.1	-	Clostridium acetireducens DSM 10703	hypothetical protein CLOACE_23150	-	-
dmsp_transcript_41536	-	OFH96440.1	-	Clostridium acetireducens DSM 10703	hypothetical protein CLOACE_23150	-	-
dmsp_transcript_13893	-	EES91647.1	-	Clostridium botulinum D str. 1873	conserved hypothetical protein	-	-
dmsp_transcript_9537	-	EEP52328.1	-	Clostridium butyricum E4 str. BoNT E BL5262	conserved hypothetical protein	-	-
dmsp_transcript_41659	-	CUQ87085.1	-	Clostridium innocuum	Uncharacterised protein	-	-
dmsp_transcript_35771	-	EDO61937.1	-	Clostridium leptum DSM 753	hypothetical protein CLOLEP_01448	-	-
dmsp_transcript_41661	-	EDO61937.1	-	Clostridium leptum DSM 753	hypothetical protein CLOLEP_01448	-	-
dmsp_transcript_35773	-	EDO61937.1	-	Clostridium leptum DSM 753	hypothetical protein CLOLEP_01448	-	-
dmsp_transcript_30529	-	EDO61937.1	-	Clostridium leptum DSM 753	hypothetical protein CLOLEP_01448	-	-
dmsp_transcript_30531	-	EDO61937.1	-	Clostridium leptum DSM 753	hypothetical protein CLOLEP_01448	-	-
dmsp_transcript_35772	-	EDO61937.1	-	Clostridium leptum DSM 753	hypothetical protein CLOLEP_01448	-	-
dmsp_transcript_35774	-	EDO61937.1	-	Clostridium leptum DSM 753	hypothetical protein CLOLEP_01448	-	-
dmsp_transcript_22225	-	EDS79006.1	-	Clostridium perfringens C str. JGS1495	conserved hypothetical protein	-	-
dmsp_transcript_22224	-	EDS79006.1	-	Clostridium perfringens C str. JGS1495	conserved hypothetical protein	-	-
dmsp_transcript_63601	-	EPZ62736.1	-	Clostridium sordellii VPI 9048	hypothetical protein H476_3359, partial	-	-
dmsp_transcript_73298	-	OXB77833.1	-	Colinus virginianus	hypothetical protein H355_000588	-	-
dmsp_transcript_46381	-	OXB76561.1	-	Colinus virginianus	hypothetical protein H355_004767, partial	-	-
dmsp_transcript_34202	-	OXB71530.1	-	Colinus virginianus	hypothetical protein H355_011451	-	-
dmsp_transcript_29458	-	PKK24955.1	-	Columba livia	transmembrane protein 47, partial	-	-
dmsp_transcript_45020	-	PKK32144.1	-	Columba livia	abl-interactor 1, transcript variant X5, partial	-	-
dmsp_transcript_45021	-	PKK32135.1	-	Columba livia	abl-interactor 1, transcript variant X9, partial	-	-
dmsp_transcript_76662	-	BAO82212.1	-	Comamonadaceae bacterium A1	hypothetical protein SRAA_2358	-	-
dmsp_transcript_76663	-	BAO82212.1	-	Comamonadaceae bacterium A1	hypothetical protein SRAA_2358	-	-
dmsp_transcript_76661	-	BAO82212.1	-	Comamonadaceae bacterium A1	hypothetical protein SRAA_2358	-	-
dmsp_transcript_18515	G9C9X3	WP_003049965.1	-	Comamonas testosteroni (Pseudomonas testosteroni)	tnpA5 tnpA6	TnpA5 (TnpA6)	transposase activity [GO:0004803]; transposition, DNA-mediated [GO:0006313]
dmsp_transcript_18515	B7WQ99	WP_003049965.1	-	Comamonas testosteroni (strain DSM 14576 / KF-1)	CtesDRAFT_PD0016 CtesDRAFT_PD0029 CtesDRAFT_PD5435	Transposase Tn3 family protein	transposase activity [GO:0004803]; transposition, DNA-mediated [GO:0006313]
dmsp_transcript_33450	-	BAJ11784.1	-	Corchorus olitorius	dehydration responsive protein, partial	-	-
dmsp_transcript_33452	-	BAJ11784.1	-	Corchorus olitorius	dehydration responsive protein, partial	-	-
dmsp_transcript_33442	-	BAJ11784.1	-	Corchorus olitorius	dehydration responsive protein, partial	-	-
dmsp_transcript_21582	-	CKG78254.1	-	Corynebacterium diphtheriae	Uncharacterised protein	-	-
dmsp_transcript_20242	-	BAC18353.1	-	Corynebacterium efficiens YS-314	conserved hypothetical protein	-	-
dmsp_transcript_46481	-	BAC18353.1	-	Corynebacterium efficiens YS-314	conserved hypothetical protein	-	-
dmsp_transcript_53582	-	BAC18353.1	-	Corynebacterium efficiens YS-314	conserved hypothetical protein	-	-
dmsp_transcript_36707	-	BAC18353.1	-	Corynebacterium efficiens YS-314	conserved hypothetical protein	-	-
dmsp_transcript_61157	-	BAC18353.1	-	Corynebacterium efficiens YS-314	conserved hypothetical protein	-	-
dmsp_transcript_44344	-	BAC18353.1	-	Corynebacterium efficiens YS-314	conserved hypothetical protein	-	-
dmsp_transcript_46480	-	BAC18353.1	-	Corynebacterium efficiens YS-314	conserved hypothetical protein	-	-
dmsp_transcript_20240	-	BAC18353.1	-	Corynebacterium efficiens YS-314	conserved hypothetical protein	-	-
dmsp_transcript_44345	-	BAC18353.1	-	Corynebacterium efficiens YS-314	conserved hypothetical protein	-	-
dmsp_transcript_20233	-	BAC18353.1	-	Corynebacterium efficiens YS-314	conserved hypothetical protein	-	-
dmsp_transcript_41540	-	EFQ80763.1	-	Corynebacterium pseudogenitalium ATCC 33035	hypothetical protein HMPREF0305_11074	-	-
dmsp_transcript_41547	-	EFQ80763.1	-	Corynebacterium pseudogenitalium ATCC 33035	hypothetical protein HMPREF0305_11074	-	-
dmsp_transcript_41545	-	EFQ80763.1	-	Corynebacterium pseudogenitalium ATCC 33035	hypothetical protein HMPREF0305_11074	-	-
dmsp_transcript_41542	-	EFQ80075.1	-	Corynebacterium pseudogenitalium ATCC 33035	hypothetical protein HMPREF0305_11241	-	-
dmsp_transcript_41546	-	EFQ80075.1	-	Corynebacterium pseudogenitalium ATCC 33035	hypothetical protein HMPREF0305_11241	-	-
dmsp_transcript_41539	-	EFQ80075.1	-	Corynebacterium pseudogenitalium ATCC 33035	hypothetical protein HMPREF0305_11241	-	-
dmsp_transcript_81821	-	EGV96686.1	-	Cricetulus griseus	hypothetical protein I79_009557	-	-
dmsp_transcript_81822	-	EGV96686.1	-	Cricetulus griseus	hypothetical protein I79_009557	-	-
dmsp_transcript_81819	-	EGV96686.1	-	Cricetulus griseus	hypothetical protein I79_009557	-	-
dmsp_transcript_81820	-	EGV96686.1	-	Cricetulus griseus	hypothetical protein I79_009557	-	-
dmsp_transcript_81823	-	EGV96686.1	-	Cricetulus griseus	hypothetical protein I79_009557	-	-
dmsp_transcript_81818	-	EGV96686.1	-	Cricetulus griseus	hypothetical protein I79_009557	-	-
dmsp_transcript_81817	-	EGV96686.1	-	Cricetulus griseus	hypothetical protein I79_009557	-	-
dmsp_transcript_81824	-	EGV96686.1	-	Cricetulus griseus	hypothetical protein I79_009557	-	-
dmsp_transcript_29385	-	EGW02564.1	-	Cricetulus griseus	hypothetical protein I79_014260	-	-
dmsp_transcript_29384	-	EGW02564.1	-	Cricetulus griseus	hypothetical protein I79_014260	-	-
dmsp_transcript_81521	-	EGW00242.1	-	Cricetulus griseus	hypothetical protein I79_018403	-	-
dmsp_transcript_2280	-	EGV98724.1	-	Cricetulus griseus	hypothetical protein I79_013418	-	-
dmsp_transcript_2285	-	EGV98724.1	-	Cricetulus griseus	hypothetical protein I79_013418	-	-
dmsp_transcript_2291	-	EGV98724.1	-	Cricetulus griseus	hypothetical protein I79_013418	-	-
dmsp_transcript_2282	-	EGV98724.1	-	Cricetulus griseus	hypothetical protein I79_013418	-	-
dmsp_transcript_2295	-	EGV98724.1	-	Cricetulus griseus	hypothetical protein I79_013418	-	-
dmsp_transcript_2283	-	EGV98724.1	-	Cricetulus griseus	hypothetical protein I79_013418	-	-
dmsp_transcript_2279	-	EGV98724.1	-	Cricetulus griseus	hypothetical protein I79_013418	-	-
dmsp_transcript_2296	-	EGV98724.1	-	Cricetulus griseus	hypothetical protein I79_013418	-	-
dmsp_transcript_2290	-	EGV98724.1	-	Cricetulus griseus	hypothetical protein I79_013418	-	-
dmsp_transcript_2294	-	EGV98724.1	-	Cricetulus griseus	hypothetical protein I79_013418	-	-
dmsp_transcript_2289	-	EGV98724.1	-	Cricetulus griseus	hypothetical protein I79_013418	-	-
dmsp_transcript_2287	-	EGV98724.1	-	Cricetulus griseus	hypothetical protein I79_013418	-	-
dmsp_transcript_2288	-	EGV98724.1	-	Cricetulus griseus	hypothetical protein I79_013418	-	-
dmsp_transcript_2281	-	EGV98724.1	-	Cricetulus griseus	hypothetical protein I79_013418	-	-
dmsp_transcript_2284	-	EGV98724.1	-	Cricetulus griseus	hypothetical protein I79_013418	-	-
dmsp_transcript_2278	-	EGV98724.1	-	Cricetulus griseus	hypothetical protein I79_013418	-	-
dmsp_transcript_2292	-	EGV98724.1	-	Cricetulus griseus	hypothetical protein I79_013418	-	-
dmsp_transcript_2293	-	EGV98724.1	-	Cricetulus griseus	hypothetical protein I79_013418	-	-
dmsp_transcript_2286	-	EGV98724.1	-	Cricetulus griseus	hypothetical protein I79_013418	-	-
dmsp_transcript_2277	-	EGV98724.1	-	Cricetulus griseus	hypothetical protein I79_013418	-	-
dmsp_transcript_64555	-	EGV94505.1	-	Cricetulus griseus	hypothetical protein I79_000896	-	-
dmsp_transcript_58932	-	EGV92872.1	-	Cricetulus griseus	hypothetical protein I79_006678	-	-
dmsp_transcript_7484	-	EGW13713.1	-	Cricetulus griseus	hypothetical protein I79_021098	-	-
dmsp_transcript_33762	-	EGW12508.1	-	Cricetulus griseus	hypothetical protein I79_013494	-	-
dmsp_transcript_48823	-	EGW02672.1	-	Cricetulus griseus	hypothetical protein I79_004128	-	-
dmsp_transcript_73237	-	EGW14104.1	-	Cricetulus griseus	hypothetical protein I79_024313	-	-
dmsp_transcript_9578	-	EGW02784.1	-	Cricetulus griseus	hypothetical protein I79_007524	-	-
dmsp_transcript_73364	-	XP_007607217.1	-	Cricetulus griseus	PREDICTED: uncharacterized protein C12orf76 homolog	-	-
dmsp_transcript_23124	-	EGW10748.1	-	Cricetulus griseus	hypothetical protein I79_013944	-	-
dmsp_transcript_51307	-	PNF34568.1	-	Cryptotermes secundus	hypothetical protein B7P43_G10639, partial	-	-
dmsp_transcript_5470	-	PNF34568.1	-	Cryptotermes secundus	hypothetical protein B7P43_G10639, partial	-	-
dmsp_transcript_57941	-	PNF34568.1	-	Cryptotermes secundus	hypothetical protein B7P43_G10639, partial	-	-
dmsp_transcript_21115	-	PNF34568.1	-	Cryptotermes secundus	hypothetical protein B7P43_G10639, partial	-	-
dmsp_transcript_68017	-	PNF34568.1	-	Cryptotermes secundus	hypothetical protein B7P43_G10639, partial	-	-
dmsp_transcript_51306	-	PNF34568.1	-	Cryptotermes secundus	hypothetical protein B7P43_G10639, partial	-	-
dmsp_transcript_68142	-	PNF43269.1	-	Cryptotermes secundus	hypothetical protein B7P43_G14697	-	-
dmsp_transcript_4109	-	PNF29616.1	-	Cryptotermes secundus	hypothetical protein B7P43_G16921	-	-
dmsp_transcript_81293	-	KFO70591.1	-	Cuculus canorus	hypothetical protein N303_14822	-	-
dmsp_transcript_18515	Q1LN49	WP_003049965.1	-	Cupriavidus metallidurans (strain ATCC 43123 / DSM 2839 / NBRC 102507 / CH34) (Ralstonia metallidurans)	tnpA Rmet_1491 Rmet_1506 Rmet_1544	Transposase IS1071	transposase activity [GO:0004803]; transposition, DNA-mediated [GO:0006313]
dmsp_transcript_18515	Q6UP74	WP_003049965.1	-	Cupriavidus necator (strain JMP 134 / LMG 1197) (Ralstonia eutropha (strain JMP 134))	tnpA Reut_D6491	IS1071 transposase (Transposase Tn3)	transposase activity [GO:0004803]; transposition, DNA-mediated [GO:0006313]
dmsp_transcript_25603	-	WP_061957183.1	-	Cupriavidus pauculus	terminase large subunit	-	-
dmsp_transcript_18515	A0A1D9GZI7	WP_003049965.1	-	Cupriavidus sp. USMAA2-4	BKK79_15605	Tn3 family transposase	transposase activity [GO:0004803]; transposition, DNA-mediated [GO:0006313]
dmsp_transcript_26570	-	WP_019578325.1	-	Curvibacter lanceolatus	IS66 family transposase, partial	-	-
dmsp_transcript_26571	-	WP_019578325.1	-	Curvibacter lanceolatus	IS66 family transposase, partial	-	-
dmsp_transcript_13898	-	CBA31922.1	-	Curvibacter putative symbiont of Hydra magnipapillata	hypothetical protein Csp_D29540	-	-
dmsp_transcript_13908	-	CBA31922.1	-	Curvibacter putative symbiont of Hydra magnipapillata	hypothetical protein Csp_D29540	-	-
dmsp_transcript_13899	-	CBA31922.1	-	Curvibacter putative symbiont of Hydra magnipapillata	hypothetical protein Csp_D29540	-	-
dmsp_transcript_13911	-	CBA31922.1	-	Curvibacter putative symbiont of Hydra magnipapillata	hypothetical protein Csp_D29540	-	-
dmsp_transcript_13909	-	CBA31922.1	-	Curvibacter putative symbiont of Hydra magnipapillata	hypothetical protein Csp_D29540	-	-
dmsp_transcript_13897	-	CBA31922.1	-	Curvibacter putative symbiont of Hydra magnipapillata	hypothetical protein Csp_D29540	-	-
dmsp_transcript_45115	-	CBA31936.1	-	Curvibacter putative symbiont of Hydra magnipapillata	hypothetical protein Csp_D29610	-	-
dmsp_transcript_54328	-	CBA31926.1	-	Curvibacter putative symbiont of Hydra magnipapillata	hypothetical protein Csp_D29560	-	-
dmsp_transcript_79688	-	CBA31926.1	-	Curvibacter putative symbiont of Hydra magnipapillata	hypothetical protein Csp_D29560	-	-
dmsp_transcript_33699	-	WP_035800933.1	-	Cyanothece sp. CCY0110	hypothetical protein	-	-
dmsp_transcript_79605	-	KZS01348.1	-	Daphnia magna	Uncharacterized protein APZ42_002027, partial	-	-
dmsp_transcript_13900	-	EFX63797.1	-	Daphnia pulex	hypothetical protein DAPPUDRAFT_118838	-	-
dmsp_transcript_71915	-	EFX60215.1	-	Daphnia pulex	hypothetical protein DAPPUDRAFT_72393, partial	-	-
dmsp_transcript_32582	-	KZM80197.1	-	Daucus carota subsp. sativus	hypothetical protein DCAR_032322	-	-
dmsp_transcript_32581	-	KZM80197.1	-	Daucus carota subsp. sativus	hypothetical protein DCAR_032322	-	-
dmsp_transcript_20227	-	AAF09840.1	-	Deinococcus radiodurans R1	AE001886_6 hypothetical protein DR_0254	-	-
dmsp_transcript_10754	-	AAF09840.1	-	Deinococcus radiodurans R1	AE001886_6 hypothetical protein DR_0254	-	-
dmsp_transcript_20228	-	AAF09840.1	-	Deinococcus radiodurans R1	AE001886_6 hypothetical protein DR_0254	-	-
dmsp_transcript_18515	Q932Q9	WP_003049965.1	-	Delftia acidovorans (Pseudomonas acidovorans) (Comamonas acidovorans)	tnpA	Transposase	transposase activity [GO:0004803]; transposition, DNA-mediated [GO:0006313]
dmsp_transcript_18515	A0A1H3N6H2	WP_003049965.1	-	Delftia lacustris	SAMN05421547_108190	Transposase and inactivated derivatives, TnpA family	transposase activity [GO:0004803]; transposition, DNA-mediated [GO:0006313]
dmsp_transcript_37452	-	PKU87287.1	-	Dendrobium catenatum	hypothetical protein MA16_Dca009435	-	-
dmsp_transcript_37453	-	PKU87287.1	-	Dendrobium catenatum	hypothetical protein MA16_Dca009435	-	-
dmsp_transcript_20246	-	EPR32483.1	-	Desulfococcus multivorans DSM 2059	hypothetical protein dsmv_3640	-	-
dmsp_transcript_54398	-	XP_017302466.1	-	Diaphorina citri	PREDICTED: uncharacterized protein LOC108253285	-	-
dmsp_transcript_54398	A0A1S4EJV3	XP_017302466.1	-	Diaphorina citri (Asian citrus psyllid)	LOC108253285	uncharacterized protein LOC108253285	-
dmsp_transcript_13778	-	no hit	-	Didelphis albiventris	unknown gene	unknown protein	-
dmsp_transcript_6137	-	no hit	-	Didelphis albiventris	unknown gene	unknown protein	-
dmsp_transcript_51852	-	no hit	-	Didelphis albiventris	unknown gene	unknown protein	-
dmsp_transcript_68046	-	no hit	-	Didelphis albiventris	unknown gene	unknown protein	-
dmsp_transcript_41127	-	no hit	-	Didelphis albiventris	unknown gene	unknown protein	-
dmsp_transcript_19915	-	no hit	-	Didelphis albiventris	unknown gene	unknown protein	-
dmsp_transcript_46368	-	no hit	-	Didelphis albiventris	unknown gene	unknown protein	-
dmsp_transcript_31301	-	no hit	-	Didelphis albiventris	unknown gene	unknown protein	-
dmsp_transcript_10117	-	no hit	-	Didelphis albiventris	unknown gene	unknown protein	-
dmsp_transcript_36750	-	no hit	-	Didelphis albiventris	unknown gene	unknown protein	-
dmsp_transcript_4525	-	no hit	-	Didelphis albiventris	unknown gene	unknown protein	-
dmsp_transcript_84429	-	no hit	-	Didelphis albiventris	unknown gene	unknown protein	-
dmsp_transcript_39615	-	no hit	-	Didelphis albiventris	unknown gene	unknown protein	-
dmsp_transcript_23498	-	no hit	-	Didelphis albiventris	unknown gene	unknown protein	-
dmsp_transcript_32203	-	no hit	-	Didelphis albiventris	unknown gene	unknown protein	-
dmsp_transcript_27057	-	no hit	-	Didelphis albiventris	unknown gene	unknown protein	-
dmsp_transcript_49060	-	no hit	-	Didelphis albiventris	unknown gene	unknown protein	-
dmsp_transcript_67912	-	no hit	-	Didelphis albiventris	unknown gene	unknown protein	-
dmsp_transcript_27181	-	no hit	-	Didelphis albiventris	unknown gene	unknown protein	-
dmsp_transcript_52066	-	no hit	-	Didelphis albiventris	unknown gene	unknown protein	-
dmsp_transcript_53130	-	no hit	-	Didelphis albiventris	unknown gene	unknown protein	-
dmsp_transcript_82094	-	no hit	-	Didelphis albiventris	unknown gene	unknown protein	-
dmsp_transcript_52406	-	no hit	-	Didelphis albiventris	unknown gene	unknown protein	-
dmsp_transcript_60080	-	no hit	-	Didelphis albiventris	unknown gene	unknown protein	-
dmsp_transcript_40243	-	no hit	-	Didelphis albiventris	unknown gene	unknown protein	-
dmsp_transcript_65709	-	no hit	-	Didelphis albiventris	unknown gene	unknown protein	-
dmsp_transcript_4291	-	no hit	-	Didelphis albiventris	unknown gene	unknown protein	-
dmsp_transcript_40269	-	no hit	-	Didelphis albiventris	unknown gene	unknown protein	-
dmsp_transcript_68610	-	no hit	-	Didelphis albiventris	unknown gene	unknown protein	-
dmsp_transcript_7610	-	no hit	-	Didelphis albiventris	unknown gene	unknown protein	-
dmsp_transcript_19482	-	no hit	-	Didelphis albiventris	unknown gene	unknown protein	-
dmsp_transcript_2461	-	no hit	-	Didelphis albiventris	unknown gene	unknown protein	-
dmsp_transcript_81943	-	no hit	-	Didelphis albiventris	unknown gene	unknown protein	-
dmsp_transcript_83975	-	no hit	-	Didelphis albiventris	unknown gene	unknown protein	-
dmsp_transcript_39249	-	no hit	-	Didelphis albiventris	unknown gene	unknown protein	-
dmsp_transcript_46338	-	no hit	-	Didelphis albiventris	unknown gene	unknown protein	-
dmsp_transcript_2673	-	no hit	-	Didelphis albiventris	unknown gene	unknown protein	-
dmsp_transcript_63708	-	no hit	-	Didelphis albiventris	unknown gene	unknown protein	-
dmsp_transcript_71196	-	no hit	-	Didelphis albiventris	unknown gene	unknown protein	-
dmsp_transcript_39391	-	no hit	-	Didelphis albiventris	unknown gene	unknown protein	-
dmsp_transcript_64943	-	no hit	-	Didelphis albiventris	unknown gene	unknown protein	-
dmsp_transcript_22713	-	no hit	-	Didelphis albiventris	unknown gene	unknown protein	-
dmsp_transcript_79018	-	no hit	-	Didelphis albiventris	unknown gene	unknown protein	-
dmsp_transcript_1324	-	no hit	-	Didelphis albiventris	unknown gene	unknown protein	-
dmsp_transcript_66488	-	no hit	-	Didelphis albiventris	unknown gene	unknown protein	-
dmsp_transcript_54524	-	no hit	-	Didelphis albiventris	unknown gene	unknown protein	-
dmsp_transcript_3306	-	no hit	-	Didelphis albiventris	unknown gene	unknown protein	-
dmsp_transcript_13671	-	no hit	-	Didelphis albiventris	unknown gene	unknown protein	-
dmsp_transcript_76993	-	no hit	-	Didelphis albiventris	unknown gene	unknown protein	-
dmsp_transcript_58291	-	no hit	-	Didelphis albiventris	unknown gene	unknown protein	-
dmsp_transcript_69076	-	no hit	-	Didelphis albiventris	unknown gene	unknown protein	-
dmsp_transcript_32218	-	no hit	-	Didelphis albiventris	unknown gene	unknown protein	-
dmsp_transcript_70609	-	no hit	-	Didelphis albiventris	unknown gene	unknown protein	-
dmsp_transcript_47009	-	no hit	-	Didelphis albiventris	unknown gene	unknown protein	-
dmsp_transcript_17841	-	no hit	-	Didelphis albiventris	unknown gene	unknown protein	-
dmsp_transcript_51854	-	no hit	-	Didelphis albiventris	unknown gene	unknown protein	-
dmsp_transcript_36925	-	no hit	-	Didelphis albiventris	unknown gene	unknown protein	-
dmsp_transcript_12907	-	no hit	-	Didelphis albiventris	unknown gene	unknown protein	-
dmsp_transcript_6179	-	no hit	-	Didelphis albiventris	unknown gene	unknown protein	-
dmsp_transcript_39401	-	no hit	-	Didelphis albiventris	unknown gene	unknown protein	-
dmsp_transcript_9970	-	no hit	-	Didelphis albiventris	unknown gene	unknown protein	-
dmsp_transcript_15605	-	no hit	-	Didelphis albiventris	unknown gene	unknown protein	-
dmsp_transcript_54581	-	no hit	-	Didelphis albiventris	unknown gene	unknown protein	-
dmsp_transcript_83958	-	no hit	-	Didelphis albiventris	unknown gene	unknown protein	-
dmsp_transcript_13937	-	no hit	-	Didelphis albiventris	unknown gene	unknown protein	-
dmsp_transcript_25645	-	no hit	-	Didelphis albiventris	unknown gene	unknown protein	-
dmsp_transcript_79751	-	no hit	-	Didelphis albiventris	unknown gene	unknown protein	-
dmsp_transcript_1573	-	no hit	-	Didelphis albiventris	unknown gene	unknown protein	-
dmsp_transcript_20469	-	no hit	-	Didelphis albiventris	unknown gene	unknown protein	-
dmsp_transcript_72605	-	no hit	-	Didelphis albiventris	unknown gene	unknown protein	-
dmsp_transcript_50650	-	no hit	-	Didelphis albiventris	unknown gene	unknown protein	-
dmsp_transcript_63818	-	no hit	-	Didelphis albiventris	unknown gene	unknown protein	-
dmsp_transcript_66105	-	no hit	-	Didelphis albiventris	unknown gene	unknown protein	-
dmsp_transcript_73051	-	no hit	-	Didelphis albiventris	unknown gene	unknown protein	-
dmsp_transcript_35016	-	no hit	-	Didelphis albiventris	unknown gene	unknown protein	-
dmsp_transcript_53998	-	no hit	-	Didelphis albiventris	unknown gene	unknown protein	-
dmsp_transcript_66555	-	no hit	-	Didelphis albiventris	unknown gene	unknown protein	-
dmsp_transcript_19273	-	no hit	-	Didelphis albiventris	unknown gene	unknown protein	-
dmsp_transcript_38968	-	no hit	-	Didelphis albiventris	unknown gene	unknown protein	-
dmsp_transcript_85020	-	no hit	-	Didelphis albiventris	unknown gene	unknown protein	-
dmsp_transcript_65797	-	no hit	-	Didelphis albiventris	unknown gene	unknown protein	-
dmsp_transcript_38338	-	no hit	-	Didelphis albiventris	unknown gene	unknown protein	-
dmsp_transcript_73345	-	no hit	-	Didelphis albiventris	unknown gene	unknown protein	-
dmsp_transcript_56621	-	no hit	-	Didelphis albiventris	unknown gene	unknown protein	-
dmsp_transcript_54112	-	no hit	-	Didelphis albiventris	unknown gene	unknown protein	-
dmsp_transcript_79830	-	no hit	-	Didelphis albiventris	unknown gene	unknown protein	-
dmsp_transcript_71565	-	no hit	-	Didelphis albiventris	unknown gene	unknown protein	-
dmsp_transcript_39311	-	no hit	-	Didelphis albiventris	unknown gene	unknown protein	-
dmsp_transcript_16181	-	no hit	-	Didelphis albiventris	unknown gene	unknown protein	-
dmsp_transcript_10777	-	no hit	-	Didelphis albiventris	unknown gene	unknown protein	-
dmsp_transcript_29726	-	no hit	-	Didelphis albiventris	unknown gene	unknown protein	-
dmsp_transcript_29626	-	no hit	-	Didelphis albiventris	unknown gene	unknown protein	-
dmsp_transcript_73359	-	no hit	-	Didelphis albiventris	unknown gene	unknown protein	-
dmsp_transcript_30291	-	no hit	-	Didelphis albiventris	unknown gene	unknown protein	-
dmsp_transcript_7771	-	no hit	-	Didelphis albiventris	unknown gene	unknown protein	-
dmsp_transcript_67899	-	no hit	-	Didelphis albiventris	unknown gene	unknown protein	-
dmsp_transcript_43294	-	no hit	-	Didelphis albiventris	unknown gene	unknown protein	-
dmsp_transcript_4308	-	no hit	-	Didelphis albiventris	unknown gene	unknown protein	-
dmsp_transcript_68295	-	no hit	-	Didelphis albiventris	unknown gene	unknown protein	-
dmsp_transcript_80012	-	no hit	-	Didelphis albiventris	unknown gene	unknown protein	-
dmsp_transcript_78	-	no hit	-	Didelphis albiventris	unknown gene	unknown protein	-
dmsp_transcript_43571	-	no hit	-	Didelphis albiventris	unknown gene	unknown protein	-
dmsp_transcript_35192	-	no hit	-	Didelphis albiventris	unknown gene	unknown protein	-
dmsp_transcript_21932	-	no hit	-	Didelphis albiventris	unknown gene	unknown protein	-
dmsp_transcript_10105	-	no hit	-	Didelphis albiventris	unknown gene	unknown protein	-
dmsp_transcript_29306	-	no hit	-	Didelphis albiventris	unknown gene	unknown protein	-
dmsp_transcript_60647	-	no hit	-	Didelphis albiventris	unknown gene	unknown protein	-
dmsp_transcript_24971	-	no hit	-	Didelphis albiventris	unknown gene	unknown protein	-
dmsp_transcript_48743	-	no hit	-	Didelphis albiventris	unknown gene	unknown protein	-
dmsp_transcript_24249	-	no hit	-	Didelphis albiventris	unknown gene	unknown protein	-
dmsp_transcript_2420	-	no hit	-	Didelphis albiventris	unknown gene	unknown protein	-
dmsp_transcript_39949	-	no hit	-	Didelphis albiventris	unknown gene	unknown protein	-
dmsp_transcript_50432	-	no hit	-	Didelphis albiventris	unknown gene	unknown protein	-
dmsp_transcript_60409	-	no hit	-	Didelphis albiventris	unknown gene	unknown protein	-
dmsp_transcript_2343	-	no hit	-	Didelphis albiventris	unknown gene	unknown protein	-
dmsp_transcript_76392	-	no hit	-	Didelphis albiventris	unknown gene	unknown protein	-
dmsp_transcript_49399	-	no hit	-	Didelphis albiventris	unknown gene	unknown protein	-
dmsp_transcript_57855	-	no hit	-	Didelphis albiventris	unknown gene	unknown protein	-
dmsp_transcript_61477	-	no hit	-	Didelphis albiventris	unknown gene	unknown protein	-
dmsp_transcript_17073	-	no hit	-	Didelphis albiventris	unknown gene	unknown protein	-
dmsp_transcript_21026	-	no hit	-	Didelphis albiventris	unknown gene	unknown protein	-
dmsp_transcript_77202	-	no hit	-	Didelphis albiventris	unknown gene	unknown protein	-
dmsp_transcript_46001	-	no hit	-	Didelphis albiventris	unknown gene	unknown protein	-
dmsp_transcript_8098	-	no hit	-	Didelphis albiventris	unknown gene	unknown protein	-
dmsp_transcript_28715	-	no hit	-	Didelphis albiventris	unknown gene	unknown protein	-
dmsp_transcript_42586	-	no hit	-	Didelphis albiventris	unknown gene	unknown protein	-
dmsp_transcript_73668	-	no hit	-	Didelphis albiventris	unknown gene	unknown protein	-
dmsp_transcript_79503	-	no hit	-	Didelphis albiventris	unknown gene	unknown protein	-
dmsp_transcript_63460	-	no hit	-	Didelphis albiventris	unknown gene	unknown protein	-
dmsp_transcript_33351	-	no hit	-	Didelphis albiventris	unknown gene	unknown protein	-
dmsp_transcript_20280	-	no hit	-	Didelphis albiventris	unknown gene	unknown protein	-
dmsp_transcript_43820	-	no hit	-	Didelphis albiventris	unknown gene	unknown protein	-
dmsp_transcript_76717	-	no hit	-	Didelphis albiventris	unknown gene	unknown protein	-
dmsp_transcript_7340	-	no hit	-	Didelphis albiventris	unknown gene	unknown protein	-
dmsp_transcript_33719	-	no hit	-	Didelphis albiventris	unknown gene	unknown protein	-
dmsp_transcript_31414	-	no hit	-	Didelphis albiventris	unknown gene	unknown protein	-
dmsp_transcript_59139	-	no hit	-	Didelphis albiventris	unknown gene	unknown protein	-
dmsp_transcript_77154	-	no hit	-	Didelphis albiventris	unknown gene	unknown protein	-
dmsp_transcript_51534	-	no hit	-	Didelphis albiventris	unknown gene	unknown protein	-
dmsp_transcript_79013	-	no hit	-	Didelphis albiventris	unknown gene	unknown protein	-
dmsp_transcript_54536	-	no hit	-	Didelphis albiventris	unknown gene	unknown protein	-
dmsp_transcript_70217	-	no hit	-	Didelphis albiventris	unknown gene	unknown protein	-
dmsp_transcript_41179	-	no hit	-	Didelphis albiventris	unknown gene	unknown protein	-
dmsp_transcript_1457	-	no hit	-	Didelphis albiventris	unknown gene	unknown protein	-
dmsp_transcript_35886	-	no hit	-	Didelphis albiventris	unknown gene	unknown protein	-
dmsp_transcript_48195	-	no hit	-	Didelphis albiventris	unknown gene	unknown protein	-
dmsp_transcript_4328	-	no hit	-	Didelphis albiventris	unknown gene	unknown protein	-
dmsp_transcript_60862	-	no hit	-	Didelphis albiventris	unknown gene	unknown protein	-
dmsp_transcript_65590	-	no hit	-	Didelphis albiventris	unknown gene	unknown protein	-
dmsp_transcript_29312	-	no hit	-	Didelphis albiventris	unknown gene	unknown protein	-
dmsp_transcript_63490	-	no hit	-	Didelphis albiventris	unknown gene	unknown protein	-
dmsp_transcript_69769	-	no hit	-	Didelphis albiventris	unknown gene	unknown protein	-
dmsp_transcript_74158	-	no hit	-	Didelphis albiventris	unknown gene	unknown protein	-
dmsp_transcript_30164	-	no hit	-	Didelphis albiventris	unknown gene	unknown protein	-
dmsp_transcript_49897	-	no hit	-	Didelphis albiventris	unknown gene	unknown protein	-
dmsp_transcript_23803	-	no hit	-	Didelphis albiventris	unknown gene	unknown protein	-
dmsp_transcript_47597	-	no hit	-	Didelphis albiventris	unknown gene	unknown protein	-
dmsp_transcript_45228	-	no hit	-	Didelphis albiventris	unknown gene	unknown protein	-
dmsp_transcript_17380	-	no hit	-	Didelphis albiventris	unknown gene	unknown protein	-
dmsp_transcript_46163	-	no hit	-	Didelphis albiventris	unknown gene	unknown protein	-
dmsp_transcript_57765	-	no hit	-	Didelphis albiventris	unknown gene	unknown protein	-
dmsp_transcript_40453	-	no hit	-	Didelphis albiventris	unknown gene	unknown protein	-
dmsp_transcript_38536	-	no hit	-	Didelphis albiventris	unknown gene	unknown protein	-
dmsp_transcript_52260	-	no hit	-	Didelphis albiventris	unknown gene	unknown protein	-
dmsp_transcript_72198	-	no hit	-	Didelphis albiventris	unknown gene	unknown protein	-
dmsp_transcript_26266	-	no hit	-	Didelphis albiventris	unknown gene	unknown protein	-
dmsp_transcript_82414	-	no hit	-	Didelphis albiventris	unknown gene	unknown protein	-
dmsp_transcript_47559	-	no hit	-	Didelphis albiventris	unknown gene	unknown protein	-
dmsp_transcript_13578	-	no hit	-	Didelphis albiventris	unknown gene	unknown protein	-
dmsp_transcript_17239	-	no hit	-	Didelphis albiventris	unknown gene	unknown protein	-
dmsp_transcript_41390	-	no hit	-	Didelphis albiventris	unknown gene	unknown protein	-
dmsp_transcript_19574	-	no hit	-	Didelphis albiventris	unknown gene	unknown protein	-
dmsp_transcript_4185	-	no hit	-	Didelphis albiventris	unknown gene	unknown protein	-
dmsp_transcript_18559	-	no hit	-	Didelphis albiventris	unknown gene	unknown protein	-
dmsp_transcript_83836	-	no hit	-	Didelphis albiventris	unknown gene	unknown protein	-
dmsp_transcript_10548	-	no hit	-	Didelphis albiventris	unknown gene	unknown protein	-
dmsp_transcript_71631	-	no hit	-	Didelphis albiventris	unknown gene	unknown protein	-
dmsp_transcript_73379	-	no hit	-	Didelphis albiventris	unknown gene	unknown protein	-
dmsp_transcript_80413	-	no hit	-	Didelphis albiventris	unknown gene	unknown protein	-
dmsp_transcript_53749	-	no hit	-	Didelphis albiventris	unknown gene	unknown protein	-
dmsp_transcript_20868	-	no hit	-	Didelphis albiventris	unknown gene	unknown protein	-
dmsp_transcript_81721	-	no hit	-	Didelphis albiventris	unknown gene	unknown protein	-
dmsp_transcript_31796	-	no hit	-	Didelphis albiventris	unknown gene	unknown protein	-
dmsp_transcript_29275	-	no hit	-	Didelphis albiventris	unknown gene	unknown protein	-
dmsp_transcript_39969	-	no hit	-	Didelphis albiventris	unknown gene	unknown protein	-
dmsp_transcript_68655	-	no hit	-	Didelphis albiventris	unknown gene	unknown protein	-
dmsp_transcript_76553	-	no hit	-	Didelphis albiventris	unknown gene	unknown protein	-
dmsp_transcript_35159	-	no hit	-	Didelphis albiventris	unknown gene	unknown protein	-
dmsp_transcript_51806	-	no hit	-	Didelphis albiventris	unknown gene	unknown protein	-
dmsp_transcript_30376	-	no hit	-	Didelphis albiventris	unknown gene	unknown protein	-
dmsp_transcript_81174	-	no hit	-	Didelphis albiventris	unknown gene	unknown protein	-
dmsp_transcript_81981	-	no hit	-	Didelphis albiventris	unknown gene	unknown protein	-
dmsp_transcript_46514	-	no hit	-	Didelphis albiventris	unknown gene	unknown protein	-
dmsp_transcript_46097	-	no hit	-	Didelphis albiventris	unknown gene	unknown protein	-
dmsp_transcript_16571	-	no hit	-	Didelphis albiventris	unknown gene	unknown protein	-
dmsp_transcript_43648	-	no hit	-	Didelphis albiventris	unknown gene	unknown protein	-
dmsp_transcript_50198	-	no hit	-	Didelphis albiventris	unknown gene	unknown protein	-
dmsp_transcript_35334	-	no hit	-	Didelphis albiventris	unknown gene	unknown protein	-
dmsp_transcript_24519	-	no hit	-	Didelphis albiventris	unknown gene	unknown protein	-
dmsp_transcript_21998	-	no hit	-	Didelphis albiventris	unknown gene	unknown protein	-
dmsp_transcript_37412	-	no hit	-	Didelphis albiventris	unknown gene	unknown protein	-
dmsp_transcript_73231	-	no hit	-	Didelphis albiventris	unknown gene	unknown protein	-
dmsp_transcript_60229	-	no hit	-	Didelphis albiventris	unknown gene	unknown protein	-
dmsp_transcript_5110	-	no hit	-	Didelphis albiventris	unknown gene	unknown protein	-
dmsp_transcript_8324	-	no hit	-	Didelphis albiventris	unknown gene	unknown protein	-
dmsp_transcript_33986	-	no hit	-	Didelphis albiventris	unknown gene	unknown protein	-
dmsp_transcript_77916	-	no hit	-	Didelphis albiventris	unknown gene	unknown protein	-
dmsp_transcript_13588	-	no hit	-	Didelphis albiventris	unknown gene	unknown protein	-
dmsp_transcript_49486	-	no hit	-	Didelphis albiventris	unknown gene	unknown protein	-
dmsp_transcript_6156	-	no hit	-	Didelphis albiventris	unknown gene	unknown protein	-
dmsp_transcript_32040	-	no hit	-	Didelphis albiventris	unknown gene	unknown protein	-
dmsp_transcript_68916	-	no hit	-	Didelphis albiventris	unknown gene	unknown protein	-
dmsp_transcript_52899	-	no hit	-	Didelphis albiventris	unknown gene	unknown protein	-
dmsp_transcript_55720	-	no hit	-	Didelphis albiventris	unknown gene	unknown protein	-
dmsp_transcript_57751	-	no hit	-	Didelphis albiventris	unknown gene	unknown protein	-
dmsp_transcript_36431	-	no hit	-	Didelphis albiventris	unknown gene	unknown protein	-
dmsp_transcript_40713	-	no hit	-	Didelphis albiventris	unknown gene	unknown protein	-
dmsp_transcript_23083	-	no hit	-	Didelphis albiventris	unknown gene	unknown protein	-
dmsp_transcript_70507	-	no hit	-	Didelphis albiventris	unknown gene	unknown protein	-
dmsp_transcript_49596	-	no hit	-	Didelphis albiventris	unknown gene	unknown protein	-
dmsp_transcript_63939	-	no hit	-	Didelphis albiventris	unknown gene	unknown protein	-
dmsp_transcript_84677	-	no hit	-	Didelphis albiventris	unknown gene	unknown protein	-
dmsp_transcript_53240	-	no hit	-	Didelphis albiventris	unknown gene	unknown protein	-
dmsp_transcript_58475	-	no hit	-	Didelphis albiventris	unknown gene	unknown protein	-
dmsp_transcript_56953	-	no hit	-	Didelphis albiventris	unknown gene	unknown protein	-
dmsp_transcript_71153	-	no hit	-	Didelphis albiventris	unknown gene	unknown protein	-
dmsp_transcript_31953	-	no hit	-	Didelphis albiventris	unknown gene	unknown protein	-
dmsp_transcript_15803	-	no hit	-	Didelphis albiventris	unknown gene	unknown protein	-
dmsp_transcript_72190	-	no hit	-	Didelphis albiventris	unknown gene	unknown protein	-
dmsp_transcript_22539	-	no hit	-	Didelphis albiventris	unknown gene	unknown protein	-
dmsp_transcript_20984	-	no hit	-	Didelphis albiventris	unknown gene	unknown protein	-
dmsp_transcript_59402	-	no hit	-	Didelphis albiventris	unknown gene	unknown protein	-
dmsp_transcript_46503	-	no hit	-	Didelphis albiventris	unknown gene	unknown protein	-
dmsp_transcript_18452	-	no hit	-	Didelphis albiventris	unknown gene	unknown protein	-
dmsp_transcript_17243	-	no hit	-	Didelphis albiventris	unknown gene	unknown protein	-
dmsp_transcript_74167	-	no hit	-	Didelphis albiventris	unknown gene	unknown protein	-
dmsp_transcript_24888	-	no hit	-	Didelphis albiventris	unknown gene	unknown protein	-
dmsp_transcript_70623	-	no hit	-	Didelphis albiventris	unknown gene	unknown protein	-
dmsp_transcript_12706	-	no hit	-	Didelphis albiventris	unknown gene	unknown protein	-
dmsp_transcript_24045	-	no hit	-	Didelphis albiventris	unknown gene	unknown protein	-
dmsp_transcript_78690	-	no hit	-	Didelphis albiventris	unknown gene	unknown protein	-
dmsp_transcript_61263	-	no hit	-	Didelphis albiventris	unknown gene	unknown protein	-
dmsp_transcript_77360	-	no hit	-	Didelphis albiventris	unknown gene	unknown protein	-
dmsp_transcript_28558	-	no hit	-	Didelphis albiventris	unknown gene	unknown protein	-
dmsp_transcript_21654	-	no hit	-	Didelphis albiventris	unknown gene	unknown protein	-
dmsp_transcript_78422	-	no hit	-	Didelphis albiventris	unknown gene	unknown protein	-
dmsp_transcript_67082	-	no hit	-	Didelphis albiventris	unknown gene	unknown protein	-
dmsp_transcript_4144	-	no hit	-	Didelphis albiventris	unknown gene	unknown protein	-
dmsp_transcript_61590	-	no hit	-	Didelphis albiventris	unknown gene	unknown protein	-
dmsp_transcript_20160	-	no hit	-	Didelphis albiventris	unknown gene	unknown protein	-
dmsp_transcript_2098	-	no hit	-	Didelphis albiventris	unknown gene	unknown protein	-
dmsp_transcript_76979	-	no hit	-	Didelphis albiventris	unknown gene	unknown protein	-
dmsp_transcript_34258	-	no hit	-	Didelphis albiventris	unknown gene	unknown protein	-
dmsp_transcript_9041	-	no hit	-	Didelphis albiventris	unknown gene	unknown protein	-
dmsp_transcript_50760	-	no hit	-	Didelphis albiventris	unknown gene	unknown protein	-
dmsp_transcript_34345	-	no hit	-	Didelphis albiventris	unknown gene	unknown protein	-
dmsp_transcript_22033	-	no hit	-	Didelphis albiventris	unknown gene	unknown protein	-
dmsp_transcript_28785	-	no hit	-	Didelphis albiventris	unknown gene	unknown protein	-
dmsp_transcript_38797	-	no hit	-	Didelphis albiventris	unknown gene	unknown protein	-
dmsp_transcript_75147	-	no hit	-	Didelphis albiventris	unknown gene	unknown protein	-
dmsp_transcript_50352	-	no hit	-	Didelphis albiventris	unknown gene	unknown protein	-
dmsp_transcript_52644	-	no hit	-	Didelphis albiventris	unknown gene	unknown protein	-
dmsp_transcript_16174	-	no hit	-	Didelphis albiventris	unknown gene	unknown protein	-
dmsp_transcript_79023	-	no hit	-	Didelphis albiventris	unknown gene	unknown protein	-
dmsp_transcript_3239	-	no hit	-	Didelphis albiventris	unknown gene	unknown protein	-
dmsp_transcript_56005	-	no hit	-	Didelphis albiventris	unknown gene	unknown protein	-
dmsp_transcript_45061	-	no hit	-	Didelphis albiventris	unknown gene	unknown protein	-
dmsp_transcript_26525	-	no hit	-	Didelphis albiventris	unknown gene	unknown protein	-
dmsp_transcript_79857	-	no hit	-	Didelphis albiventris	unknown gene	unknown protein	-
dmsp_transcript_84768	-	no hit	-	Didelphis albiventris	unknown gene	unknown protein	-
dmsp_transcript_14782	-	no hit	-	Didelphis albiventris	unknown gene	unknown protein	-
dmsp_transcript_37886	-	no hit	-	Didelphis albiventris	unknown gene	unknown protein	-
dmsp_transcript_47729	-	no hit	-	Didelphis albiventris	unknown gene	unknown protein	-
dmsp_transcript_53801	-	no hit	-	Didelphis albiventris	unknown gene	unknown protein	-
dmsp_transcript_45008	-	no hit	-	Didelphis albiventris	unknown gene	unknown protein	-
dmsp_transcript_49837	-	no hit	-	Didelphis albiventris	unknown gene	unknown protein	-
dmsp_transcript_12669	-	no hit	-	Didelphis albiventris	unknown gene	unknown protein	-
dmsp_transcript_32533	-	no hit	-	Didelphis albiventris	unknown gene	unknown protein	-
dmsp_transcript_16398	-	no hit	-	Didelphis albiventris	unknown gene	unknown protein	-
dmsp_transcript_79319	-	no hit	-	Didelphis albiventris	unknown gene	unknown protein	-
dmsp_transcript_40627	-	no hit	-	Didelphis albiventris	unknown gene	unknown protein	-
dmsp_transcript_3883	-	no hit	-	Didelphis albiventris	unknown gene	unknown protein	-
dmsp_transcript_1768	-	no hit	-	Didelphis albiventris	unknown gene	unknown protein	-
dmsp_transcript_70439	-	no hit	-	Didelphis albiventris	unknown gene	unknown protein	-
dmsp_transcript_7769	-	no hit	-	Didelphis albiventris	unknown gene	unknown protein	-
dmsp_transcript_36554	-	no hit	-	Didelphis albiventris	unknown gene	unknown protein	-
dmsp_transcript_63362	-	no hit	-	Didelphis albiventris	unknown gene	unknown protein	-
dmsp_transcript_46693	-	no hit	-	Didelphis albiventris	unknown gene	unknown protein	-
dmsp_transcript_47794	-	no hit	-	Didelphis albiventris	unknown gene	unknown protein	-
dmsp_transcript_53416	-	no hit	-	Didelphis albiventris	unknown gene	unknown protein	-
dmsp_transcript_18966	-	no hit	-	Didelphis albiventris	unknown gene	unknown protein	-
dmsp_transcript_37106	-	no hit	-	Didelphis albiventris	unknown gene	unknown protein	-
dmsp_transcript_83998	-	no hit	-	Didelphis albiventris	unknown gene	unknown protein	-
dmsp_transcript_56026	-	no hit	-	Didelphis albiventris	unknown gene	unknown protein	-
dmsp_transcript_18906	-	no hit	-	Didelphis albiventris	unknown gene	unknown protein	-
dmsp_transcript_14327	-	no hit	-	Didelphis albiventris	unknown gene	unknown protein	-
dmsp_transcript_23685	-	no hit	-	Didelphis albiventris	unknown gene	unknown protein	-
dmsp_transcript_13299	-	no hit	-	Didelphis albiventris	unknown gene	unknown protein	-
dmsp_transcript_80934	-	no hit	-	Didelphis albiventris	unknown gene	unknown protein	-
dmsp_transcript_26989	-	no hit	-	Didelphis albiventris	unknown gene	unknown protein	-
dmsp_transcript_2383	-	no hit	-	Didelphis albiventris	unknown gene	unknown protein	-
dmsp_transcript_31962	-	no hit	-	Didelphis albiventris	unknown gene	unknown protein	-
dmsp_transcript_1472	-	no hit	-	Didelphis albiventris	unknown gene	unknown protein	-
dmsp_transcript_1046	-	no hit	-	Didelphis albiventris	unknown gene	unknown protein	-
dmsp_transcript_12766	-	no hit	-	Didelphis albiventris	unknown gene	unknown protein	-
dmsp_transcript_21667	-	no hit	-	Didelphis albiventris	unknown gene	unknown protein	-
dmsp_transcript_3865	-	no hit	-	Didelphis albiventris	unknown gene	unknown protein	-
dmsp_transcript_16581	-	no hit	-	Didelphis albiventris	unknown gene	unknown protein	-
dmsp_transcript_67283	-	no hit	-	Didelphis albiventris	unknown gene	unknown protein	-
dmsp_transcript_6527	-	no hit	-	Didelphis albiventris	unknown gene	unknown protein	-
dmsp_transcript_47735	-	no hit	-	Didelphis albiventris	unknown gene	unknown protein	-
dmsp_transcript_69039	-	no hit	-	Didelphis albiventris	unknown gene	unknown protein	-
dmsp_transcript_52976	-	no hit	-	Didelphis albiventris	unknown gene	unknown protein	-
dmsp_transcript_68440	-	no hit	-	Didelphis albiventris	unknown gene	unknown protein	-
dmsp_transcript_1188	-	no hit	-	Didelphis albiventris	unknown gene	unknown protein	-
dmsp_transcript_55491	-	no hit	-	Didelphis albiventris	unknown gene	unknown protein	-
dmsp_transcript_47879	-	no hit	-	Didelphis albiventris	unknown gene	unknown protein	-
dmsp_transcript_84080	-	no hit	-	Didelphis albiventris	unknown gene	unknown protein	-
dmsp_transcript_13508	-	no hit	-	Didelphis albiventris	unknown gene	unknown protein	-
dmsp_transcript_11533	-	no hit	-	Didelphis albiventris	unknown gene	unknown protein	-
dmsp_transcript_28859	-	no hit	-	Didelphis albiventris	unknown gene	unknown protein	-
dmsp_transcript_14785	-	no hit	-	Didelphis albiventris	unknown gene	unknown protein	-
dmsp_transcript_64960	-	no hit	-	Didelphis albiventris	unknown gene	unknown protein	-
dmsp_transcript_28364	-	no hit	-	Didelphis albiventris	unknown gene	unknown protein	-
dmsp_transcript_42513	-	no hit	-	Didelphis albiventris	unknown gene	unknown protein	-
dmsp_transcript_45088	-	no hit	-	Didelphis albiventris	unknown gene	unknown protein	-
dmsp_transcript_45742	-	no hit	-	Didelphis albiventris	unknown gene	unknown protein	-
dmsp_transcript_40426	-	no hit	-	Didelphis albiventris	unknown gene	unknown protein	-
dmsp_transcript_67049	-	no hit	-	Didelphis albiventris	unknown gene	unknown protein	-
dmsp_transcript_81726	-	no hit	-	Didelphis albiventris	unknown gene	unknown protein	-
dmsp_transcript_70059	-	no hit	-	Didelphis albiventris	unknown gene	unknown protein	-
dmsp_transcript_75215	-	no hit	-	Didelphis albiventris	unknown gene	unknown protein	-
dmsp_transcript_77891	-	no hit	-	Didelphis albiventris	unknown gene	unknown protein	-
dmsp_transcript_31891	-	no hit	-	Didelphis albiventris	unknown gene	unknown protein	-
dmsp_transcript_49193	-	no hit	-	Didelphis albiventris	unknown gene	unknown protein	-
dmsp_transcript_8623	-	no hit	-	Didelphis albiventris	unknown gene	unknown protein	-
dmsp_transcript_15487	-	no hit	-	Didelphis albiventris	unknown gene	unknown protein	-
dmsp_transcript_34790	-	no hit	-	Didelphis albiventris	unknown gene	unknown protein	-
dmsp_transcript_2605	-	no hit	-	Didelphis albiventris	unknown gene	unknown protein	-
dmsp_transcript_43851	-	no hit	-	Didelphis albiventris	unknown gene	unknown protein	-
dmsp_transcript_83423	-	no hit	-	Didelphis albiventris	unknown gene	unknown protein	-
dmsp_transcript_700	-	no hit	-	Didelphis albiventris	unknown gene	unknown protein	-
dmsp_transcript_23455	-	no hit	-	Didelphis albiventris	unknown gene	unknown protein	-
dmsp_transcript_10309	-	no hit	-	Didelphis albiventris	unknown gene	unknown protein	-
dmsp_transcript_28864	-	no hit	-	Didelphis albiventris	unknown gene	unknown protein	-
dmsp_transcript_84178	-	no hit	-	Didelphis albiventris	unknown gene	unknown protein	-
dmsp_transcript_44264	-	no hit	-	Didelphis albiventris	unknown gene	unknown protein	-
dmsp_transcript_15192	-	no hit	-	Didelphis albiventris	unknown gene	unknown protein	-
dmsp_transcript_11737	-	no hit	-	Didelphis albiventris	unknown gene	unknown protein	-
dmsp_transcript_78485	-	no hit	-	Didelphis albiventris	unknown gene	unknown protein	-
dmsp_transcript_84816	-	no hit	-	Didelphis albiventris	unknown gene	unknown protein	-
dmsp_transcript_50853	-	no hit	-	Didelphis albiventris	unknown gene	unknown protein	-
dmsp_transcript_83587	-	no hit	-	Didelphis albiventris	unknown gene	unknown protein	-
dmsp_transcript_13736	-	no hit	-	Didelphis albiventris	unknown gene	unknown protein	-
dmsp_transcript_3998	-	no hit	-	Didelphis albiventris	unknown gene	unknown protein	-
dmsp_transcript_84159	-	no hit	-	Didelphis albiventris	unknown gene	unknown protein	-
dmsp_transcript_78949	-	no hit	-	Didelphis albiventris	unknown gene	unknown protein	-
dmsp_transcript_75719	-	no hit	-	Didelphis albiventris	unknown gene	unknown protein	-
dmsp_transcript_14365	-	no hit	-	Didelphis albiventris	unknown gene	unknown protein	-
dmsp_transcript_50486	-	no hit	-	Didelphis albiventris	unknown gene	unknown protein	-
dmsp_transcript_24530	-	no hit	-	Didelphis albiventris	unknown gene	unknown protein	-
dmsp_transcript_22298	-	no hit	-	Didelphis albiventris	unknown gene	unknown protein	-
dmsp_transcript_67330	-	no hit	-	Didelphis albiventris	unknown gene	unknown protein	-
dmsp_transcript_82104	-	no hit	-	Didelphis albiventris	unknown gene	unknown protein	-
dmsp_transcript_36861	-	no hit	-	Didelphis albiventris	unknown gene	unknown protein	-
dmsp_transcript_67420	-	no hit	-	Didelphis albiventris	unknown gene	unknown protein	-
dmsp_transcript_33878	-	no hit	-	Didelphis albiventris	unknown gene	unknown protein	-
dmsp_transcript_21485	-	no hit	-	Didelphis albiventris	unknown gene	unknown protein	-
dmsp_transcript_75398	-	no hit	-	Didelphis albiventris	unknown gene	unknown protein	-
dmsp_transcript_2917	-	no hit	-	Didelphis albiventris	unknown gene	unknown protein	-
dmsp_transcript_17072	-	no hit	-	Didelphis albiventris	unknown gene	unknown protein	-
dmsp_transcript_48395	-	no hit	-	Didelphis albiventris	unknown gene	unknown protein	-
dmsp_transcript_15536	-	no hit	-	Didelphis albiventris	unknown gene	unknown protein	-
dmsp_transcript_24290	-	no hit	-	Didelphis albiventris	unknown gene	unknown protein	-
dmsp_transcript_47132	-	no hit	-	Didelphis albiventris	unknown gene	unknown protein	-
dmsp_transcript_25511	-	no hit	-	Didelphis albiventris	unknown gene	unknown protein	-
dmsp_transcript_82523	-	no hit	-	Didelphis albiventris	unknown gene	unknown protein	-
dmsp_transcript_5274	-	no hit	-	Didelphis albiventris	unknown gene	unknown protein	-
dmsp_transcript_63754	-	no hit	-	Didelphis albiventris	unknown gene	unknown protein	-
dmsp_transcript_33783	-	no hit	-	Didelphis albiventris	unknown gene	unknown protein	-
dmsp_transcript_75896	-	no hit	-	Didelphis albiventris	unknown gene	unknown protein	-
dmsp_transcript_45879	-	no hit	-	Didelphis albiventris	unknown gene	unknown protein	-
dmsp_transcript_65541	-	no hit	-	Didelphis albiventris	unknown gene	unknown protein	-
dmsp_transcript_372	-	no hit	-	Didelphis albiventris	unknown gene	unknown protein	-
dmsp_transcript_44373	-	no hit	-	Didelphis albiventris	unknown gene	unknown protein	-
dmsp_transcript_47073	-	no hit	-	Didelphis albiventris	unknown gene	unknown protein	-
dmsp_transcript_42326	-	no hit	-	Didelphis albiventris	unknown gene	unknown protein	-
dmsp_transcript_1142	-	no hit	-	Didelphis albiventris	unknown gene	unknown protein	-
dmsp_transcript_81683	-	no hit	-	Didelphis albiventris	unknown gene	unknown protein	-
dmsp_transcript_20906	-	no hit	-	Didelphis albiventris	unknown gene	unknown protein	-
dmsp_transcript_46203	-	no hit	-	Didelphis albiventris	unknown gene	unknown protein	-
dmsp_transcript_66997	-	no hit	-	Didelphis albiventris	unknown gene	unknown protein	-
dmsp_transcript_19145	-	no hit	-	Didelphis albiventris	unknown gene	unknown protein	-
dmsp_transcript_1176	-	no hit	-	Didelphis albiventris	unknown gene	unknown protein	-
dmsp_transcript_2532	-	no hit	-	Didelphis albiventris	unknown gene	unknown protein	-
dmsp_transcript_40832	-	no hit	-	Didelphis albiventris	unknown gene	unknown protein	-
dmsp_transcript_27423	-	no hit	-	Didelphis albiventris	unknown gene	unknown protein	-
dmsp_transcript_64060	-	no hit	-	Didelphis albiventris	unknown gene	unknown protein	-
dmsp_transcript_79935	-	no hit	-	Didelphis albiventris	unknown gene	unknown protein	-
dmsp_transcript_62964	-	no hit	-	Didelphis albiventris	unknown gene	unknown protein	-
dmsp_transcript_3289	-	no hit	-	Didelphis albiventris	unknown gene	unknown protein	-
dmsp_transcript_65510	-	no hit	-	Didelphis albiventris	unknown gene	unknown protein	-
dmsp_transcript_27094	-	no hit	-	Didelphis albiventris	unknown gene	unknown protein	-
dmsp_transcript_83995	-	no hit	-	Didelphis albiventris	unknown gene	unknown protein	-
dmsp_transcript_20208	-	no hit	-	Didelphis albiventris	unknown gene	unknown protein	-
dmsp_transcript_19406	-	no hit	-	Didelphis albiventris	unknown gene	unknown protein	-
dmsp_transcript_75826	-	no hit	-	Didelphis albiventris	unknown gene	unknown protein	-
dmsp_transcript_15624	-	no hit	-	Didelphis albiventris	unknown gene	unknown protein	-
dmsp_transcript_27542	-	no hit	-	Didelphis albiventris	unknown gene	unknown protein	-
dmsp_transcript_70143	-	no hit	-	Didelphis albiventris	unknown gene	unknown protein	-
dmsp_transcript_22538	-	no hit	-	Didelphis albiventris	unknown gene	unknown protein	-
dmsp_transcript_39819	-	no hit	-	Didelphis albiventris	unknown gene	unknown protein	-
dmsp_transcript_72885	-	no hit	-	Didelphis albiventris	unknown gene	unknown protein	-
dmsp_transcript_49055	-	no hit	-	Didelphis albiventris	unknown gene	unknown protein	-
dmsp_transcript_21028	-	no hit	-	Didelphis albiventris	unknown gene	unknown protein	-
dmsp_transcript_78288	-	no hit	-	Didelphis albiventris	unknown gene	unknown protein	-
dmsp_transcript_63150	-	no hit	-	Didelphis albiventris	unknown gene	unknown protein	-
dmsp_transcript_13568	-	no hit	-	Didelphis albiventris	unknown gene	unknown protein	-
dmsp_transcript_77353	-	no hit	-	Didelphis albiventris	unknown gene	unknown protein	-
dmsp_transcript_13759	-	no hit	-	Didelphis albiventris	unknown gene	unknown protein	-
dmsp_transcript_43289	-	no hit	-	Didelphis albiventris	unknown gene	unknown protein	-
dmsp_transcript_42706	-	no hit	-	Didelphis albiventris	unknown gene	unknown protein	-
dmsp_transcript_8668	-	no hit	-	Didelphis albiventris	unknown gene	unknown protein	-
dmsp_transcript_52720	-	no hit	-	Didelphis albiventris	unknown gene	unknown protein	-
dmsp_transcript_70776	-	no hit	-	Didelphis albiventris	unknown gene	unknown protein	-
dmsp_transcript_26734	-	no hit	-	Didelphis albiventris	unknown gene	unknown protein	-
dmsp_transcript_15911	-	no hit	-	Didelphis albiventris	unknown gene	unknown protein	-
dmsp_transcript_53616	-	no hit	-	Didelphis albiventris	unknown gene	unknown protein	-
dmsp_transcript_18465	-	no hit	-	Didelphis albiventris	unknown gene	unknown protein	-
dmsp_transcript_29373	-	no hit	-	Didelphis albiventris	unknown gene	unknown protein	-
dmsp_transcript_16409	-	no hit	-	Didelphis albiventris	unknown gene	unknown protein	-
dmsp_transcript_42896	-	no hit	-	Didelphis albiventris	unknown gene	unknown protein	-
dmsp_transcript_79275	-	no hit	-	Didelphis albiventris	unknown gene	unknown protein	-
dmsp_transcript_20373	-	no hit	-	Didelphis albiventris	unknown gene	unknown protein	-
dmsp_transcript_62350	-	no hit	-	Didelphis albiventris	unknown gene	unknown protein	-
dmsp_transcript_52912	-	no hit	-	Didelphis albiventris	unknown gene	unknown protein	-
dmsp_transcript_64240	-	no hit	-	Didelphis albiventris	unknown gene	unknown protein	-
dmsp_transcript_14341	-	no hit	-	Didelphis albiventris	unknown gene	unknown protein	-
dmsp_transcript_39849	-	no hit	-	Didelphis albiventris	unknown gene	unknown protein	-
dmsp_transcript_35512	-	no hit	-	Didelphis albiventris	unknown gene	unknown protein	-
dmsp_transcript_41835	-	no hit	-	Didelphis albiventris	unknown gene	unknown protein	-
dmsp_transcript_29831	-	no hit	-	Didelphis albiventris	unknown gene	unknown protein	-
dmsp_transcript_39218	-	no hit	-	Didelphis albiventris	unknown gene	unknown protein	-
dmsp_transcript_29832	-	no hit	-	Didelphis albiventris	unknown gene	unknown protein	-
dmsp_transcript_45807	-	no hit	-	Didelphis albiventris	unknown gene	unknown protein	-
dmsp_transcript_83065	-	no hit	-	Didelphis albiventris	unknown gene	unknown protein	-
dmsp_transcript_47675	-	no hit	-	Didelphis albiventris	unknown gene	unknown protein	-
dmsp_transcript_42970	-	no hit	-	Didelphis albiventris	unknown gene	unknown protein	-
dmsp_transcript_57048	-	no hit	-	Didelphis albiventris	unknown gene	unknown protein	-
dmsp_transcript_482	-	no hit	-	Didelphis albiventris	unknown gene	unknown protein	-
dmsp_transcript_16677	-	no hit	-	Didelphis albiventris	unknown gene	unknown protein	-
dmsp_transcript_52367	-	no hit	-	Didelphis albiventris	unknown gene	unknown protein	-
dmsp_transcript_27308	-	no hit	-	Didelphis albiventris	unknown gene	unknown protein	-
dmsp_transcript_22535	-	no hit	-	Didelphis albiventris	unknown gene	unknown protein	-
dmsp_transcript_66473	-	no hit	-	Didelphis albiventris	unknown gene	unknown protein	-
dmsp_transcript_52046	-	no hit	-	Didelphis albiventris	unknown gene	unknown protein	-
dmsp_transcript_26748	-	no hit	-	Didelphis albiventris	unknown gene	unknown protein	-
dmsp_transcript_19507	-	no hit	-	Didelphis albiventris	unknown gene	unknown protein	-
dmsp_transcript_69118	-	no hit	-	Didelphis albiventris	unknown gene	unknown protein	-
dmsp_transcript_30270	-	no hit	-	Didelphis albiventris	unknown gene	unknown protein	-
dmsp_transcript_69222	-	no hit	-	Didelphis albiventris	unknown gene	unknown protein	-
dmsp_transcript_35883	-	no hit	-	Didelphis albiventris	unknown gene	unknown protein	-
dmsp_transcript_15872	-	no hit	-	Didelphis albiventris	unknown gene	unknown protein	-
dmsp_transcript_70818	-	no hit	-	Didelphis albiventris	unknown gene	unknown protein	-
dmsp_transcript_27942	-	no hit	-	Didelphis albiventris	unknown gene	unknown protein	-
dmsp_transcript_83882	-	no hit	-	Didelphis albiventris	unknown gene	unknown protein	-
dmsp_transcript_7697	-	no hit	-	Didelphis albiventris	unknown gene	unknown protein	-
dmsp_transcript_82139	-	no hit	-	Didelphis albiventris	unknown gene	unknown protein	-
dmsp_transcript_84987	-	no hit	-	Didelphis albiventris	unknown gene	unknown protein	-
dmsp_transcript_84360	-	no hit	-	Didelphis albiventris	unknown gene	unknown protein	-
dmsp_transcript_37765	-	no hit	-	Didelphis albiventris	unknown gene	unknown protein	-
dmsp_transcript_23285	-	no hit	-	Didelphis albiventris	unknown gene	unknown protein	-
dmsp_transcript_23844	-	no hit	-	Didelphis albiventris	unknown gene	unknown protein	-
dmsp_transcript_69269	-	no hit	-	Didelphis albiventris	unknown gene	unknown protein	-
dmsp_transcript_5670	-	no hit	-	Didelphis albiventris	unknown gene	unknown protein	-
dmsp_transcript_51333	-	no hit	-	Didelphis albiventris	unknown gene	unknown protein	-
dmsp_transcript_59769	-	no hit	-	Didelphis albiventris	unknown gene	unknown protein	-
dmsp_transcript_47982	-	no hit	-	Didelphis albiventris	unknown gene	unknown protein	-
dmsp_transcript_68439	-	no hit	-	Didelphis albiventris	unknown gene	unknown protein	-
dmsp_transcript_65769	-	no hit	-	Didelphis albiventris	unknown gene	unknown protein	-
dmsp_transcript_7957	-	no hit	-	Didelphis albiventris	unknown gene	unknown protein	-
dmsp_transcript_25169	-	no hit	-	Didelphis albiventris	unknown gene	unknown protein	-
dmsp_transcript_54043	-	no hit	-	Didelphis albiventris	unknown gene	unknown protein	-
dmsp_transcript_51826	-	no hit	-	Didelphis albiventris	unknown gene	unknown protein	-
dmsp_transcript_12555	-	no hit	-	Didelphis albiventris	unknown gene	unknown protein	-
dmsp_transcript_39176	-	no hit	-	Didelphis albiventris	unknown gene	unknown protein	-
dmsp_transcript_79880	-	no hit	-	Didelphis albiventris	unknown gene	unknown protein	-
dmsp_transcript_75901	-	no hit	-	Didelphis albiventris	unknown gene	unknown protein	-
dmsp_transcript_14317	-	no hit	-	Didelphis albiventris	unknown gene	unknown protein	-
dmsp_transcript_14202	-	no hit	-	Didelphis albiventris	unknown gene	unknown protein	-
dmsp_transcript_48666	-	no hit	-	Didelphis albiventris	unknown gene	unknown protein	-
dmsp_transcript_55368	-	no hit	-	Didelphis albiventris	unknown gene	unknown protein	-
dmsp_transcript_66222	-	no hit	-	Didelphis albiventris	unknown gene	unknown protein	-
dmsp_transcript_56187	-	no hit	-	Didelphis albiventris	unknown gene	unknown protein	-
dmsp_transcript_74255	-	no hit	-	Didelphis albiventris	unknown gene	unknown protein	-
dmsp_transcript_38126	-	no hit	-	Didelphis albiventris	unknown gene	unknown protein	-
dmsp_transcript_79190	-	no hit	-	Didelphis albiventris	unknown gene	unknown protein	-
dmsp_transcript_33918	-	no hit	-	Didelphis albiventris	unknown gene	unknown protein	-
dmsp_transcript_69058	-	no hit	-	Didelphis albiventris	unknown gene	unknown protein	-
dmsp_transcript_59415	-	no hit	-	Didelphis albiventris	unknown gene	unknown protein	-
dmsp_transcript_85087	-	no hit	-	Didelphis albiventris	unknown gene	unknown protein	-
dmsp_transcript_64867	-	no hit	-	Didelphis albiventris	unknown gene	unknown protein	-
dmsp_transcript_57724	-	no hit	-	Didelphis albiventris	unknown gene	unknown protein	-
dmsp_transcript_4619	-	no hit	-	Didelphis albiventris	unknown gene	unknown protein	-
dmsp_transcript_31290	-	no hit	-	Didelphis albiventris	unknown gene	unknown protein	-
dmsp_transcript_82967	-	no hit	-	Didelphis albiventris	unknown gene	unknown protein	-
dmsp_transcript_41622	-	no hit	-	Didelphis albiventris	unknown gene	unknown protein	-
dmsp_transcript_29980	-	no hit	-	Didelphis albiventris	unknown gene	unknown protein	-
dmsp_transcript_39798	-	no hit	-	Didelphis albiventris	unknown gene	unknown protein	-
dmsp_transcript_3178	-	no hit	-	Didelphis albiventris	unknown gene	unknown protein	-
dmsp_transcript_22760	-	no hit	-	Didelphis albiventris	unknown gene	unknown protein	-
dmsp_transcript_22006	-	no hit	-	Didelphis albiventris	unknown gene	unknown protein	-
dmsp_transcript_84826	-	no hit	-	Didelphis albiventris	unknown gene	unknown protein	-
dmsp_transcript_23632	-	no hit	-	Didelphis albiventris	unknown gene	unknown protein	-
dmsp_transcript_8154	-	no hit	-	Didelphis albiventris	unknown gene	unknown protein	-
dmsp_transcript_59630	-	no hit	-	Didelphis albiventris	unknown gene	unknown protein	-
dmsp_transcript_77375	-	no hit	-	Didelphis albiventris	unknown gene	unknown protein	-
dmsp_transcript_69717	-	no hit	-	Didelphis albiventris	unknown gene	unknown protein	-
dmsp_transcript_11010	-	no hit	-	Didelphis albiventris	unknown gene	unknown protein	-
dmsp_transcript_50066	-	no hit	-	Didelphis albiventris	unknown gene	unknown protein	-
dmsp_transcript_15164	-	no hit	-	Didelphis albiventris	unknown gene	unknown protein	-
dmsp_transcript_68277	-	no hit	-	Didelphis albiventris	unknown gene	unknown protein	-
dmsp_transcript_13188	-	no hit	-	Didelphis albiventris	unknown gene	unknown protein	-
dmsp_transcript_22858	-	no hit	-	Didelphis albiventris	unknown gene	unknown protein	-
dmsp_transcript_18359	-	no hit	-	Didelphis albiventris	unknown gene	unknown protein	-
dmsp_transcript_19808	-	no hit	-	Didelphis albiventris	unknown gene	unknown protein	-
dmsp_transcript_67300	-	no hit	-	Didelphis albiventris	unknown gene	unknown protein	-
dmsp_transcript_39369	-	no hit	-	Didelphis albiventris	unknown gene	unknown protein	-
dmsp_transcript_71975	-	no hit	-	Didelphis albiventris	unknown gene	unknown protein	-
dmsp_transcript_53351	-	no hit	-	Didelphis albiventris	unknown gene	unknown protein	-
dmsp_transcript_71100	-	no hit	-	Didelphis albiventris	unknown gene	unknown protein	-
dmsp_transcript_28332	-	no hit	-	Didelphis albiventris	unknown gene	unknown protein	-
dmsp_transcript_16084	-	no hit	-	Didelphis albiventris	unknown gene	unknown protein	-
dmsp_transcript_60573	-	no hit	-	Didelphis albiventris	unknown gene	unknown protein	-
dmsp_transcript_45709	-	no hit	-	Didelphis albiventris	unknown gene	unknown protein	-
dmsp_transcript_66700	-	no hit	-	Didelphis albiventris	unknown gene	unknown protein	-
dmsp_transcript_77005	-	no hit	-	Didelphis albiventris	unknown gene	unknown protein	-
dmsp_transcript_29281	-	no hit	-	Didelphis albiventris	unknown gene	unknown protein	-
dmsp_transcript_74070	-	no hit	-	Didelphis albiventris	unknown gene	unknown protein	-
dmsp_transcript_73306	-	no hit	-	Didelphis albiventris	unknown gene	unknown protein	-
dmsp_transcript_79040	-	no hit	-	Didelphis albiventris	unknown gene	unknown protein	-
dmsp_transcript_77057	-	no hit	-	Didelphis albiventris	unknown gene	unknown protein	-
dmsp_transcript_38794	-	no hit	-	Didelphis albiventris	unknown gene	unknown protein	-
dmsp_transcript_55744	-	no hit	-	Didelphis albiventris	unknown gene	unknown protein	-
dmsp_transcript_82144	-	no hit	-	Didelphis albiventris	unknown gene	unknown protein	-
dmsp_transcript_84163	-	no hit	-	Didelphis albiventris	unknown gene	unknown protein	-
dmsp_transcript_71182	-	no hit	-	Didelphis albiventris	unknown gene	unknown protein	-
dmsp_transcript_84332	-	no hit	-	Didelphis albiventris	unknown gene	unknown protein	-
dmsp_transcript_47558	-	no hit	-	Didelphis albiventris	unknown gene	unknown protein	-
dmsp_transcript_16839	-	no hit	-	Didelphis albiventris	unknown gene	unknown protein	-
dmsp_transcript_48746	-	no hit	-	Didelphis albiventris	unknown gene	unknown protein	-
dmsp_transcript_6236	-	no hit	-	Didelphis albiventris	unknown gene	unknown protein	-
dmsp_transcript_45734	-	no hit	-	Didelphis albiventris	unknown gene	unknown protein	-
dmsp_transcript_42647	-	no hit	-	Didelphis albiventris	unknown gene	unknown protein	-
dmsp_transcript_77366	-	no hit	-	Didelphis albiventris	unknown gene	unknown protein	-
dmsp_transcript_30003	-	no hit	-	Didelphis albiventris	unknown gene	unknown protein	-
dmsp_transcript_76345	-	no hit	-	Didelphis albiventris	unknown gene	unknown protein	-
dmsp_transcript_57689	-	no hit	-	Didelphis albiventris	unknown gene	unknown protein	-
dmsp_transcript_27801	-	no hit	-	Didelphis albiventris	unknown gene	unknown protein	-
dmsp_transcript_9106	-	no hit	-	Didelphis albiventris	unknown gene	unknown protein	-
dmsp_transcript_66188	-	no hit	-	Didelphis albiventris	unknown gene	unknown protein	-
dmsp_transcript_21002	-	no hit	-	Didelphis albiventris	unknown gene	unknown protein	-
dmsp_transcript_31848	-	no hit	-	Didelphis albiventris	unknown gene	unknown protein	-
dmsp_transcript_14179	-	no hit	-	Didelphis albiventris	unknown gene	unknown protein	-
dmsp_transcript_26583	-	no hit	-	Didelphis albiventris	unknown gene	unknown protein	-
dmsp_transcript_59602	-	no hit	-	Didelphis albiventris	unknown gene	unknown protein	-
dmsp_transcript_19106	-	no hit	-	Didelphis albiventris	unknown gene	unknown protein	-
dmsp_transcript_50654	-	no hit	-	Didelphis albiventris	unknown gene	unknown protein	-
dmsp_transcript_38748	-	no hit	-	Didelphis albiventris	unknown gene	unknown protein	-
dmsp_transcript_43468	-	no hit	-	Didelphis albiventris	unknown gene	unknown protein	-
dmsp_transcript_48938	-	no hit	-	Didelphis albiventris	unknown gene	unknown protein	-
dmsp_transcript_34135	-	no hit	-	Didelphis albiventris	unknown gene	unknown protein	-
dmsp_transcript_3800	-	no hit	-	Didelphis albiventris	unknown gene	unknown protein	-
dmsp_transcript_8080	-	no hit	-	Didelphis albiventris	unknown gene	unknown protein	-
dmsp_transcript_85117	-	no hit	-	Didelphis albiventris	unknown gene	unknown protein	-
dmsp_transcript_57357	-	no hit	-	Didelphis albiventris	unknown gene	unknown protein	-
dmsp_transcript_59924	-	no hit	-	Didelphis albiventris	unknown gene	unknown protein	-
dmsp_transcript_23051	-	no hit	-	Didelphis albiventris	unknown gene	unknown protein	-
dmsp_transcript_72049	-	no hit	-	Didelphis albiventris	unknown gene	unknown protein	-
dmsp_transcript_9956	-	no hit	-	Didelphis albiventris	unknown gene	unknown protein	-
dmsp_transcript_48984	-	no hit	-	Didelphis albiventris	unknown gene	unknown protein	-
dmsp_transcript_13733	-	no hit	-	Didelphis albiventris	unknown gene	unknown protein	-
dmsp_transcript_35868	-	no hit	-	Didelphis albiventris	unknown gene	unknown protein	-
dmsp_transcript_74748	-	no hit	-	Didelphis albiventris	unknown gene	unknown protein	-
dmsp_transcript_46597	-	no hit	-	Didelphis albiventris	unknown gene	unknown protein	-
dmsp_transcript_34538	-	no hit	-	Didelphis albiventris	unknown gene	unknown protein	-
dmsp_transcript_6108	-	no hit	-	Didelphis albiventris	unknown gene	unknown protein	-
dmsp_transcript_41183	-	no hit	-	Didelphis albiventris	unknown gene	unknown protein	-
dmsp_transcript_28363	-	no hit	-	Didelphis albiventris	unknown gene	unknown protein	-
dmsp_transcript_84885	-	no hit	-	Didelphis albiventris	unknown gene	unknown protein	-
dmsp_transcript_69637	-	no hit	-	Didelphis albiventris	unknown gene	unknown protein	-
dmsp_transcript_77897	-	no hit	-	Didelphis albiventris	unknown gene	unknown protein	-
dmsp_transcript_84054	-	no hit	-	Didelphis albiventris	unknown gene	unknown protein	-
dmsp_transcript_7973	-	no hit	-	Didelphis albiventris	unknown gene	unknown protein	-
dmsp_transcript_23886	-	no hit	-	Didelphis albiventris	unknown gene	unknown protein	-
dmsp_transcript_68783	-	no hit	-	Didelphis albiventris	unknown gene	unknown protein	-
dmsp_transcript_65146	-	no hit	-	Didelphis albiventris	unknown gene	unknown protein	-
dmsp_transcript_62565	-	no hit	-	Didelphis albiventris	unknown gene	unknown protein	-
dmsp_transcript_57065	-	no hit	-	Didelphis albiventris	unknown gene	unknown protein	-
dmsp_transcript_6854	-	no hit	-	Didelphis albiventris	unknown gene	unknown protein	-
dmsp_transcript_53419	-	no hit	-	Didelphis albiventris	unknown gene	unknown protein	-
dmsp_transcript_50162	-	no hit	-	Didelphis albiventris	unknown gene	unknown protein	-
dmsp_transcript_66160	-	no hit	-	Didelphis albiventris	unknown gene	unknown protein	-
dmsp_transcript_60639	-	no hit	-	Didelphis albiventris	unknown gene	unknown protein	-
dmsp_transcript_66622	-	no hit	-	Didelphis albiventris	unknown gene	unknown protein	-
dmsp_transcript_79988	-	no hit	-	Didelphis albiventris	unknown gene	unknown protein	-
dmsp_transcript_37123	-	no hit	-	Didelphis albiventris	unknown gene	unknown protein	-
dmsp_transcript_6988	-	no hit	-	Didelphis albiventris	unknown gene	unknown protein	-
dmsp_transcript_4524	-	no hit	-	Didelphis albiventris	unknown gene	unknown protein	-
dmsp_transcript_16308	-	no hit	-	Didelphis albiventris	unknown gene	unknown protein	-
dmsp_transcript_5374	-	no hit	-	Didelphis albiventris	unknown gene	unknown protein	-
dmsp_transcript_54290	-	no hit	-	Didelphis albiventris	unknown gene	unknown protein	-
dmsp_transcript_48273	-	no hit	-	Didelphis albiventris	unknown gene	unknown protein	-
dmsp_transcript_48525	-	no hit	-	Didelphis albiventris	unknown gene	unknown protein	-
dmsp_transcript_65412	-	no hit	-	Didelphis albiventris	unknown gene	unknown protein	-
dmsp_transcript_8214	-	no hit	-	Didelphis albiventris	unknown gene	unknown protein	-
dmsp_transcript_69806	-	no hit	-	Didelphis albiventris	unknown gene	unknown protein	-
dmsp_transcript_3450	-	no hit	-	Didelphis albiventris	unknown gene	unknown protein	-
dmsp_transcript_65020	-	no hit	-	Didelphis albiventris	unknown gene	unknown protein	-
dmsp_transcript_69661	-	no hit	-	Didelphis albiventris	unknown gene	unknown protein	-
dmsp_transcript_33305	-	no hit	-	Didelphis albiventris	unknown gene	unknown protein	-
dmsp_transcript_9591	-	no hit	-	Didelphis albiventris	unknown gene	unknown protein	-
dmsp_transcript_49274	-	no hit	-	Didelphis albiventris	unknown gene	unknown protein	-
dmsp_transcript_55719	-	no hit	-	Didelphis albiventris	unknown gene	unknown protein	-
dmsp_transcript_10446	-	no hit	-	Didelphis albiventris	unknown gene	unknown protein	-
dmsp_transcript_53620	-	no hit	-	Didelphis albiventris	unknown gene	unknown protein	-
dmsp_transcript_46853	-	no hit	-	Didelphis albiventris	unknown gene	unknown protein	-
dmsp_transcript_20784	-	no hit	-	Didelphis albiventris	unknown gene	unknown protein	-
dmsp_transcript_37602	-	no hit	-	Didelphis albiventris	unknown gene	unknown protein	-
dmsp_transcript_72407	-	no hit	-	Didelphis albiventris	unknown gene	unknown protein	-
dmsp_transcript_69174	-	no hit	-	Didelphis albiventris	unknown gene	unknown protein	-
dmsp_transcript_23805	-	no hit	-	Didelphis albiventris	unknown gene	unknown protein	-
dmsp_transcript_75085	-	no hit	-	Didelphis albiventris	unknown gene	unknown protein	-
dmsp_transcript_50270	-	no hit	-	Didelphis albiventris	unknown gene	unknown protein	-
dmsp_transcript_15421	-	no hit	-	Didelphis albiventris	unknown gene	unknown protein	-
dmsp_transcript_48294	-	no hit	-	Didelphis albiventris	unknown gene	unknown protein	-
dmsp_transcript_26830	-	no hit	-	Didelphis albiventris	unknown gene	unknown protein	-
dmsp_transcript_77591	-	no hit	-	Didelphis albiventris	unknown gene	unknown protein	-
dmsp_transcript_69874	-	no hit	-	Didelphis albiventris	unknown gene	unknown protein	-
dmsp_transcript_77210	-	no hit	-	Didelphis albiventris	unknown gene	unknown protein	-
dmsp_transcript_54933	-	no hit	-	Didelphis albiventris	unknown gene	unknown protein	-
dmsp_transcript_41859	-	no hit	-	Didelphis albiventris	unknown gene	unknown protein	-
dmsp_transcript_63475	-	no hit	-	Didelphis albiventris	unknown gene	unknown protein	-
dmsp_transcript_80587	-	no hit	-	Didelphis albiventris	unknown gene	unknown protein	-
dmsp_transcript_28074	-	no hit	-	Didelphis albiventris	unknown gene	unknown protein	-
dmsp_transcript_14694	-	no hit	-	Didelphis albiventris	unknown gene	unknown protein	-
dmsp_transcript_45811	-	no hit	-	Didelphis albiventris	unknown gene	unknown protein	-
dmsp_transcript_74803	-	no hit	-	Didelphis albiventris	unknown gene	unknown protein	-
dmsp_transcript_73552	-	no hit	-	Didelphis albiventris	unknown gene	unknown protein	-
dmsp_transcript_71517	-	no hit	-	Didelphis albiventris	unknown gene	unknown protein	-
dmsp_transcript_40514	-	no hit	-	Didelphis albiventris	unknown gene	unknown protein	-
dmsp_transcript_10913	-	no hit	-	Didelphis albiventris	unknown gene	unknown protein	-
dmsp_transcript_50532	-	no hit	-	Didelphis albiventris	unknown gene	unknown protein	-
dmsp_transcript_65774	-	no hit	-	Didelphis albiventris	unknown gene	unknown protein	-
dmsp_transcript_60494	-	no hit	-	Didelphis albiventris	unknown gene	unknown protein	-
dmsp_transcript_4276	-	no hit	-	Didelphis albiventris	unknown gene	unknown protein	-
dmsp_transcript_80750	-	no hit	-	Didelphis albiventris	unknown gene	unknown protein	-
dmsp_transcript_68786	-	no hit	-	Didelphis albiventris	unknown gene	unknown protein	-
dmsp_transcript_53422	-	no hit	-	Didelphis albiventris	unknown gene	unknown protein	-
dmsp_transcript_24141	-	no hit	-	Didelphis albiventris	unknown gene	unknown protein	-
dmsp_transcript_72377	-	no hit	-	Didelphis albiventris	unknown gene	unknown protein	-
dmsp_transcript_10439	-	no hit	-	Didelphis albiventris	unknown gene	unknown protein	-
dmsp_transcript_69000	-	no hit	-	Didelphis albiventris	unknown gene	unknown protein	-
dmsp_transcript_8024	-	no hit	-	Didelphis albiventris	unknown gene	unknown protein	-
dmsp_transcript_77630	-	no hit	-	Didelphis albiventris	unknown gene	unknown protein	-
dmsp_transcript_31486	-	no hit	-	Didelphis albiventris	unknown gene	unknown protein	-
dmsp_transcript_2029	-	no hit	-	Didelphis albiventris	unknown gene	unknown protein	-
dmsp_transcript_10737	-	no hit	-	Didelphis albiventris	unknown gene	unknown protein	-
dmsp_transcript_64781	-	no hit	-	Didelphis albiventris	unknown gene	unknown protein	-
dmsp_transcript_71828	-	no hit	-	Didelphis albiventris	unknown gene	unknown protein	-
dmsp_transcript_18752	-	no hit	-	Didelphis albiventris	unknown gene	unknown protein	-
dmsp_transcript_23107	-	no hit	-	Didelphis albiventris	unknown gene	unknown protein	-
dmsp_transcript_48239	-	no hit	-	Didelphis albiventris	unknown gene	unknown protein	-
dmsp_transcript_7323	-	no hit	-	Didelphis albiventris	unknown gene	unknown protein	-
dmsp_transcript_75210	-	no hit	-	Didelphis albiventris	unknown gene	unknown protein	-
dmsp_transcript_10564	-	no hit	-	Didelphis albiventris	unknown gene	unknown protein	-
dmsp_transcript_5686	-	no hit	-	Didelphis albiventris	unknown gene	unknown protein	-
dmsp_transcript_63523	-	no hit	-	Didelphis albiventris	unknown gene	unknown protein	-
dmsp_transcript_27165	-	no hit	-	Didelphis albiventris	unknown gene	unknown protein	-
dmsp_transcript_76670	-	no hit	-	Didelphis albiventris	unknown gene	unknown protein	-
dmsp_transcript_46923	-	no hit	-	Didelphis albiventris	unknown gene	unknown protein	-
dmsp_transcript_80732	-	no hit	-	Didelphis albiventris	unknown gene	unknown protein	-
dmsp_transcript_59559	-	no hit	-	Didelphis albiventris	unknown gene	unknown protein	-
dmsp_transcript_14001	-	no hit	-	Didelphis albiventris	unknown gene	unknown protein	-
dmsp_transcript_65254	-	no hit	-	Didelphis albiventris	unknown gene	unknown protein	-
dmsp_transcript_9083	-	no hit	-	Didelphis albiventris	unknown gene	unknown protein	-
dmsp_transcript_23056	-	no hit	-	Didelphis albiventris	unknown gene	unknown protein	-
dmsp_transcript_4927	-	no hit	-	Didelphis albiventris	unknown gene	unknown protein	-
dmsp_transcript_20862	-	no hit	-	Didelphis albiventris	unknown gene	unknown protein	-
dmsp_transcript_6289	-	no hit	-	Didelphis albiventris	unknown gene	unknown protein	-
dmsp_transcript_8963	-	no hit	-	Didelphis albiventris	unknown gene	unknown protein	-
dmsp_transcript_67842	-	no hit	-	Didelphis albiventris	unknown gene	unknown protein	-
dmsp_transcript_10340	-	no hit	-	Didelphis albiventris	unknown gene	unknown protein	-
dmsp_transcript_84690	-	no hit	-	Didelphis albiventris	unknown gene	unknown protein	-
dmsp_transcript_27245	-	no hit	-	Didelphis albiventris	unknown gene	unknown protein	-
dmsp_transcript_5752	-	no hit	-	Didelphis albiventris	unknown gene	unknown protein	-
dmsp_transcript_77175	-	no hit	-	Didelphis albiventris	unknown gene	unknown protein	-
dmsp_transcript_40260	-	no hit	-	Didelphis albiventris	unknown gene	unknown protein	-
dmsp_transcript_51281	-	no hit	-	Didelphis albiventris	unknown gene	unknown protein	-
dmsp_transcript_16387	-	no hit	-	Didelphis albiventris	unknown gene	unknown protein	-
dmsp_transcript_71709	-	no hit	-	Didelphis albiventris	unknown gene	unknown protein	-
dmsp_transcript_45561	-	no hit	-	Didelphis albiventris	unknown gene	unknown protein	-
dmsp_transcript_61984	-	no hit	-	Didelphis albiventris	unknown gene	unknown protein	-
dmsp_transcript_74686	-	no hit	-	Didelphis albiventris	unknown gene	unknown protein	-
dmsp_transcript_7010	-	no hit	-	Didelphis albiventris	unknown gene	unknown protein	-
dmsp_transcript_4556	-	no hit	-	Didelphis albiventris	unknown gene	unknown protein	-
dmsp_transcript_23796	-	no hit	-	Didelphis albiventris	unknown gene	unknown protein	-
dmsp_transcript_20672	-	no hit	-	Didelphis albiventris	unknown gene	unknown protein	-
dmsp_transcript_70688	-	no hit	-	Didelphis albiventris	unknown gene	unknown protein	-
dmsp_transcript_24702	-	no hit	-	Didelphis albiventris	unknown gene	unknown protein	-
dmsp_transcript_53956	-	no hit	-	Didelphis albiventris	unknown gene	unknown protein	-
dmsp_transcript_42103	-	no hit	-	Didelphis albiventris	unknown gene	unknown protein	-
dmsp_transcript_8538	-	no hit	-	Didelphis albiventris	unknown gene	unknown protein	-
dmsp_transcript_64995	-	no hit	-	Didelphis albiventris	unknown gene	unknown protein	-
dmsp_transcript_66220	-	no hit	-	Didelphis albiventris	unknown gene	unknown protein	-
dmsp_transcript_66138	-	no hit	-	Didelphis albiventris	unknown gene	unknown protein	-
dmsp_transcript_20472	-	no hit	-	Didelphis albiventris	unknown gene	unknown protein	-
dmsp_transcript_84253	-	no hit	-	Didelphis albiventris	unknown gene	unknown protein	-
dmsp_transcript_70514	-	no hit	-	Didelphis albiventris	unknown gene	unknown protein	-
dmsp_transcript_49720	-	no hit	-	Didelphis albiventris	unknown gene	unknown protein	-
dmsp_transcript_48796	-	no hit	-	Didelphis albiventris	unknown gene	unknown protein	-
dmsp_transcript_63994	-	no hit	-	Didelphis albiventris	unknown gene	unknown protein	-
dmsp_transcript_47695	-	no hit	-	Didelphis albiventris	unknown gene	unknown protein	-
dmsp_transcript_40996	-	no hit	-	Didelphis albiventris	unknown gene	unknown protein	-
dmsp_transcript_36028	-	no hit	-	Didelphis albiventris	unknown gene	unknown protein	-
dmsp_transcript_18601	-	no hit	-	Didelphis albiventris	unknown gene	unknown protein	-
dmsp_transcript_51137	-	no hit	-	Didelphis albiventris	unknown gene	unknown protein	-
dmsp_transcript_69275	-	no hit	-	Didelphis albiventris	unknown gene	unknown protein	-
dmsp_transcript_60142	-	no hit	-	Didelphis albiventris	unknown gene	unknown protein	-
dmsp_transcript_43651	-	no hit	-	Didelphis albiventris	unknown gene	unknown protein	-
dmsp_transcript_48094	-	no hit	-	Didelphis albiventris	unknown gene	unknown protein	-
dmsp_transcript_24325	-	no hit	-	Didelphis albiventris	unknown gene	unknown protein	-
dmsp_transcript_72160	-	no hit	-	Didelphis albiventris	unknown gene	unknown protein	-
dmsp_transcript_42798	-	no hit	-	Didelphis albiventris	unknown gene	unknown protein	-
dmsp_transcript_44293	-	no hit	-	Didelphis albiventris	unknown gene	unknown protein	-
dmsp_transcript_84850	-	no hit	-	Didelphis albiventris	unknown gene	unknown protein	-
dmsp_transcript_27149	-	no hit	-	Didelphis albiventris	unknown gene	unknown protein	-
dmsp_transcript_32042	-	no hit	-	Didelphis albiventris	unknown gene	unknown protein	-
dmsp_transcript_85056	-	no hit	-	Didelphis albiventris	unknown gene	unknown protein	-
dmsp_transcript_32730	-	no hit	-	Didelphis albiventris	unknown gene	unknown protein	-
dmsp_transcript_33252	-	no hit	-	Didelphis albiventris	unknown gene	unknown protein	-
dmsp_transcript_27015	-	no hit	-	Didelphis albiventris	unknown gene	unknown protein	-
dmsp_transcript_68941	-	no hit	-	Didelphis albiventris	unknown gene	unknown protein	-
dmsp_transcript_48003	-	no hit	-	Didelphis albiventris	unknown gene	unknown protein	-
dmsp_transcript_49694	-	no hit	-	Didelphis albiventris	unknown gene	unknown protein	-
dmsp_transcript_18818	-	no hit	-	Didelphis albiventris	unknown gene	unknown protein	-
dmsp_transcript_65169	-	no hit	-	Didelphis albiventris	unknown gene	unknown protein	-
dmsp_transcript_24103	-	no hit	-	Didelphis albiventris	unknown gene	unknown protein	-
dmsp_transcript_11808	-	no hit	-	Didelphis albiventris	unknown gene	unknown protein	-
dmsp_transcript_29483	-	no hit	-	Didelphis albiventris	unknown gene	unknown protein	-
dmsp_transcript_52733	-	no hit	-	Didelphis albiventris	unknown gene	unknown protein	-
dmsp_transcript_58806	-	no hit	-	Didelphis albiventris	unknown gene	unknown protein	-
dmsp_transcript_47656	-	no hit	-	Didelphis albiventris	unknown gene	unknown protein	-
dmsp_transcript_59992	-	no hit	-	Didelphis albiventris	unknown gene	unknown protein	-
dmsp_transcript_76025	-	no hit	-	Didelphis albiventris	unknown gene	unknown protein	-
dmsp_transcript_7045	-	no hit	-	Didelphis albiventris	unknown gene	unknown protein	-
dmsp_transcript_72339	-	no hit	-	Didelphis albiventris	unknown gene	unknown protein	-
dmsp_transcript_49430	-	no hit	-	Didelphis albiventris	unknown gene	unknown protein	-
dmsp_transcript_26940	-	no hit	-	Didelphis albiventris	unknown gene	unknown protein	-
dmsp_transcript_66505	-	no hit	-	Didelphis albiventris	unknown gene	unknown protein	-
dmsp_transcript_3070	-	no hit	-	Didelphis albiventris	unknown gene	unknown protein	-
dmsp_transcript_36547	-	no hit	-	Didelphis albiventris	unknown gene	unknown protein	-
dmsp_transcript_14757	-	no hit	-	Didelphis albiventris	unknown gene	unknown protein	-
dmsp_transcript_73505	-	no hit	-	Didelphis albiventris	unknown gene	unknown protein	-
dmsp_transcript_19022	-	no hit	-	Didelphis albiventris	unknown gene	unknown protein	-
dmsp_transcript_82800	-	no hit	-	Didelphis albiventris	unknown gene	unknown protein	-
dmsp_transcript_53558	-	no hit	-	Didelphis albiventris	unknown gene	unknown protein	-
dmsp_transcript_43895	-	no hit	-	Didelphis albiventris	unknown gene	unknown protein	-
dmsp_transcript_64970	-	no hit	-	Didelphis albiventris	unknown gene	unknown protein	-
dmsp_transcript_84152	-	no hit	-	Didelphis albiventris	unknown gene	unknown protein	-
dmsp_transcript_75125	-	no hit	-	Didelphis albiventris	unknown gene	unknown protein	-
dmsp_transcript_82014	-	no hit	-	Didelphis albiventris	unknown gene	unknown protein	-
dmsp_transcript_28292	-	no hit	-	Didelphis albiventris	unknown gene	unknown protein	-
dmsp_transcript_58387	-	no hit	-	Didelphis albiventris	unknown gene	unknown protein	-
dmsp_transcript_61678	-	no hit	-	Didelphis albiventris	unknown gene	unknown protein	-
dmsp_transcript_4573	-	no hit	-	Didelphis albiventris	unknown gene	unknown protein	-
dmsp_transcript_13582	-	no hit	-	Didelphis albiventris	unknown gene	unknown protein	-
dmsp_transcript_34658	-	no hit	-	Didelphis albiventris	unknown gene	unknown protein	-
dmsp_transcript_9138	-	no hit	-	Didelphis albiventris	unknown gene	unknown protein	-
dmsp_transcript_37041	-	no hit	-	Didelphis albiventris	unknown gene	unknown protein	-
dmsp_transcript_16594	-	no hit	-	Didelphis albiventris	unknown gene	unknown protein	-
dmsp_transcript_79789	-	no hit	-	Didelphis albiventris	unknown gene	unknown protein	-
dmsp_transcript_29668	-	no hit	-	Didelphis albiventris	unknown gene	unknown protein	-
dmsp_transcript_70467	-	no hit	-	Didelphis albiventris	unknown gene	unknown protein	-
dmsp_transcript_25939	-	no hit	-	Didelphis albiventris	unknown gene	unknown protein	-
dmsp_transcript_54521	-	no hit	-	Didelphis albiventris	unknown gene	unknown protein	-
dmsp_transcript_7032	-	no hit	-	Didelphis albiventris	unknown gene	unknown protein	-
dmsp_transcript_61975	-	no hit	-	Didelphis albiventris	unknown gene	unknown protein	-
dmsp_transcript_33000	-	no hit	-	Didelphis albiventris	unknown gene	unknown protein	-
dmsp_transcript_20790	-	no hit	-	Didelphis albiventris	unknown gene	unknown protein	-
dmsp_transcript_22978	-	no hit	-	Didelphis albiventris	unknown gene	unknown protein	-
dmsp_transcript_25420	-	no hit	-	Didelphis albiventris	unknown gene	unknown protein	-
dmsp_transcript_6973	-	no hit	-	Didelphis albiventris	unknown gene	unknown protein	-
dmsp_transcript_71208	-	no hit	-	Didelphis albiventris	unknown gene	unknown protein	-
dmsp_transcript_473	-	no hit	-	Didelphis albiventris	unknown gene	unknown protein	-
dmsp_transcript_47263	-	no hit	-	Didelphis albiventris	unknown gene	unknown protein	-
dmsp_transcript_20993	-	no hit	-	Didelphis albiventris	unknown gene	unknown protein	-
dmsp_transcript_23012	-	no hit	-	Didelphis albiventris	unknown gene	unknown protein	-
dmsp_transcript_33730	-	no hit	-	Didelphis albiventris	unknown gene	unknown protein	-
dmsp_transcript_11585	-	no hit	-	Didelphis albiventris	unknown gene	unknown protein	-
dmsp_transcript_31618	-	no hit	-	Didelphis albiventris	unknown gene	unknown protein	-
dmsp_transcript_52700	-	no hit	-	Didelphis albiventris	unknown gene	unknown protein	-
dmsp_transcript_61449	-	no hit	-	Didelphis albiventris	unknown gene	unknown protein	-
dmsp_transcript_40071	-	no hit	-	Didelphis albiventris	unknown gene	unknown protein	-
dmsp_transcript_79908	-	no hit	-	Didelphis albiventris	unknown gene	unknown protein	-
dmsp_transcript_3103	-	no hit	-	Didelphis albiventris	unknown gene	unknown protein	-
dmsp_transcript_81765	-	no hit	-	Didelphis albiventris	unknown gene	unknown protein	-
dmsp_transcript_69339	-	no hit	-	Didelphis albiventris	unknown gene	unknown protein	-
dmsp_transcript_39092	-	no hit	-	Didelphis albiventris	unknown gene	unknown protein	-
dmsp_transcript_11560	-	no hit	-	Didelphis albiventris	unknown gene	unknown protein	-
dmsp_transcript_38362	-	no hit	-	Didelphis albiventris	unknown gene	unknown protein	-
dmsp_transcript_1809	-	no hit	-	Didelphis albiventris	unknown gene	unknown protein	-
dmsp_transcript_66708	-	no hit	-	Didelphis albiventris	unknown gene	unknown protein	-
dmsp_transcript_14444	-	no hit	-	Didelphis albiventris	unknown gene	unknown protein	-
dmsp_transcript_77149	-	no hit	-	Didelphis albiventris	unknown gene	unknown protein	-
dmsp_transcript_2474	-	no hit	-	Didelphis albiventris	unknown gene	unknown protein	-
dmsp_transcript_80051	-	no hit	-	Didelphis albiventris	unknown gene	unknown protein	-
dmsp_transcript_55561	-	no hit	-	Didelphis albiventris	unknown gene	unknown protein	-
dmsp_transcript_29541	-	no hit	-	Didelphis albiventris	unknown gene	unknown protein	-
dmsp_transcript_81316	-	no hit	-	Didelphis albiventris	unknown gene	unknown protein	-
dmsp_transcript_18498	-	no hit	-	Didelphis albiventris	unknown gene	unknown protein	-
dmsp_transcript_56940	-	no hit	-	Didelphis albiventris	unknown gene	unknown protein	-
dmsp_transcript_74625	-	no hit	-	Didelphis albiventris	unknown gene	unknown protein	-
dmsp_transcript_37292	-	no hit	-	Didelphis albiventris	unknown gene	unknown protein	-
dmsp_transcript_75895	-	no hit	-	Didelphis albiventris	unknown gene	unknown protein	-
dmsp_transcript_8225	-	no hit	-	Didelphis albiventris	unknown gene	unknown protein	-
dmsp_transcript_29074	-	no hit	-	Didelphis albiventris	unknown gene	unknown protein	-
dmsp_transcript_10353	-	no hit	-	Didelphis albiventris	unknown gene	unknown protein	-
dmsp_transcript_42179	-	no hit	-	Didelphis albiventris	unknown gene	unknown protein	-
dmsp_transcript_61813	-	no hit	-	Didelphis albiventris	unknown gene	unknown protein	-
dmsp_transcript_33296	-	no hit	-	Didelphis albiventris	unknown gene	unknown protein	-
dmsp_transcript_22680	-	no hit	-	Didelphis albiventris	unknown gene	unknown protein	-
dmsp_transcript_27626	-	no hit	-	Didelphis albiventris	unknown gene	unknown protein	-
dmsp_transcript_3467	-	no hit	-	Didelphis albiventris	unknown gene	unknown protein	-
dmsp_transcript_5906	-	no hit	-	Didelphis albiventris	unknown gene	unknown protein	-
dmsp_transcript_11122	-	no hit	-	Didelphis albiventris	unknown gene	unknown protein	-
dmsp_transcript_2503	-	no hit	-	Didelphis albiventris	unknown gene	unknown protein	-
dmsp_transcript_66650	-	no hit	-	Didelphis albiventris	unknown gene	unknown protein	-
dmsp_transcript_50078	-	no hit	-	Didelphis albiventris	unknown gene	unknown protein	-
dmsp_transcript_23882	-	no hit	-	Didelphis albiventris	unknown gene	unknown protein	-
dmsp_transcript_50875	-	no hit	-	Didelphis albiventris	unknown gene	unknown protein	-
dmsp_transcript_25919	-	no hit	-	Didelphis albiventris	unknown gene	unknown protein	-
dmsp_transcript_82488	-	no hit	-	Didelphis albiventris	unknown gene	unknown protein	-
dmsp_transcript_56887	-	no hit	-	Didelphis albiventris	unknown gene	unknown protein	-
dmsp_transcript_51937	-	no hit	-	Didelphis albiventris	unknown gene	unknown protein	-
dmsp_transcript_77878	-	no hit	-	Didelphis albiventris	unknown gene	unknown protein	-
dmsp_transcript_10046	-	no hit	-	Didelphis albiventris	unknown gene	unknown protein	-
dmsp_transcript_37766	-	no hit	-	Didelphis albiventris	unknown gene	unknown protein	-
dmsp_transcript_27711	-	no hit	-	Didelphis albiventris	unknown gene	unknown protein	-
dmsp_transcript_38898	-	no hit	-	Didelphis albiventris	unknown gene	unknown protein	-
dmsp_transcript_79145	-	no hit	-	Didelphis albiventris	unknown gene	unknown protein	-
dmsp_transcript_25812	-	no hit	-	Didelphis albiventris	unknown gene	unknown protein	-
dmsp_transcript_26852	-	no hit	-	Didelphis albiventris	unknown gene	unknown protein	-
dmsp_transcript_20838	-	no hit	-	Didelphis albiventris	unknown gene	unknown protein	-
dmsp_transcript_18301	-	no hit	-	Didelphis albiventris	unknown gene	unknown protein	-
dmsp_transcript_52546	-	no hit	-	Didelphis albiventris	unknown gene	unknown protein	-
dmsp_transcript_56663	-	no hit	-	Didelphis albiventris	unknown gene	unknown protein	-
dmsp_transcript_39030	-	no hit	-	Didelphis albiventris	unknown gene	unknown protein	-
dmsp_transcript_69260	-	no hit	-	Didelphis albiventris	unknown gene	unknown protein	-
dmsp_transcript_10787	-	no hit	-	Didelphis albiventris	unknown gene	unknown protein	-
dmsp_transcript_43502	-	no hit	-	Didelphis albiventris	unknown gene	unknown protein	-
dmsp_transcript_15315	-	no hit	-	Didelphis albiventris	unknown gene	unknown protein	-
dmsp_transcript_58225	-	no hit	-	Didelphis albiventris	unknown gene	unknown protein	-
dmsp_transcript_7698	-	no hit	-	Didelphis albiventris	unknown gene	unknown protein	-
dmsp_transcript_1904	-	no hit	-	Didelphis albiventris	unknown gene	unknown protein	-
dmsp_transcript_65463	-	no hit	-	Didelphis albiventris	unknown gene	unknown protein	-
dmsp_transcript_44950	-	no hit	-	Didelphis albiventris	unknown gene	unknown protein	-
dmsp_transcript_42737	-	no hit	-	Didelphis albiventris	unknown gene	unknown protein	-
dmsp_transcript_23651	-	no hit	-	Didelphis albiventris	unknown gene	unknown protein	-
dmsp_transcript_59081	-	no hit	-	Didelphis albiventris	unknown gene	unknown protein	-
dmsp_transcript_42306	-	no hit	-	Didelphis albiventris	unknown gene	unknown protein	-
dmsp_transcript_52746	-	no hit	-	Didelphis albiventris	unknown gene	unknown protein	-
dmsp_transcript_3002	-	no hit	-	Didelphis albiventris	unknown gene	unknown protein	-
dmsp_transcript_69266	-	no hit	-	Didelphis albiventris	unknown gene	unknown protein	-
dmsp_transcript_52401	-	no hit	-	Didelphis albiventris	unknown gene	unknown protein	-
dmsp_transcript_13308	-	no hit	-	Didelphis albiventris	unknown gene	unknown protein	-
dmsp_transcript_73799	-	no hit	-	Didelphis albiventris	unknown gene	unknown protein	-
dmsp_transcript_35646	-	no hit	-	Didelphis albiventris	unknown gene	unknown protein	-
dmsp_transcript_70635	-	no hit	-	Didelphis albiventris	unknown gene	unknown protein	-
dmsp_transcript_25789	-	no hit	-	Didelphis albiventris	unknown gene	unknown protein	-
dmsp_transcript_71982	-	no hit	-	Didelphis albiventris	unknown gene	unknown protein	-
dmsp_transcript_58959	-	no hit	-	Didelphis albiventris	unknown gene	unknown protein	-
dmsp_transcript_63411	-	no hit	-	Didelphis albiventris	unknown gene	unknown protein	-
dmsp_transcript_59862	-	no hit	-	Didelphis albiventris	unknown gene	unknown protein	-
dmsp_transcript_26909	-	no hit	-	Didelphis albiventris	unknown gene	unknown protein	-
dmsp_transcript_8811	-	no hit	-	Didelphis albiventris	unknown gene	unknown protein	-
dmsp_transcript_30036	-	no hit	-	Didelphis albiventris	unknown gene	unknown protein	-
dmsp_transcript_33913	-	no hit	-	Didelphis albiventris	unknown gene	unknown protein	-
dmsp_transcript_31084	-	no hit	-	Didelphis albiventris	unknown gene	unknown protein	-
dmsp_transcript_25902	-	no hit	-	Didelphis albiventris	unknown gene	unknown protein	-
dmsp_transcript_65862	-	no hit	-	Didelphis albiventris	unknown gene	unknown protein	-
dmsp_transcript_20625	-	no hit	-	Didelphis albiventris	unknown gene	unknown protein	-
dmsp_transcript_27249	-	no hit	-	Didelphis albiventris	unknown gene	unknown protein	-
dmsp_transcript_67434	-	no hit	-	Didelphis albiventris	unknown gene	unknown protein	-
dmsp_transcript_52745	-	no hit	-	Didelphis albiventris	unknown gene	unknown protein	-
dmsp_transcript_29540	-	no hit	-	Didelphis albiventris	unknown gene	unknown protein	-
dmsp_transcript_27500	-	no hit	-	Didelphis albiventris	unknown gene	unknown protein	-
dmsp_transcript_58078	-	no hit	-	Didelphis albiventris	unknown gene	unknown protein	-
dmsp_transcript_15568	-	no hit	-	Didelphis albiventris	unknown gene	unknown protein	-
dmsp_transcript_7384	-	no hit	-	Didelphis albiventris	unknown gene	unknown protein	-
dmsp_transcript_49003	-	no hit	-	Didelphis albiventris	unknown gene	unknown protein	-
dmsp_transcript_36904	-	no hit	-	Didelphis albiventris	unknown gene	unknown protein	-
dmsp_transcript_17460	-	no hit	-	Didelphis albiventris	unknown gene	unknown protein	-
dmsp_transcript_19814	-	no hit	-	Didelphis albiventris	unknown gene	unknown protein	-
dmsp_transcript_38238	-	no hit	-	Didelphis albiventris	unknown gene	unknown protein	-
dmsp_transcript_27319	-	no hit	-	Didelphis albiventris	unknown gene	unknown protein	-
dmsp_transcript_37217	-	no hit	-	Didelphis albiventris	unknown gene	unknown protein	-
dmsp_transcript_5087	-	no hit	-	Didelphis albiventris	unknown gene	unknown protein	-
dmsp_transcript_54238	-	no hit	-	Didelphis albiventris	unknown gene	unknown protein	-
dmsp_transcript_14212	-	no hit	-	Didelphis albiventris	unknown gene	unknown protein	-
dmsp_transcript_22878	-	no hit	-	Didelphis albiventris	unknown gene	unknown protein	-
dmsp_transcript_28746	-	no hit	-	Didelphis albiventris	unknown gene	unknown protein	-
dmsp_transcript_6587	-	no hit	-	Didelphis albiventris	unknown gene	unknown protein	-
dmsp_transcript_40498	-	no hit	-	Didelphis albiventris	unknown gene	unknown protein	-
dmsp_transcript_68256	-	no hit	-	Didelphis albiventris	unknown gene	unknown protein	-
dmsp_transcript_39046	-	no hit	-	Didelphis albiventris	unknown gene	unknown protein	-
dmsp_transcript_83748	-	no hit	-	Didelphis albiventris	unknown gene	unknown protein	-
dmsp_transcript_4684	-	no hit	-	Didelphis albiventris	unknown gene	unknown protein	-
dmsp_transcript_82587	-	no hit	-	Didelphis albiventris	unknown gene	unknown protein	-
dmsp_transcript_22488	-	no hit	-	Didelphis albiventris	unknown gene	unknown protein	-
dmsp_transcript_68420	-	no hit	-	Didelphis albiventris	unknown gene	unknown protein	-
dmsp_transcript_447	-	no hit	-	Didelphis albiventris	unknown gene	unknown protein	-
dmsp_transcript_74729	-	no hit	-	Didelphis albiventris	unknown gene	unknown protein	-
dmsp_transcript_60746	-	no hit	-	Didelphis albiventris	unknown gene	unknown protein	-
dmsp_transcript_57908	-	no hit	-	Didelphis albiventris	unknown gene	unknown protein	-
dmsp_transcript_53443	-	no hit	-	Didelphis albiventris	unknown gene	unknown protein	-
dmsp_transcript_49620	-	no hit	-	Didelphis albiventris	unknown gene	unknown protein	-
dmsp_transcript_53874	-	no hit	-	Didelphis albiventris	unknown gene	unknown protein	-
dmsp_transcript_40273	-	no hit	-	Didelphis albiventris	unknown gene	unknown protein	-
dmsp_transcript_1064	-	no hit	-	Didelphis albiventris	unknown gene	unknown protein	-
dmsp_transcript_19923	-	no hit	-	Didelphis albiventris	unknown gene	unknown protein	-
dmsp_transcript_26914	-	no hit	-	Didelphis albiventris	unknown gene	unknown protein	-
dmsp_transcript_78540	-	no hit	-	Didelphis albiventris	unknown gene	unknown protein	-
dmsp_transcript_318	-	no hit	-	Didelphis albiventris	unknown gene	unknown protein	-
dmsp_transcript_38672	-	no hit	-	Didelphis albiventris	unknown gene	unknown protein	-
dmsp_transcript_32938	-	no hit	-	Didelphis albiventris	unknown gene	unknown protein	-
dmsp_transcript_81230	-	no hit	-	Didelphis albiventris	unknown gene	unknown protein	-
dmsp_transcript_49481	-	no hit	-	Didelphis albiventris	unknown gene	unknown protein	-
dmsp_transcript_59363	-	no hit	-	Didelphis albiventris	unknown gene	unknown protein	-
dmsp_transcript_12765	-	no hit	-	Didelphis albiventris	unknown gene	unknown protein	-
dmsp_transcript_46721	-	no hit	-	Didelphis albiventris	unknown gene	unknown protein	-
dmsp_transcript_18184	-	no hit	-	Didelphis albiventris	unknown gene	unknown protein	-
dmsp_transcript_58948	-	no hit	-	Didelphis albiventris	unknown gene	unknown protein	-
dmsp_transcript_17142	-	no hit	-	Didelphis albiventris	unknown gene	unknown protein	-
dmsp_transcript_62373	-	no hit	-	Didelphis albiventris	unknown gene	unknown protein	-
dmsp_transcript_17135	-	no hit	-	Didelphis albiventris	unknown gene	unknown protein	-
dmsp_transcript_84164	-	no hit	-	Didelphis albiventris	unknown gene	unknown protein	-
dmsp_transcript_53341	-	no hit	-	Didelphis albiventris	unknown gene	unknown protein	-
dmsp_transcript_11656	-	no hit	-	Didelphis albiventris	unknown gene	unknown protein	-
dmsp_transcript_40119	-	no hit	-	Didelphis albiventris	unknown gene	unknown protein	-
dmsp_transcript_63875	-	no hit	-	Didelphis albiventris	unknown gene	unknown protein	-
dmsp_transcript_15033	-	no hit	-	Didelphis albiventris	unknown gene	unknown protein	-
dmsp_transcript_62290	-	no hit	-	Didelphis albiventris	unknown gene	unknown protein	-
dmsp_transcript_52157	-	no hit	-	Didelphis albiventris	unknown gene	unknown protein	-
dmsp_transcript_32665	-	no hit	-	Didelphis albiventris	unknown gene	unknown protein	-
dmsp_transcript_41827	-	no hit	-	Didelphis albiventris	unknown gene	unknown protein	-
dmsp_transcript_10302	-	no hit	-	Didelphis albiventris	unknown gene	unknown protein	-
dmsp_transcript_38069	-	no hit	-	Didelphis albiventris	unknown gene	unknown protein	-
dmsp_transcript_52361	-	no hit	-	Didelphis albiventris	unknown gene	unknown protein	-
dmsp_transcript_53503	-	no hit	-	Didelphis albiventris	unknown gene	unknown protein	-
dmsp_transcript_54917	-	no hit	-	Didelphis albiventris	unknown gene	unknown protein	-
dmsp_transcript_1228	-	no hit	-	Didelphis albiventris	unknown gene	unknown protein	-
dmsp_transcript_3808	-	no hit	-	Didelphis albiventris	unknown gene	unknown protein	-
dmsp_transcript_46034	-	no hit	-	Didelphis albiventris	unknown gene	unknown protein	-
dmsp_transcript_7332	-	no hit	-	Didelphis albiventris	unknown gene	unknown protein	-
dmsp_transcript_55265	-	no hit	-	Didelphis albiventris	unknown gene	unknown protein	-
dmsp_transcript_82847	-	no hit	-	Didelphis albiventris	unknown gene	unknown protein	-
dmsp_transcript_7294	-	no hit	-	Didelphis albiventris	unknown gene	unknown protein	-
dmsp_transcript_27864	-	no hit	-	Didelphis albiventris	unknown gene	unknown protein	-
dmsp_transcript_44628	-	no hit	-	Didelphis albiventris	unknown gene	unknown protein	-
dmsp_transcript_36450	-	no hit	-	Didelphis albiventris	unknown gene	unknown protein	-
dmsp_transcript_4950	-	no hit	-	Didelphis albiventris	unknown gene	unknown protein	-
dmsp_transcript_41684	-	no hit	-	Didelphis albiventris	unknown gene	unknown protein	-
dmsp_transcript_18722	-	no hit	-	Didelphis albiventris	unknown gene	unknown protein	-
dmsp_transcript_31734	-	no hit	-	Didelphis albiventris	unknown gene	unknown protein	-
dmsp_transcript_49235	-	no hit	-	Didelphis albiventris	unknown gene	unknown protein	-
dmsp_transcript_56077	-	no hit	-	Didelphis albiventris	unknown gene	unknown protein	-
dmsp_transcript_36447	-	no hit	-	Didelphis albiventris	unknown gene	unknown protein	-
dmsp_transcript_33375	-	no hit	-	Didelphis albiventris	unknown gene	unknown protein	-
dmsp_transcript_69665	-	no hit	-	Didelphis albiventris	unknown gene	unknown protein	-
dmsp_transcript_75983	-	no hit	-	Didelphis albiventris	unknown gene	unknown protein	-
dmsp_transcript_5736	-	no hit	-	Didelphis albiventris	unknown gene	unknown protein	-
dmsp_transcript_476	-	no hit	-	Didelphis albiventris	unknown gene	unknown protein	-
dmsp_transcript_80573	-	no hit	-	Didelphis albiventris	unknown gene	unknown protein	-
dmsp_transcript_80459	-	no hit	-	Didelphis albiventris	unknown gene	unknown protein	-
dmsp_transcript_32380	-	no hit	-	Didelphis albiventris	unknown gene	unknown protein	-
dmsp_transcript_33366	-	no hit	-	Didelphis albiventris	unknown gene	unknown protein	-
dmsp_transcript_14797	-	no hit	-	Didelphis albiventris	unknown gene	unknown protein	-
dmsp_transcript_69357	-	no hit	-	Didelphis albiventris	unknown gene	unknown protein	-
dmsp_transcript_76748	-	no hit	-	Didelphis albiventris	unknown gene	unknown protein	-
dmsp_transcript_35000	-	no hit	-	Didelphis albiventris	unknown gene	unknown protein	-
dmsp_transcript_42448	-	no hit	-	Didelphis albiventris	unknown gene	unknown protein	-
dmsp_transcript_7345	-	no hit	-	Didelphis albiventris	unknown gene	unknown protein	-
dmsp_transcript_61062	-	no hit	-	Didelphis albiventris	unknown gene	unknown protein	-
dmsp_transcript_57491	-	no hit	-	Didelphis albiventris	unknown gene	unknown protein	-
dmsp_transcript_1749	-	no hit	-	Didelphis albiventris	unknown gene	unknown protein	-
dmsp_transcript_55553	-	no hit	-	Didelphis albiventris	unknown gene	unknown protein	-
dmsp_transcript_56799	-	no hit	-	Didelphis albiventris	unknown gene	unknown protein	-
dmsp_transcript_65599	-	no hit	-	Didelphis albiventris	unknown gene	unknown protein	-
dmsp_transcript_66481	-	no hit	-	Didelphis albiventris	unknown gene	unknown protein	-
dmsp_transcript_53748	-	no hit	-	Didelphis albiventris	unknown gene	unknown protein	-
dmsp_transcript_43428	-	no hit	-	Didelphis albiventris	unknown gene	unknown protein	-
dmsp_transcript_3742	-	no hit	-	Didelphis albiventris	unknown gene	unknown protein	-
dmsp_transcript_74494	-	no hit	-	Didelphis albiventris	unknown gene	unknown protein	-
dmsp_transcript_68336	-	no hit	-	Didelphis albiventris	unknown gene	unknown protein	-
dmsp_transcript_43917	-	no hit	-	Didelphis albiventris	unknown gene	unknown protein	-
dmsp_transcript_79672	-	no hit	-	Didelphis albiventris	unknown gene	unknown protein	-
dmsp_transcript_76423	-	no hit	-	Didelphis albiventris	unknown gene	unknown protein	-
dmsp_transcript_713	-	no hit	-	Didelphis albiventris	unknown gene	unknown protein	-
dmsp_transcript_58604	-	no hit	-	Didelphis albiventris	unknown gene	unknown protein	-
dmsp_transcript_49363	-	no hit	-	Didelphis albiventris	unknown gene	unknown protein	-
dmsp_transcript_44422	-	no hit	-	Didelphis albiventris	unknown gene	unknown protein	-
dmsp_transcript_60011	-	no hit	-	Didelphis albiventris	unknown gene	unknown protein	-
dmsp_transcript_40022	-	no hit	-	Didelphis albiventris	unknown gene	unknown protein	-
dmsp_transcript_9663	-	no hit	-	Didelphis albiventris	unknown gene	unknown protein	-
dmsp_transcript_65957	-	no hit	-	Didelphis albiventris	unknown gene	unknown protein	-
dmsp_transcript_31843	-	no hit	-	Didelphis albiventris	unknown gene	unknown protein	-
dmsp_transcript_81546	-	no hit	-	Didelphis albiventris	unknown gene	unknown protein	-
dmsp_transcript_47951	-	no hit	-	Didelphis albiventris	unknown gene	unknown protein	-
dmsp_transcript_18736	-	no hit	-	Didelphis albiventris	unknown gene	unknown protein	-
dmsp_transcript_60286	-	no hit	-	Didelphis albiventris	unknown gene	unknown protein	-
dmsp_transcript_27272	-	no hit	-	Didelphis albiventris	unknown gene	unknown protein	-
dmsp_transcript_45006	-	no hit	-	Didelphis albiventris	unknown gene	unknown protein	-
dmsp_transcript_28773	-	no hit	-	Didelphis albiventris	unknown gene	unknown protein	-
dmsp_transcript_21659	-	no hit	-	Didelphis albiventris	unknown gene	unknown protein	-
dmsp_transcript_60342	-	no hit	-	Didelphis albiventris	unknown gene	unknown protein	-
dmsp_transcript_4249	-	no hit	-	Didelphis albiventris	unknown gene	unknown protein	-
dmsp_transcript_48383	-	no hit	-	Didelphis albiventris	unknown gene	unknown protein	-
dmsp_transcript_69424	-	no hit	-	Didelphis albiventris	unknown gene	unknown protein	-
dmsp_transcript_80311	-	no hit	-	Didelphis albiventris	unknown gene	unknown protein	-
dmsp_transcript_27320	-	no hit	-	Didelphis albiventris	unknown gene	unknown protein	-
dmsp_transcript_28133	-	no hit	-	Didelphis albiventris	unknown gene	unknown protein	-
dmsp_transcript_64010	-	no hit	-	Didelphis albiventris	unknown gene	unknown protein	-
dmsp_transcript_2227	-	no hit	-	Didelphis albiventris	unknown gene	unknown protein	-
dmsp_transcript_51027	-	no hit	-	Didelphis albiventris	unknown gene	unknown protein	-
dmsp_transcript_1258	-	no hit	-	Didelphis albiventris	unknown gene	unknown protein	-
dmsp_transcript_72328	-	no hit	-	Didelphis albiventris	unknown gene	unknown protein	-
dmsp_transcript_9251	-	no hit	-	Didelphis albiventris	unknown gene	unknown protein	-
dmsp_transcript_24283	-	no hit	-	Didelphis albiventris	unknown gene	unknown protein	-
dmsp_transcript_16561	-	no hit	-	Didelphis albiventris	unknown gene	unknown protein	-
dmsp_transcript_60823	-	no hit	-	Didelphis albiventris	unknown gene	unknown protein	-
dmsp_transcript_80936	-	no hit	-	Didelphis albiventris	unknown gene	unknown protein	-
dmsp_transcript_65529	-	no hit	-	Didelphis albiventris	unknown gene	unknown protein	-
dmsp_transcript_49967	-	no hit	-	Didelphis albiventris	unknown gene	unknown protein	-
dmsp_transcript_65307	-	no hit	-	Didelphis albiventris	unknown gene	unknown protein	-
dmsp_transcript_59389	-	no hit	-	Didelphis albiventris	unknown gene	unknown protein	-
dmsp_transcript_53953	-	no hit	-	Didelphis albiventris	unknown gene	unknown protein	-
dmsp_transcript_37670	-	no hit	-	Didelphis albiventris	unknown gene	unknown protein	-
dmsp_transcript_82124	-	no hit	-	Didelphis albiventris	unknown gene	unknown protein	-
dmsp_transcript_4899	-	no hit	-	Didelphis albiventris	unknown gene	unknown protein	-
dmsp_transcript_77955	-	no hit	-	Didelphis albiventris	unknown gene	unknown protein	-
dmsp_transcript_78429	-	no hit	-	Didelphis albiventris	unknown gene	unknown protein	-
dmsp_transcript_46869	-	no hit	-	Didelphis albiventris	unknown gene	unknown protein	-
dmsp_transcript_32744	-	no hit	-	Didelphis albiventris	unknown gene	unknown protein	-
dmsp_transcript_43861	-	no hit	-	Didelphis albiventris	unknown gene	unknown protein	-
dmsp_transcript_64026	-	no hit	-	Didelphis albiventris	unknown gene	unknown protein	-
dmsp_transcript_61233	-	no hit	-	Didelphis albiventris	unknown gene	unknown protein	-
dmsp_transcript_36234	-	no hit	-	Didelphis albiventris	unknown gene	unknown protein	-
dmsp_transcript_54114	-	no hit	-	Didelphis albiventris	unknown gene	unknown protein	-
dmsp_transcript_6402	-	no hit	-	Didelphis albiventris	unknown gene	unknown protein	-
dmsp_transcript_7925	-	no hit	-	Didelphis albiventris	unknown gene	unknown protein	-
dmsp_transcript_40623	-	no hit	-	Didelphis albiventris	unknown gene	unknown protein	-
dmsp_transcript_56272	-	no hit	-	Didelphis albiventris	unknown gene	unknown protein	-
dmsp_transcript_6207	-	no hit	-	Didelphis albiventris	unknown gene	unknown protein	-
dmsp_transcript_48406	-	no hit	-	Didelphis albiventris	unknown gene	unknown protein	-
dmsp_transcript_33391	-	no hit	-	Didelphis albiventris	unknown gene	unknown protein	-
dmsp_transcript_63076	-	no hit	-	Didelphis albiventris	unknown gene	unknown protein	-
dmsp_transcript_5172	-	no hit	-	Didelphis albiventris	unknown gene	unknown protein	-
dmsp_transcript_40432	-	no hit	-	Didelphis albiventris	unknown gene	unknown protein	-
dmsp_transcript_16606	-	no hit	-	Didelphis albiventris	unknown gene	unknown protein	-
dmsp_transcript_51901	-	no hit	-	Didelphis albiventris	unknown gene	unknown protein	-
dmsp_transcript_47784	-	no hit	-	Didelphis albiventris	unknown gene	unknown protein	-
dmsp_transcript_68915	-	no hit	-	Didelphis albiventris	unknown gene	unknown protein	-
dmsp_transcript_80913	-	no hit	-	Didelphis albiventris	unknown gene	unknown protein	-
dmsp_transcript_63308	-	no hit	-	Didelphis albiventris	unknown gene	unknown protein	-
dmsp_transcript_27685	-	no hit	-	Didelphis albiventris	unknown gene	unknown protein	-
dmsp_transcript_69782	-	no hit	-	Didelphis albiventris	unknown gene	unknown protein	-
dmsp_transcript_51744	-	no hit	-	Didelphis albiventris	unknown gene	unknown protein	-
dmsp_transcript_4546	-	no hit	-	Didelphis albiventris	unknown gene	unknown protein	-
dmsp_transcript_67176	-	no hit	-	Didelphis albiventris	unknown gene	unknown protein	-
dmsp_transcript_67704	-	no hit	-	Didelphis albiventris	unknown gene	unknown protein	-
dmsp_transcript_77333	-	no hit	-	Didelphis albiventris	unknown gene	unknown protein	-
dmsp_transcript_45237	-	no hit	-	Didelphis albiventris	unknown gene	unknown protein	-
dmsp_transcript_23595	-	no hit	-	Didelphis albiventris	unknown gene	unknown protein	-
dmsp_transcript_52654	-	no hit	-	Didelphis albiventris	unknown gene	unknown protein	-
dmsp_transcript_72361	-	no hit	-	Didelphis albiventris	unknown gene	unknown protein	-
dmsp_transcript_45076	-	no hit	-	Didelphis albiventris	unknown gene	unknown protein	-
dmsp_transcript_79765	-	no hit	-	Didelphis albiventris	unknown gene	unknown protein	-
dmsp_transcript_19716	-	no hit	-	Didelphis albiventris	unknown gene	unknown protein	-
dmsp_transcript_39967	-	no hit	-	Didelphis albiventris	unknown gene	unknown protein	-
dmsp_transcript_58478	-	no hit	-	Didelphis albiventris	unknown gene	unknown protein	-
dmsp_transcript_36911	-	no hit	-	Didelphis albiventris	unknown gene	unknown protein	-
dmsp_transcript_81020	-	no hit	-	Didelphis albiventris	unknown gene	unknown protein	-
dmsp_transcript_40112	-	no hit	-	Didelphis albiventris	unknown gene	unknown protein	-
dmsp_transcript_54526	-	no hit	-	Didelphis albiventris	unknown gene	unknown protein	-
dmsp_transcript_3794	-	no hit	-	Didelphis albiventris	unknown gene	unknown protein	-
dmsp_transcript_35623	-	no hit	-	Didelphis albiventris	unknown gene	unknown protein	-
dmsp_transcript_60531	-	no hit	-	Didelphis albiventris	unknown gene	unknown protein	-
dmsp_transcript_17676	-	no hit	-	Didelphis albiventris	unknown gene	unknown protein	-
dmsp_transcript_37078	-	no hit	-	Didelphis albiventris	unknown gene	unknown protein	-
dmsp_transcript_84639	-	no hit	-	Didelphis albiventris	unknown gene	unknown protein	-
dmsp_transcript_35872	-	no hit	-	Didelphis albiventris	unknown gene	unknown protein	-
dmsp_transcript_46380	-	no hit	-	Didelphis albiventris	unknown gene	unknown protein	-
dmsp_transcript_45695	-	no hit	-	Didelphis albiventris	unknown gene	unknown protein	-
dmsp_transcript_10557	-	no hit	-	Didelphis albiventris	unknown gene	unknown protein	-
dmsp_transcript_7445	-	no hit	-	Didelphis albiventris	unknown gene	unknown protein	-
dmsp_transcript_59768	-	no hit	-	Didelphis albiventris	unknown gene	unknown protein	-
dmsp_transcript_9100	-	no hit	-	Didelphis albiventris	unknown gene	unknown protein	-
dmsp_transcript_1514	-	no hit	-	Didelphis albiventris	unknown gene	unknown protein	-
dmsp_transcript_83711	-	no hit	-	Didelphis albiventris	unknown gene	unknown protein	-
dmsp_transcript_6064	-	no hit	-	Didelphis albiventris	unknown gene	unknown protein	-
dmsp_transcript_51170	-	no hit	-	Didelphis albiventris	unknown gene	unknown protein	-
dmsp_transcript_13050	-	no hit	-	Didelphis albiventris	unknown gene	unknown protein	-
dmsp_transcript_73238	-	no hit	-	Didelphis albiventris	unknown gene	unknown protein	-
dmsp_transcript_1832	-	no hit	-	Didelphis albiventris	unknown gene	unknown protein	-
dmsp_transcript_28226	-	no hit	-	Didelphis albiventris	unknown gene	unknown protein	-
dmsp_transcript_57088	-	no hit	-	Didelphis albiventris	unknown gene	unknown protein	-
dmsp_transcript_84050	-	no hit	-	Didelphis albiventris	unknown gene	unknown protein	-
dmsp_transcript_15637	-	no hit	-	Didelphis albiventris	unknown gene	unknown protein	-
dmsp_transcript_36290	-	no hit	-	Didelphis albiventris	unknown gene	unknown protein	-
dmsp_transcript_26966	-	no hit	-	Didelphis albiventris	unknown gene	unknown protein	-
dmsp_transcript_81732	-	no hit	-	Didelphis albiventris	unknown gene	unknown protein	-
dmsp_transcript_14840	-	no hit	-	Didelphis albiventris	unknown gene	unknown protein	-
dmsp_transcript_26500	-	no hit	-	Didelphis albiventris	unknown gene	unknown protein	-
dmsp_transcript_27153	-	no hit	-	Didelphis albiventris	unknown gene	unknown protein	-
dmsp_transcript_30832	-	no hit	-	Didelphis albiventris	unknown gene	unknown protein	-
dmsp_transcript_78942	-	no hit	-	Didelphis albiventris	unknown gene	unknown protein	-
dmsp_transcript_72626	-	no hit	-	Didelphis albiventris	unknown gene	unknown protein	-
dmsp_transcript_49078	-	no hit	-	Didelphis albiventris	unknown gene	unknown protein	-
dmsp_transcript_23077	-	no hit	-	Didelphis albiventris	unknown gene	unknown protein	-
dmsp_transcript_76867	-	no hit	-	Didelphis albiventris	unknown gene	unknown protein	-
dmsp_transcript_53425	-	no hit	-	Didelphis albiventris	unknown gene	unknown protein	-
dmsp_transcript_33064	-	no hit	-	Didelphis albiventris	unknown gene	unknown protein	-
dmsp_transcript_2225	-	no hit	-	Didelphis albiventris	unknown gene	unknown protein	-
dmsp_transcript_53219	-	no hit	-	Didelphis albiventris	unknown gene	unknown protein	-
dmsp_transcript_2302	-	no hit	-	Didelphis albiventris	unknown gene	unknown protein	-
dmsp_transcript_38282	-	no hit	-	Didelphis albiventris	unknown gene	unknown protein	-
dmsp_transcript_15813	-	no hit	-	Didelphis albiventris	unknown gene	unknown protein	-
dmsp_transcript_79356	-	no hit	-	Didelphis albiventris	unknown gene	unknown protein	-
dmsp_transcript_55416	-	no hit	-	Didelphis albiventris	unknown gene	unknown protein	-
dmsp_transcript_51537	-	no hit	-	Didelphis albiventris	unknown gene	unknown protein	-
dmsp_transcript_43529	-	no hit	-	Didelphis albiventris	unknown gene	unknown protein	-
dmsp_transcript_61226	-	no hit	-	Didelphis albiventris	unknown gene	unknown protein	-
dmsp_transcript_58146	-	no hit	-	Didelphis albiventris	unknown gene	unknown protein	-
dmsp_transcript_69025	-	no hit	-	Didelphis albiventris	unknown gene	unknown protein	-
dmsp_transcript_85016	-	no hit	-	Didelphis albiventris	unknown gene	unknown protein	-
dmsp_transcript_65205	-	no hit	-	Didelphis albiventris	unknown gene	unknown protein	-
dmsp_transcript_46762	-	no hit	-	Didelphis albiventris	unknown gene	unknown protein	-
dmsp_transcript_33094	-	no hit	-	Didelphis albiventris	unknown gene	unknown protein	-
dmsp_transcript_60369	-	no hit	-	Didelphis albiventris	unknown gene	unknown protein	-
dmsp_transcript_43860	-	no hit	-	Didelphis albiventris	unknown gene	unknown protein	-
dmsp_transcript_57332	-	no hit	-	Didelphis albiventris	unknown gene	unknown protein	-
dmsp_transcript_9414	-	no hit	-	Didelphis albiventris	unknown gene	unknown protein	-
dmsp_transcript_70435	-	no hit	-	Didelphis albiventris	unknown gene	unknown protein	-
dmsp_transcript_76484	-	no hit	-	Didelphis albiventris	unknown gene	unknown protein	-
dmsp_transcript_25402	-	no hit	-	Didelphis albiventris	unknown gene	unknown protein	-
dmsp_transcript_59897	-	no hit	-	Didelphis albiventris	unknown gene	unknown protein	-
dmsp_transcript_75249	-	no hit	-	Didelphis albiventris	unknown gene	unknown protein	-
dmsp_transcript_36115	-	no hit	-	Didelphis albiventris	unknown gene	unknown protein	-
dmsp_transcript_38637	-	no hit	-	Didelphis albiventris	unknown gene	unknown protein	-
dmsp_transcript_70322	-	no hit	-	Didelphis albiventris	unknown gene	unknown protein	-
dmsp_transcript_63758	-	no hit	-	Didelphis albiventris	unknown gene	unknown protein	-
dmsp_transcript_2441	-	no hit	-	Didelphis albiventris	unknown gene	unknown protein	-
dmsp_transcript_62202	-	no hit	-	Didelphis albiventris	unknown gene	unknown protein	-
dmsp_transcript_17169	-	no hit	-	Didelphis albiventris	unknown gene	unknown protein	-
dmsp_transcript_70341	-	no hit	-	Didelphis albiventris	unknown gene	unknown protein	-
dmsp_transcript_59592	-	no hit	-	Didelphis albiventris	unknown gene	unknown protein	-
dmsp_transcript_80271	-	no hit	-	Didelphis albiventris	unknown gene	unknown protein	-
dmsp_transcript_76809	-	no hit	-	Didelphis albiventris	unknown gene	unknown protein	-
dmsp_transcript_644	-	no hit	-	Didelphis albiventris	unknown gene	unknown protein	-
dmsp_transcript_31331	-	no hit	-	Didelphis albiventris	unknown gene	unknown protein	-
dmsp_transcript_59519	-	no hit	-	Didelphis albiventris	unknown gene	unknown protein	-
dmsp_transcript_48085	-	no hit	-	Didelphis albiventris	unknown gene	unknown protein	-
dmsp_transcript_69958	-	no hit	-	Didelphis albiventris	unknown gene	unknown protein	-
dmsp_transcript_49641	-	no hit	-	Didelphis albiventris	unknown gene	unknown protein	-
dmsp_transcript_38487	-	no hit	-	Didelphis albiventris	unknown gene	unknown protein	-
dmsp_transcript_18441	-	no hit	-	Didelphis albiventris	unknown gene	unknown protein	-
dmsp_transcript_11410	-	no hit	-	Didelphis albiventris	unknown gene	unknown protein	-
dmsp_transcript_17294	-	no hit	-	Didelphis albiventris	unknown gene	unknown protein	-
dmsp_transcript_45962	-	no hit	-	Didelphis albiventris	unknown gene	unknown protein	-
dmsp_transcript_51032	-	no hit	-	Didelphis albiventris	unknown gene	unknown protein	-
dmsp_transcript_64403	-	no hit	-	Didelphis albiventris	unknown gene	unknown protein	-
dmsp_transcript_36869	-	no hit	-	Didelphis albiventris	unknown gene	unknown protein	-
dmsp_transcript_43777	-	no hit	-	Didelphis albiventris	unknown gene	unknown protein	-
dmsp_transcript_38412	-	no hit	-	Didelphis albiventris	unknown gene	unknown protein	-
dmsp_transcript_29507	-	no hit	-	Didelphis albiventris	unknown gene	unknown protein	-
dmsp_transcript_59850	-	no hit	-	Didelphis albiventris	unknown gene	unknown protein	-
dmsp_transcript_29253	-	no hit	-	Didelphis albiventris	unknown gene	unknown protein	-
dmsp_transcript_20556	-	no hit	-	Didelphis albiventris	unknown gene	unknown protein	-
dmsp_transcript_31608	-	no hit	-	Didelphis albiventris	unknown gene	unknown protein	-
dmsp_transcript_80097	-	no hit	-	Didelphis albiventris	unknown gene	unknown protein	-
dmsp_transcript_83847	-	no hit	-	Didelphis albiventris	unknown gene	unknown protein	-
dmsp_transcript_37568	-	no hit	-	Didelphis albiventris	unknown gene	unknown protein	-
dmsp_transcript_18603	-	no hit	-	Didelphis albiventris	unknown gene	unknown protein	-
dmsp_transcript_62666	-	no hit	-	Didelphis albiventris	unknown gene	unknown protein	-
dmsp_transcript_9310	-	no hit	-	Didelphis albiventris	unknown gene	unknown protein	-
dmsp_transcript_64679	-	no hit	-	Didelphis albiventris	unknown gene	unknown protein	-
dmsp_transcript_33926	-	no hit	-	Didelphis albiventris	unknown gene	unknown protein	-
dmsp_transcript_63482	-	no hit	-	Didelphis albiventris	unknown gene	unknown protein	-
dmsp_transcript_62981	-	no hit	-	Didelphis albiventris	unknown gene	unknown protein	-
dmsp_transcript_62281	-	no hit	-	Didelphis albiventris	unknown gene	unknown protein	-
dmsp_transcript_81374	-	no hit	-	Didelphis albiventris	unknown gene	unknown protein	-
dmsp_transcript_80975	-	no hit	-	Didelphis albiventris	unknown gene	unknown protein	-
dmsp_transcript_50567	-	no hit	-	Didelphis albiventris	unknown gene	unknown protein	-
dmsp_transcript_4729	-	no hit	-	Didelphis albiventris	unknown gene	unknown protein	-
dmsp_transcript_51126	-	no hit	-	Didelphis albiventris	unknown gene	unknown protein	-
dmsp_transcript_66546	-	no hit	-	Didelphis albiventris	unknown gene	unknown protein	-
dmsp_transcript_67559	-	no hit	-	Didelphis albiventris	unknown gene	unknown protein	-
dmsp_transcript_63234	-	no hit	-	Didelphis albiventris	unknown gene	unknown protein	-
dmsp_transcript_83683	-	no hit	-	Didelphis albiventris	unknown gene	unknown protein	-
dmsp_transcript_83928	-	no hit	-	Didelphis albiventris	unknown gene	unknown protein	-
dmsp_transcript_20903	-	no hit	-	Didelphis albiventris	unknown gene	unknown protein	-
dmsp_transcript_21255	-	no hit	-	Didelphis albiventris	unknown gene	unknown protein	-
dmsp_transcript_11865	-	no hit	-	Didelphis albiventris	unknown gene	unknown protein	-
dmsp_transcript_12752	-	no hit	-	Didelphis albiventris	unknown gene	unknown protein	-
dmsp_transcript_6310	-	no hit	-	Didelphis albiventris	unknown gene	unknown protein	-
dmsp_transcript_14892	-	no hit	-	Didelphis albiventris	unknown gene	unknown protein	-
dmsp_transcript_72852	-	no hit	-	Didelphis albiventris	unknown gene	unknown protein	-
dmsp_transcript_65982	-	no hit	-	Didelphis albiventris	unknown gene	unknown protein	-
dmsp_transcript_78060	-	no hit	-	Didelphis albiventris	unknown gene	unknown protein	-
dmsp_transcript_35217	-	no hit	-	Didelphis albiventris	unknown gene	unknown protein	-
dmsp_transcript_43680	-	no hit	-	Didelphis albiventris	unknown gene	unknown protein	-
dmsp_transcript_14923	-	no hit	-	Didelphis albiventris	unknown gene	unknown protein	-
dmsp_transcript_34846	-	no hit	-	Didelphis albiventris	unknown gene	unknown protein	-
dmsp_transcript_85152	-	no hit	-	Didelphis albiventris	unknown gene	unknown protein	-
dmsp_transcript_73391	-	no hit	-	Didelphis albiventris	unknown gene	unknown protein	-
dmsp_transcript_49314	-	no hit	-	Didelphis albiventris	unknown gene	unknown protein	-
dmsp_transcript_49041	-	no hit	-	Didelphis albiventris	unknown gene	unknown protein	-
dmsp_transcript_54377	-	no hit	-	Didelphis albiventris	unknown gene	unknown protein	-
dmsp_transcript_2524	-	no hit	-	Didelphis albiventris	unknown gene	unknown protein	-
dmsp_transcript_84673	-	no hit	-	Didelphis albiventris	unknown gene	unknown protein	-
dmsp_transcript_44414	-	no hit	-	Didelphis albiventris	unknown gene	unknown protein	-
dmsp_transcript_67965	-	no hit	-	Didelphis albiventris	unknown gene	unknown protein	-
dmsp_transcript_10879	-	no hit	-	Didelphis albiventris	unknown gene	unknown protein	-
dmsp_transcript_74672	-	no hit	-	Didelphis albiventris	unknown gene	unknown protein	-
dmsp_transcript_19881	-	no hit	-	Didelphis albiventris	unknown gene	unknown protein	-
dmsp_transcript_28561	-	no hit	-	Didelphis albiventris	unknown gene	unknown protein	-
dmsp_transcript_6030	-	no hit	-	Didelphis albiventris	unknown gene	unknown protein	-
dmsp_transcript_28501	-	no hit	-	Didelphis albiventris	unknown gene	unknown protein	-
dmsp_transcript_65608	-	no hit	-	Didelphis albiventris	unknown gene	unknown protein	-
dmsp_transcript_15641	-	no hit	-	Didelphis albiventris	unknown gene	unknown protein	-
dmsp_transcript_3303	-	no hit	-	Didelphis albiventris	unknown gene	unknown protein	-
dmsp_transcript_62141	-	no hit	-	Didelphis albiventris	unknown gene	unknown protein	-
dmsp_transcript_24255	-	no hit	-	Didelphis albiventris	unknown gene	unknown protein	-
dmsp_transcript_49448	-	no hit	-	Didelphis albiventris	unknown gene	unknown protein	-
dmsp_transcript_65534	-	no hit	-	Didelphis albiventris	unknown gene	unknown protein	-
dmsp_transcript_22765	-	no hit	-	Didelphis albiventris	unknown gene	unknown protein	-
dmsp_transcript_81064	-	no hit	-	Didelphis albiventris	unknown gene	unknown protein	-
dmsp_transcript_83863	-	no hit	-	Didelphis albiventris	unknown gene	unknown protein	-
dmsp_transcript_74750	-	no hit	-	Didelphis albiventris	unknown gene	unknown protein	-
dmsp_transcript_67290	-	no hit	-	Didelphis albiventris	unknown gene	unknown protein	-
dmsp_transcript_13184	-	no hit	-	Didelphis albiventris	unknown gene	unknown protein	-
dmsp_transcript_23768	-	no hit	-	Didelphis albiventris	unknown gene	unknown protein	-
dmsp_transcript_56310	-	no hit	-	Didelphis albiventris	unknown gene	unknown protein	-
dmsp_transcript_83524	-	no hit	-	Didelphis albiventris	unknown gene	unknown protein	-
dmsp_transcript_37550	-	no hit	-	Didelphis albiventris	unknown gene	unknown protein	-
dmsp_transcript_80440	-	no hit	-	Didelphis albiventris	unknown gene	unknown protein	-
dmsp_transcript_61836	-	no hit	-	Didelphis albiventris	unknown gene	unknown protein	-
dmsp_transcript_68825	-	no hit	-	Didelphis albiventris	unknown gene	unknown protein	-
dmsp_transcript_54466	-	no hit	-	Didelphis albiventris	unknown gene	unknown protein	-
dmsp_transcript_1976	-	no hit	-	Didelphis albiventris	unknown gene	unknown protein	-
dmsp_transcript_1276	-	no hit	-	Didelphis albiventris	unknown gene	unknown protein	-
dmsp_transcript_48277	-	no hit	-	Didelphis albiventris	unknown gene	unknown protein	-
dmsp_transcript_67418	-	no hit	-	Didelphis albiventris	unknown gene	unknown protein	-
dmsp_transcript_79815	-	no hit	-	Didelphis albiventris	unknown gene	unknown protein	-
dmsp_transcript_78821	-	no hit	-	Didelphis albiventris	unknown gene	unknown protein	-
dmsp_transcript_24299	-	no hit	-	Didelphis albiventris	unknown gene	unknown protein	-
dmsp_transcript_18435	-	no hit	-	Didelphis albiventris	unknown gene	unknown protein	-
dmsp_transcript_36976	-	no hit	-	Didelphis albiventris	unknown gene	unknown protein	-
dmsp_transcript_1357	-	no hit	-	Didelphis albiventris	unknown gene	unknown protein	-
dmsp_transcript_52253	-	no hit	-	Didelphis albiventris	unknown gene	unknown protein	-
dmsp_transcript_11557	-	no hit	-	Didelphis albiventris	unknown gene	unknown protein	-
dmsp_transcript_54012	-	no hit	-	Didelphis albiventris	unknown gene	unknown protein	-
dmsp_transcript_57472	-	no hit	-	Didelphis albiventris	unknown gene	unknown protein	-
dmsp_transcript_44119	-	no hit	-	Didelphis albiventris	unknown gene	unknown protein	-
dmsp_transcript_34675	-	no hit	-	Didelphis albiventris	unknown gene	unknown protein	-
dmsp_transcript_28766	-	no hit	-	Didelphis albiventris	unknown gene	unknown protein	-
dmsp_transcript_73956	-	no hit	-	Didelphis albiventris	unknown gene	unknown protein	-
dmsp_transcript_61515	-	no hit	-	Didelphis albiventris	unknown gene	unknown protein	-
dmsp_transcript_50636	-	no hit	-	Didelphis albiventris	unknown gene	unknown protein	-
dmsp_transcript_82567	-	no hit	-	Didelphis albiventris	unknown gene	unknown protein	-
dmsp_transcript_47412	-	no hit	-	Didelphis albiventris	unknown gene	unknown protein	-
dmsp_transcript_85028	-	no hit	-	Didelphis albiventris	unknown gene	unknown protein	-
dmsp_transcript_29868	-	no hit	-	Didelphis albiventris	unknown gene	unknown protein	-
dmsp_transcript_55379	-	no hit	-	Didelphis albiventris	unknown gene	unknown protein	-
dmsp_transcript_79662	-	no hit	-	Didelphis albiventris	unknown gene	unknown protein	-
dmsp_transcript_84406	-	no hit	-	Didelphis albiventris	unknown gene	unknown protein	-
dmsp_transcript_7417	-	no hit	-	Didelphis albiventris	unknown gene	unknown protein	-
dmsp_transcript_38490	-	no hit	-	Didelphis albiventris	unknown gene	unknown protein	-
dmsp_transcript_20389	-	no hit	-	Didelphis albiventris	unknown gene	unknown protein	-
dmsp_transcript_19432	-	no hit	-	Didelphis albiventris	unknown gene	unknown protein	-
dmsp_transcript_28146	-	no hit	-	Didelphis albiventris	unknown gene	unknown protein	-
dmsp_transcript_531	-	no hit	-	Didelphis albiventris	unknown gene	unknown protein	-
dmsp_transcript_55284	-	no hit	-	Didelphis albiventris	unknown gene	unknown protein	-
dmsp_transcript_62920	-	no hit	-	Didelphis albiventris	unknown gene	unknown protein	-
dmsp_transcript_60496	-	no hit	-	Didelphis albiventris	unknown gene	unknown protein	-
dmsp_transcript_60367	-	no hit	-	Didelphis albiventris	unknown gene	unknown protein	-
dmsp_transcript_32355	-	no hit	-	Didelphis albiventris	unknown gene	unknown protein	-
dmsp_transcript_25156	-	no hit	-	Didelphis albiventris	unknown gene	unknown protein	-
dmsp_transcript_16001	-	no hit	-	Didelphis albiventris	unknown gene	unknown protein	-
dmsp_transcript_38255	-	no hit	-	Didelphis albiventris	unknown gene	unknown protein	-
dmsp_transcript_26202	-	no hit	-	Didelphis albiventris	unknown gene	unknown protein	-
dmsp_transcript_22094	-	no hit	-	Didelphis albiventris	unknown gene	unknown protein	-
dmsp_transcript_57202	-	no hit	-	Didelphis albiventris	unknown gene	unknown protein	-
dmsp_transcript_41805	-	no hit	-	Didelphis albiventris	unknown gene	unknown protein	-
dmsp_transcript_17971	-	no hit	-	Didelphis albiventris	unknown gene	unknown protein	-
dmsp_transcript_42782	-	no hit	-	Didelphis albiventris	unknown gene	unknown protein	-
dmsp_transcript_79092	-	no hit	-	Didelphis albiventris	unknown gene	unknown protein	-
dmsp_transcript_25412	-	no hit	-	Didelphis albiventris	unknown gene	unknown protein	-
dmsp_transcript_81163	-	no hit	-	Didelphis albiventris	unknown gene	unknown protein	-
dmsp_transcript_66527	-	no hit	-	Didelphis albiventris	unknown gene	unknown protein	-
dmsp_transcript_38563	-	no hit	-	Didelphis albiventris	unknown gene	unknown protein	-
dmsp_transcript_54429	-	no hit	-	Didelphis albiventris	unknown gene	unknown protein	-
dmsp_transcript_16113	-	no hit	-	Didelphis albiventris	unknown gene	unknown protein	-
dmsp_transcript_81127	-	no hit	-	Didelphis albiventris	unknown gene	unknown protein	-
dmsp_transcript_59540	-	no hit	-	Didelphis albiventris	unknown gene	unknown protein	-
dmsp_transcript_22596	-	no hit	-	Didelphis albiventris	unknown gene	unknown protein	-
dmsp_transcript_44244	-	no hit	-	Didelphis albiventris	unknown gene	unknown protein	-
dmsp_transcript_44577	-	no hit	-	Didelphis albiventris	unknown gene	unknown protein	-
dmsp_transcript_41265	-	no hit	-	Didelphis albiventris	unknown gene	unknown protein	-
dmsp_transcript_59662	-	no hit	-	Didelphis albiventris	unknown gene	unknown protein	-
dmsp_transcript_11898	-	no hit	-	Didelphis albiventris	unknown gene	unknown protein	-
dmsp_transcript_44766	-	no hit	-	Didelphis albiventris	unknown gene	unknown protein	-
dmsp_transcript_6427	-	no hit	-	Didelphis albiventris	unknown gene	unknown protein	-
dmsp_transcript_68669	-	no hit	-	Didelphis albiventris	unknown gene	unknown protein	-
dmsp_transcript_77155	-	no hit	-	Didelphis albiventris	unknown gene	unknown protein	-
dmsp_transcript_76339	-	no hit	-	Didelphis albiventris	unknown gene	unknown protein	-
dmsp_transcript_53899	-	no hit	-	Didelphis albiventris	unknown gene	unknown protein	-
dmsp_transcript_80528	-	no hit	-	Didelphis albiventris	unknown gene	unknown protein	-
dmsp_transcript_77426	-	no hit	-	Didelphis albiventris	unknown gene	unknown protein	-
dmsp_transcript_9429	-	no hit	-	Didelphis albiventris	unknown gene	unknown protein	-
dmsp_transcript_9256	-	no hit	-	Didelphis albiventris	unknown gene	unknown protein	-
dmsp_transcript_5304	-	no hit	-	Didelphis albiventris	unknown gene	unknown protein	-
dmsp_transcript_11172	-	no hit	-	Didelphis albiventris	unknown gene	unknown protein	-
dmsp_transcript_60941	-	no hit	-	Didelphis albiventris	unknown gene	unknown protein	-
dmsp_transcript_21638	-	no hit	-	Didelphis albiventris	unknown gene	unknown protein	-
dmsp_transcript_26593	-	no hit	-	Didelphis albiventris	unknown gene	unknown protein	-
dmsp_transcript_36011	-	no hit	-	Didelphis albiventris	unknown gene	unknown protein	-
dmsp_transcript_7117	-	no hit	-	Didelphis albiventris	unknown gene	unknown protein	-
dmsp_transcript_33281	-	no hit	-	Didelphis albiventris	unknown gene	unknown protein	-
dmsp_transcript_14861	-	no hit	-	Didelphis albiventris	unknown gene	unknown protein	-
dmsp_transcript_38385	-	no hit	-	Didelphis albiventris	unknown gene	unknown protein	-
dmsp_transcript_70939	-	no hit	-	Didelphis albiventris	unknown gene	unknown protein	-
dmsp_transcript_76411	-	no hit	-	Didelphis albiventris	unknown gene	unknown protein	-
dmsp_transcript_34242	-	no hit	-	Didelphis albiventris	unknown gene	unknown protein	-
dmsp_transcript_70497	-	no hit	-	Didelphis albiventris	unknown gene	unknown protein	-
dmsp_transcript_32456	-	no hit	-	Didelphis albiventris	unknown gene	unknown protein	-
dmsp_transcript_24087	-	no hit	-	Didelphis albiventris	unknown gene	unknown protein	-
dmsp_transcript_17959	-	no hit	-	Didelphis albiventris	unknown gene	unknown protein	-
dmsp_transcript_82548	-	no hit	-	Didelphis albiventris	unknown gene	unknown protein	-
dmsp_transcript_12552	-	no hit	-	Didelphis albiventris	unknown gene	unknown protein	-
dmsp_transcript_40387	-	no hit	-	Didelphis albiventris	unknown gene	unknown protein	-
dmsp_transcript_72699	-	no hit	-	Didelphis albiventris	unknown gene	unknown protein	-
dmsp_transcript_63385	-	no hit	-	Didelphis albiventris	unknown gene	unknown protein	-
dmsp_transcript_24348	-	no hit	-	Didelphis albiventris	unknown gene	unknown protein	-
dmsp_transcript_79989	-	no hit	-	Didelphis albiventris	unknown gene	unknown protein	-
dmsp_transcript_27900	-	no hit	-	Didelphis albiventris	unknown gene	unknown protein	-
dmsp_transcript_56209	-	no hit	-	Didelphis albiventris	unknown gene	unknown protein	-
dmsp_transcript_79893	-	no hit	-	Didelphis albiventris	unknown gene	unknown protein	-
dmsp_transcript_42295	-	no hit	-	Didelphis albiventris	unknown gene	unknown protein	-
dmsp_transcript_54244	-	no hit	-	Didelphis albiventris	unknown gene	unknown protein	-
dmsp_transcript_82604	-	no hit	-	Didelphis albiventris	unknown gene	unknown protein	-
dmsp_transcript_23119	-	no hit	-	Didelphis albiventris	unknown gene	unknown protein	-
dmsp_transcript_25720	-	no hit	-	Didelphis albiventris	unknown gene	unknown protein	-
dmsp_transcript_42139	-	no hit	-	Didelphis albiventris	unknown gene	unknown protein	-
dmsp_transcript_69581	-	no hit	-	Didelphis albiventris	unknown gene	unknown protein	-
dmsp_transcript_69367	-	no hit	-	Didelphis albiventris	unknown gene	unknown protein	-
dmsp_transcript_341	-	no hit	-	Didelphis albiventris	unknown gene	unknown protein	-
dmsp_transcript_11412	-	no hit	-	Didelphis albiventris	unknown gene	unknown protein	-
dmsp_transcript_64745	-	no hit	-	Didelphis albiventris	unknown gene	unknown protein	-
dmsp_transcript_82405	-	no hit	-	Didelphis albiventris	unknown gene	unknown protein	-
dmsp_transcript_64063	-	no hit	-	Didelphis albiventris	unknown gene	unknown protein	-
dmsp_transcript_25013	-	no hit	-	Didelphis albiventris	unknown gene	unknown protein	-
dmsp_transcript_61103	-	no hit	-	Didelphis albiventris	unknown gene	unknown protein	-
dmsp_transcript_63648	-	no hit	-	Didelphis albiventris	unknown gene	unknown protein	-
dmsp_transcript_66182	-	no hit	-	Didelphis albiventris	unknown gene	unknown protein	-
dmsp_transcript_58536	-	no hit	-	Didelphis albiventris	unknown gene	unknown protein	-
dmsp_transcript_64759	-	no hit	-	Didelphis albiventris	unknown gene	unknown protein	-
dmsp_transcript_42616	-	no hit	-	Didelphis albiventris	unknown gene	unknown protein	-
dmsp_transcript_52648	-	no hit	-	Didelphis albiventris	unknown gene	unknown protein	-
dmsp_transcript_13132	-	no hit	-	Didelphis albiventris	unknown gene	unknown protein	-
dmsp_transcript_13412	-	no hit	-	Didelphis albiventris	unknown gene	unknown protein	-
dmsp_transcript_47903	-	no hit	-	Didelphis albiventris	unknown gene	unknown protein	-
dmsp_transcript_13664	-	no hit	-	Didelphis albiventris	unknown gene	unknown protein	-
dmsp_transcript_69199	-	no hit	-	Didelphis albiventris	unknown gene	unknown protein	-
dmsp_transcript_75696	-	no hit	-	Didelphis albiventris	unknown gene	unknown protein	-
dmsp_transcript_74708	-	no hit	-	Didelphis albiventris	unknown gene	unknown protein	-
dmsp_transcript_79231	-	no hit	-	Didelphis albiventris	unknown gene	unknown protein	-
dmsp_transcript_29283	-	no hit	-	Didelphis albiventris	unknown gene	unknown protein	-
dmsp_transcript_8435	-	no hit	-	Didelphis albiventris	unknown gene	unknown protein	-
dmsp_transcript_72908	-	no hit	-	Didelphis albiventris	unknown gene	unknown protein	-
dmsp_transcript_80941	-	no hit	-	Didelphis albiventris	unknown gene	unknown protein	-
dmsp_transcript_1899	-	no hit	-	Didelphis albiventris	unknown gene	unknown protein	-
dmsp_transcript_61037	-	no hit	-	Didelphis albiventris	unknown gene	unknown protein	-
dmsp_transcript_38828	-	no hit	-	Didelphis albiventris	unknown gene	unknown protein	-
dmsp_transcript_36091	-	no hit	-	Didelphis albiventris	unknown gene	unknown protein	-
dmsp_transcript_7158	-	no hit	-	Didelphis albiventris	unknown gene	unknown protein	-
dmsp_transcript_24810	-	no hit	-	Didelphis albiventris	unknown gene	unknown protein	-
dmsp_transcript_66412	-	no hit	-	Didelphis albiventris	unknown gene	unknown protein	-
dmsp_transcript_26782	-	no hit	-	Didelphis albiventris	unknown gene	unknown protein	-
dmsp_transcript_70870	-	no hit	-	Didelphis albiventris	unknown gene	unknown protein	-
dmsp_transcript_83982	-	no hit	-	Didelphis albiventris	unknown gene	unknown protein	-
dmsp_transcript_14722	-	no hit	-	Didelphis albiventris	unknown gene	unknown protein	-
dmsp_transcript_8043	-	no hit	-	Didelphis albiventris	unknown gene	unknown protein	-
dmsp_transcript_3275	-	no hit	-	Didelphis albiventris	unknown gene	unknown protein	-
dmsp_transcript_19952	-	no hit	-	Didelphis albiventris	unknown gene	unknown protein	-
dmsp_transcript_14289	-	no hit	-	Didelphis albiventris	unknown gene	unknown protein	-
dmsp_transcript_20559	-	no hit	-	Didelphis albiventris	unknown gene	unknown protein	-
dmsp_transcript_40923	-	no hit	-	Didelphis albiventris	unknown gene	unknown protein	-
dmsp_transcript_9338	-	no hit	-	Didelphis albiventris	unknown gene	unknown protein	-
dmsp_transcript_72345	-	no hit	-	Didelphis albiventris	unknown gene	unknown protein	-
dmsp_transcript_46235	-	no hit	-	Didelphis albiventris	unknown gene	unknown protein	-
dmsp_transcript_14751	-	no hit	-	Didelphis albiventris	unknown gene	unknown protein	-
dmsp_transcript_75579	-	no hit	-	Didelphis albiventris	unknown gene	unknown protein	-
dmsp_transcript_11077	-	no hit	-	Didelphis albiventris	unknown gene	unknown protein	-
dmsp_transcript_24694	-	no hit	-	Didelphis albiventris	unknown gene	unknown protein	-
dmsp_transcript_39968	-	no hit	-	Didelphis albiventris	unknown gene	unknown protein	-
dmsp_transcript_34802	-	no hit	-	Didelphis albiventris	unknown gene	unknown protein	-
dmsp_transcript_25339	-	no hit	-	Didelphis albiventris	unknown gene	unknown protein	-
dmsp_transcript_45566	-	no hit	-	Didelphis albiventris	unknown gene	unknown protein	-
dmsp_transcript_55591	-	no hit	-	Didelphis albiventris	unknown gene	unknown protein	-
dmsp_transcript_77337	-	no hit	-	Didelphis albiventris	unknown gene	unknown protein	-
dmsp_transcript_61896	-	no hit	-	Didelphis albiventris	unknown gene	unknown protein	-
dmsp_transcript_19360	-	no hit	-	Didelphis albiventris	unknown gene	unknown protein	-
dmsp_transcript_61830	-	no hit	-	Didelphis albiventris	unknown gene	unknown protein	-
dmsp_transcript_27628	-	no hit	-	Didelphis albiventris	unknown gene	unknown protein	-
dmsp_transcript_61222	-	no hit	-	Didelphis albiventris	unknown gene	unknown protein	-
dmsp_transcript_38205	-	no hit	-	Didelphis albiventris	unknown gene	unknown protein	-
dmsp_transcript_52397	-	no hit	-	Didelphis albiventris	unknown gene	unknown protein	-
dmsp_transcript_34902	-	no hit	-	Didelphis albiventris	unknown gene	unknown protein	-
dmsp_transcript_17398	-	no hit	-	Didelphis albiventris	unknown gene	unknown protein	-
dmsp_transcript_26359	-	no hit	-	Didelphis albiventris	unknown gene	unknown protein	-
dmsp_transcript_18099	-	no hit	-	Didelphis albiventris	unknown gene	unknown protein	-
dmsp_transcript_77071	-	no hit	-	Didelphis albiventris	unknown gene	unknown protein	-
dmsp_transcript_9006	-	no hit	-	Didelphis albiventris	unknown gene	unknown protein	-
dmsp_transcript_84801	-	no hit	-	Didelphis albiventris	unknown gene	unknown protein	-
dmsp_transcript_76389	-	no hit	-	Didelphis albiventris	unknown gene	unknown protein	-
dmsp_transcript_69177	-	no hit	-	Didelphis albiventris	unknown gene	unknown protein	-
dmsp_transcript_7174	-	no hit	-	Didelphis albiventris	unknown gene	unknown protein	-
dmsp_transcript_61120	-	no hit	-	Didelphis albiventris	unknown gene	unknown protein	-
dmsp_transcript_79366	-	no hit	-	Didelphis albiventris	unknown gene	unknown protein	-
dmsp_transcript_12037	-	no hit	-	Didelphis albiventris	unknown gene	unknown protein	-
dmsp_transcript_52471	-	no hit	-	Didelphis albiventris	unknown gene	unknown protein	-
dmsp_transcript_36198	-	no hit	-	Didelphis albiventris	unknown gene	unknown protein	-
dmsp_transcript_73257	-	no hit	-	Didelphis albiventris	unknown gene	unknown protein	-
dmsp_transcript_74355	-	no hit	-	Didelphis albiventris	unknown gene	unknown protein	-
dmsp_transcript_26464	-	no hit	-	Didelphis albiventris	unknown gene	unknown protein	-
dmsp_transcript_1927	-	no hit	-	Didelphis albiventris	unknown gene	unknown protein	-
dmsp_transcript_36504	-	no hit	-	Didelphis albiventris	unknown gene	unknown protein	-
dmsp_transcript_34524	-	no hit	-	Didelphis albiventris	unknown gene	unknown protein	-
dmsp_transcript_80845	-	no hit	-	Didelphis albiventris	unknown gene	unknown protein	-
dmsp_transcript_80473	-	no hit	-	Didelphis albiventris	unknown gene	unknown protein	-
dmsp_transcript_59699	-	no hit	-	Didelphis albiventris	unknown gene	unknown protein	-
dmsp_transcript_8085	-	no hit	-	Didelphis albiventris	unknown gene	unknown protein	-
dmsp_transcript_75534	-	no hit	-	Didelphis albiventris	unknown gene	unknown protein	-
dmsp_transcript_39581	-	no hit	-	Didelphis albiventris	unknown gene	unknown protein	-
dmsp_transcript_71204	-	no hit	-	Didelphis albiventris	unknown gene	unknown protein	-
dmsp_transcript_78663	-	no hit	-	Didelphis albiventris	unknown gene	unknown protein	-
dmsp_transcript_59518	-	no hit	-	Didelphis albiventris	unknown gene	unknown protein	-
dmsp_transcript_63709	-	no hit	-	Didelphis albiventris	unknown gene	unknown protein	-
dmsp_transcript_49323	-	no hit	-	Didelphis albiventris	unknown gene	unknown protein	-
dmsp_transcript_65749	-	no hit	-	Didelphis albiventris	unknown gene	unknown protein	-
dmsp_transcript_15435	-	no hit	-	Didelphis albiventris	unknown gene	unknown protein	-
dmsp_transcript_21438	-	no hit	-	Didelphis albiventris	unknown gene	unknown protein	-
dmsp_transcript_54973	-	no hit	-	Didelphis albiventris	unknown gene	unknown protein	-
dmsp_transcript_50450	-	no hit	-	Didelphis albiventris	unknown gene	unknown protein	-
dmsp_transcript_55064	-	no hit	-	Didelphis albiventris	unknown gene	unknown protein	-
dmsp_transcript_74147	-	no hit	-	Didelphis albiventris	unknown gene	unknown protein	-
dmsp_transcript_17410	-	no hit	-	Didelphis albiventris	unknown gene	unknown protein	-
dmsp_transcript_60984	-	no hit	-	Didelphis albiventris	unknown gene	unknown protein	-
dmsp_transcript_21080	-	no hit	-	Didelphis albiventris	unknown gene	unknown protein	-
dmsp_transcript_630	-	no hit	-	Didelphis albiventris	unknown gene	unknown protein	-
dmsp_transcript_27768	-	no hit	-	Didelphis albiventris	unknown gene	unknown protein	-
dmsp_transcript_80769	-	no hit	-	Didelphis albiventris	unknown gene	unknown protein	-
dmsp_transcript_49470	-	no hit	-	Didelphis albiventris	unknown gene	unknown protein	-
dmsp_transcript_52822	-	no hit	-	Didelphis albiventris	unknown gene	unknown protein	-
dmsp_transcript_53642	-	no hit	-	Didelphis albiventris	unknown gene	unknown protein	-
dmsp_transcript_28579	-	no hit	-	Didelphis albiventris	unknown gene	unknown protein	-
dmsp_transcript_61308	-	no hit	-	Didelphis albiventris	unknown gene	unknown protein	-
dmsp_transcript_29289	-	no hit	-	Didelphis albiventris	unknown gene	unknown protein	-
dmsp_transcript_19316	-	no hit	-	Didelphis albiventris	unknown gene	unknown protein	-
dmsp_transcript_54979	-	no hit	-	Didelphis albiventris	unknown gene	unknown protein	-
dmsp_transcript_77367	-	no hit	-	Didelphis albiventris	unknown gene	unknown protein	-
dmsp_transcript_48265	-	no hit	-	Didelphis albiventris	unknown gene	unknown protein	-
dmsp_transcript_22550	-	no hit	-	Didelphis albiventris	unknown gene	unknown protein	-
dmsp_transcript_27982	-	no hit	-	Didelphis albiventris	unknown gene	unknown protein	-
dmsp_transcript_47078	-	no hit	-	Didelphis albiventris	unknown gene	unknown protein	-
dmsp_transcript_54824	-	no hit	-	Didelphis albiventris	unknown gene	unknown protein	-
dmsp_transcript_54210	-	no hit	-	Didelphis albiventris	unknown gene	unknown protein	-
dmsp_transcript_37517	-	no hit	-	Didelphis albiventris	unknown gene	unknown protein	-
dmsp_transcript_608	-	no hit	-	Didelphis albiventris	unknown gene	unknown protein	-
dmsp_transcript_44142	-	no hit	-	Didelphis albiventris	unknown gene	unknown protein	-
dmsp_transcript_41850	-	no hit	-	Didelphis albiventris	unknown gene	unknown protein	-
dmsp_transcript_27302	-	no hit	-	Didelphis albiventris	unknown gene	unknown protein	-
dmsp_transcript_79981	-	no hit	-	Didelphis albiventris	unknown gene	unknown protein	-
dmsp_transcript_59556	-	no hit	-	Didelphis albiventris	unknown gene	unknown protein	-
dmsp_transcript_81460	-	no hit	-	Didelphis albiventris	unknown gene	unknown protein	-
dmsp_transcript_10337	-	no hit	-	Didelphis albiventris	unknown gene	unknown protein	-
dmsp_transcript_33183	-	no hit	-	Didelphis albiventris	unknown gene	unknown protein	-
dmsp_transcript_55890	-	no hit	-	Didelphis albiventris	unknown gene	unknown protein	-
dmsp_transcript_7715	-	no hit	-	Didelphis albiventris	unknown gene	unknown protein	-
dmsp_transcript_41353	-	no hit	-	Didelphis albiventris	unknown gene	unknown protein	-
dmsp_transcript_11541	-	no hit	-	Didelphis albiventris	unknown gene	unknown protein	-
dmsp_transcript_59776	-	no hit	-	Didelphis albiventris	unknown gene	unknown protein	-
dmsp_transcript_3319	-	no hit	-	Didelphis albiventris	unknown gene	unknown protein	-
dmsp_transcript_54704	-	no hit	-	Didelphis albiventris	unknown gene	unknown protein	-
dmsp_transcript_71736	-	no hit	-	Didelphis albiventris	unknown gene	unknown protein	-
dmsp_transcript_31226	-	no hit	-	Didelphis albiventris	unknown gene	unknown protein	-
dmsp_transcript_81757	-	no hit	-	Didelphis albiventris	unknown gene	unknown protein	-
dmsp_transcript_46792	-	no hit	-	Didelphis albiventris	unknown gene	unknown protein	-
dmsp_transcript_18534	-	no hit	-	Didelphis albiventris	unknown gene	unknown protein	-
dmsp_transcript_60121	-	no hit	-	Didelphis albiventris	unknown gene	unknown protein	-
dmsp_transcript_53391	-	no hit	-	Didelphis albiventris	unknown gene	unknown protein	-
dmsp_transcript_40991	-	no hit	-	Didelphis albiventris	unknown gene	unknown protein	-
dmsp_transcript_74227	-	no hit	-	Didelphis albiventris	unknown gene	unknown protein	-
dmsp_transcript_2392	-	no hit	-	Didelphis albiventris	unknown gene	unknown protein	-
dmsp_transcript_50667	-	no hit	-	Didelphis albiventris	unknown gene	unknown protein	-
dmsp_transcript_1378	-	no hit	-	Didelphis albiventris	unknown gene	unknown protein	-
dmsp_transcript_53865	-	no hit	-	Didelphis albiventris	unknown gene	unknown protein	-
dmsp_transcript_39096	-	no hit	-	Didelphis albiventris	unknown gene	unknown protein	-
dmsp_transcript_53376	-	no hit	-	Didelphis albiventris	unknown gene	unknown protein	-
dmsp_transcript_79022	-	no hit	-	Didelphis albiventris	unknown gene	unknown protein	-
dmsp_transcript_50961	-	no hit	-	Didelphis albiventris	unknown gene	unknown protein	-
dmsp_transcript_51966	-	no hit	-	Didelphis albiventris	unknown gene	unknown protein	-
dmsp_transcript_41141	-	no hit	-	Didelphis albiventris	unknown gene	unknown protein	-
dmsp_transcript_19610	-	no hit	-	Didelphis albiventris	unknown gene	unknown protein	-
dmsp_transcript_51644	-	no hit	-	Didelphis albiventris	unknown gene	unknown protein	-
dmsp_transcript_6971	-	no hit	-	Didelphis albiventris	unknown gene	unknown protein	-
dmsp_transcript_63852	-	no hit	-	Didelphis albiventris	unknown gene	unknown protein	-
dmsp_transcript_24178	-	no hit	-	Didelphis albiventris	unknown gene	unknown protein	-
dmsp_transcript_21817	-	no hit	-	Didelphis albiventris	unknown gene	unknown protein	-
dmsp_transcript_59449	-	no hit	-	Didelphis albiventris	unknown gene	unknown protein	-
dmsp_transcript_32055	-	no hit	-	Didelphis albiventris	unknown gene	unknown protein	-
dmsp_transcript_46706	-	no hit	-	Didelphis albiventris	unknown gene	unknown protein	-
dmsp_transcript_54025	-	no hit	-	Didelphis albiventris	unknown gene	unknown protein	-
dmsp_transcript_54613	-	no hit	-	Didelphis albiventris	unknown gene	unknown protein	-
dmsp_transcript_66419	-	no hit	-	Didelphis albiventris	unknown gene	unknown protein	-
dmsp_transcript_29538	-	no hit	-	Didelphis albiventris	unknown gene	unknown protein	-
dmsp_transcript_48086	-	no hit	-	Didelphis albiventris	unknown gene	unknown protein	-
dmsp_transcript_62946	-	no hit	-	Didelphis albiventris	unknown gene	unknown protein	-
dmsp_transcript_67034	-	no hit	-	Didelphis albiventris	unknown gene	unknown protein	-
[truncated: 92,200 more rows]

## Sheet: P0xP5
Opossum Transcript ID	Uniprot Entry ID	Diamond Top Hit ID (EMB ID)	Ensembl ID	Organism	Gene names	Protein names	Gene ontology (GO)
dmsp_transcript_46812	-	2CLW_B	-	-	-	-	-
dmsp_transcript_72324	-	prf||1703469D	-	-	-	-	-
dmsp_transcript_69745	-	2C7H_A	-	-	-	-	-
dmsp_transcript_69746	-	2C7H_A	-	-	-	-	-
dmsp_transcript_69744	-	2C7H_A	-	-	-	-	-
dmsp_transcript_69747	-	2C7H_A	-	-	-	-	-
dmsp_transcript_69748	-	2C7H_A	-	-	-	-	-
dmsp_transcript_69743	-	2C7H_A	-	-	-	-	-
dmsp_transcript_65750	-	1Z2W_A	-	-	-	-	-
dmsp_transcript_65751	-	1Z2W_A	-	-	-	-	-
dmsp_transcript_60807	-	XP_518362.4	-	-	-	-	-
dmsp_transcript_60808	-	XP_518362.4	-	-	-	-	-
dmsp_transcript_38982	-	5KC5_A	-	-	-	-	-
dmsp_transcript_51406	-	pir||D30411	-	-	-	-	-
dmsp_transcript_23365	-	3AAA_C	-	-	-	-	-
dmsp_transcript_19327	-	2C4P_A	-	-	-	-	-
dmsp_transcript_64437	-	pir||I38588	-	-	-	-	-
dmsp_transcript_32426	-	4I5L_C	-	-	-	-	-
dmsp_transcript_64552	-	4G9J_A	-	-	-	-	-
dmsp_transcript_31932	-	CAH88354.1	-	-	-	-	-
dmsp_transcript_52584	-	pir||E41925	-	-	-	-	-
dmsp_transcript_53004	-	prf||1510254A	-	-	-	-	-
dmsp_transcript_53003	-	prf||1510254A	-	-	-	-	-
dmsp_transcript_59199	-	prf||1510254A	-	-	-	-	-
dmsp_transcript_10709	-	pir||S65824	-	-	-	-	-
dmsp_transcript_64438	-	prf||1207289A	-	-	-	-	-
dmsp_transcript_17008	-	3SQV_C	-	-	-	-	-
dmsp_transcript_13371	-	OXC88184.1	-	Achromobacter sp. KAs 3-5	hypothetical protein BMR85_025725	-	-
dmsp_transcript_13387	-	GAN74957.1	-	Acidiphilium multivorum AIU301	hypothetical protein Apmu_0247_01	-	-
dmsp_transcript_71033	-	WP_005801445.1	-	Acidovorax	MULTISPECIES: IS630 family transposase	-	-
dmsp_transcript_18515	C5TBJ0	WP_003049965.1	-	Acidovorax delafieldii 2AN	AcdelDRAFT_4270	Transposase Tn3 family protein	transposase activity [GO:0004803]; transposition, DNA-mediated [GO:0006313]
dmsp_transcript_71033	C5TCU6	WP_005801445.1	-	Acidovorax delafieldii 2AN	AcdelDRAFT_4727	Integrase catalytic region	DNA binding [GO:0003677]
dmsp_transcript_18515	A1W829	WP_003049965.1	-	Acidovorax sp. (strain JS42)	Ajs_2241 Ajs_4288	Transposase Tn3 family protein	transposase activity [GO:0004803]; transposition, DNA-mediated [GO:0006313]
dmsp_transcript_71033	A1W222	WP_005801445.1	-	Acidovorax sp. (strain JS42)	Ajs_0041 Ajs_0090 Ajs_0548 Ajs_0909 Ajs_1062 Ajs_1379 Ajs_1380 Ajs_1751 Ajs_1752 Ajs_1874 Ajs_1924 Ajs_2613 Ajs_2865 Ajs_4072 Ajs_4135	Integrase, catalytic region	DNA binding [GO:0003677]
dmsp_transcript_18516	-	ABM43213.1	-	Acidovorax sp. JS42	hypothetical protein Ajs_3083	-	-
dmsp_transcript_18515	A0A0A1VLD6	WP_003049965.1	-	Acidovorax sp. MR-S7	AVS7_03867	Transposase Tn3 family protein	transposase activity [GO:0004803]; transposition, DNA-mediated [GO:0006313]
dmsp_transcript_18515	A0A240UIP9	WP_003049965.1	-	Acidovorax sp. P4	CBP36_20520 CBP36_20625	Tn3 family transposase	transposase activity [GO:0004803]; transposition, DNA-mediated [GO:0006313]
dmsp_transcript_18515	A0A1B3PJX0	WP_003049965.1	-	Acidovorax sp. RAC01	BSY15_3454 BSY15_3485 BSY15_3553	Tn3 transposase DDE domain protein	transposase activity [GO:0004803]; transposition, DNA-mediated [GO:0006313]
dmsp_transcript_50286	-	WP_005404020.1	-	Acinetobacter	MULTISPECIES: hypothetical protein	-	-
dmsp_transcript_55346	-	WP_004907081.1	-	Acinetobacter	MULTISPECIES: IS5-like element ISAba10 family transposase	-	-
dmsp_transcript_5278	-	WP_008942531.1	-	Acinetobacter	MULTISPECIES: replication protein	-	-
dmsp_transcript_55538	-	WP_004738527.1	-	Acinetobacter	MULTISPECIES: IS4 family transposase	-	-
dmsp_transcript_30123	-	WP_063454741.1	-	Acinetobacter	MULTISPECIES: hypothetical protein	-	-
dmsp_transcript_32599	-	WP_059246929.1	-	Acinetobacter baumannii	hypothetical protein	-	-
dmsp_transcript_55538	A0A0J8TBK8	WP_004738527.1	-	Acinetobacter baumannii	AB895_1032 B9X95_07870	IS4 family transposase (Transposase DDE domain protein)	DNA binding [GO:0003677]; transposase activity [GO:0004803]; transposition, DNA-mediated [GO:0006313]
dmsp_transcript_13902	-	EXG52828.1	-	Acinetobacter baumannii 24812_4	putative cell wall-associated hydrolase, partial	-	-
dmsp_transcript_67758	-	KCZ18968.1	-	Acinetobacter baumannii 45052_2	hypothetical protein K041_3870	-	-
dmsp_transcript_55538	A0A009TE97	WP_004738527.1	-	Acinetobacter baumannii 99063	J529_2734	Transposase DDE domain protein	DNA binding [GO:0003677]; transposase activity [GO:0004803]; transposition, DNA-mediated [GO:0006313]
dmsp_transcript_13377	-	AGQ04648.1	-	Acinetobacter baumannii BJAB0715	hypothetical protein BJAB0715_00002	-	-
dmsp_transcript_13380	-	AGQ04648.1	-	Acinetobacter baumannii BJAB0715	hypothetical protein BJAB0715_00002	-	-
dmsp_transcript_17711	-	WP_004828368.1	-	Acinetobacter bereziniae	IS1 family transposase	-	-
dmsp_transcript_17711	N8YUS1	WP_004828368.1	-	Acinetobacter bereziniae NIPH 3	F963_00673	Uncharacterized protein	DNA binding [GO:0003677]; transposase activity [GO:0004803]; transposition, DNA-mediated [GO:0006313]
dmsp_transcript_65527	-	WP_100833519.1	-	Acinetobacter haemolyticus	IS3 family transposase	-	-
dmsp_transcript_65528	-	WP_100833519.1	-	Acinetobacter haemolyticus	IS3 family transposase	-	-
dmsp_transcript_32198	-	WP_004697445.1	-	Acinetobacter johnsonii	IS66 family transposase	-	-
dmsp_transcript_32199	-	WP_004697445.1	-	Acinetobacter johnsonii	IS66 family transposase	-	-
dmsp_transcript_32198	N8QIJ4	WP_004697445.1	-	Acinetobacter johnsonii CIP 64.6	F986_02750	Uncharacterized protein	-
dmsp_transcript_32199	N8QIJ4	WP_004697445.1	-	Acinetobacter johnsonii CIP 64.6	F986_02750	Uncharacterized protein	-
dmsp_transcript_81989	-	WP_004916107.1	-	Acinetobacter junii	RepB family plasmid replication initiator protein	-	-
dmsp_transcript_38731	-	ENV66978.1	-	Acinetobacter junii CIP 64.5	hypothetical protein F948_01179	-	-
dmsp_transcript_81989	S7WWD6	WP_004916107.1	-	Acinetobacter junii MTCC 11364	L292_2764	DNA replication protein	extrachromosomal circular DNA [GO:0005727]; DNA-directed DNA polymerase activity [GO:0003887]; DNA replication initiation [GO:0006270]
dmsp_transcript_50286	D0SRM7	WP_005404020.1	-	Acinetobacter junii SH205	HMPREF0026_03137	Toxin-antitoxin system, antitoxin component, ribbon-helix-helix domain protein	-
dmsp_transcript_30123	A0A1H3NHQ8	WP_063454741.1	-	Acinetobacter kyonggiensis	SAMN05421643_1472	Uncharacterized protein	-
dmsp_transcript_67051	-	ENU63783.1	-	Acinetobacter lwoffii NIPH 715	hypothetical protein F980_00531, partial	-	-
dmsp_transcript_42308	-	WP_006581835.1	-	Acinetobacter nosocomialis	IS4 family transposase	-	-
dmsp_transcript_58386	-	WP_004676344.1	-	Acinetobacter parvus	hypothetical protein	-	-
dmsp_transcript_5332	-	WP_004676350.1	-	Acinetobacter parvus	hypothetical protein	-	-
dmsp_transcript_58386	N8Q7M2	WP_004676344.1	-	Acinetobacter parvus NIPH 1103	F989_00188	Uncharacterized protein	-
dmsp_transcript_5332	N8RKW6	WP_004676350.1	-	Acinetobacter parvus NIPH 1103	F989_00189	Uncharacterized protein	-
dmsp_transcript_40054	-	OCZ29313.1	-	Acinetobacter pittii	hypothetical protein BFR92_04465	-	-
dmsp_transcript_78441	-	WP_068569693.1	-	Acinetobacter pittii	replication initiation protein	-	-
dmsp_transcript_55538	A0A140QSQ9	WP_004738527.1	-	Acinetobacter sp. 216872	J633_1597	Transposase DDE domain protein	DNA binding [GO:0003677]; transposase activity [GO:0004803]; transposition, DNA-mediated [GO:0006313]
dmsp_transcript_32202	-	WP_103800996.1	-	Acinetobacter sp. ACNIH4	IS66 family transposase	-	-
dmsp_transcript_32201	-	WP_103800996.1	-	Acinetobacter sp. ACNIH4	IS66 family transposase	-	-
dmsp_transcript_22691	-	WP_100358293.1	-	Acinetobacter sp. ANC 5347	hypothetical protein	-	-
dmsp_transcript_5278	C0VLS7	WP_008942531.1	-	Acinetobacter sp. ATCC 27244	HMPREF0023_2096	Putative Replication protein	-
dmsp_transcript_26397	-	ENU87733.1	-	Acinetobacter sp. CIP 102529	hypothetical protein F972_02999	-	-
dmsp_transcript_17712	-	WP_087545877.1	-	Acinetobacter sp. WCHA29	IS1 family transposase	-	-
dmsp_transcript_13890	-	ENV71128.1	-	Acinetobacter towneri DSM 14962 = CIP 107472	hypothetical protein F947_00014, partial	-	-
dmsp_transcript_13888	-	ENV71128.1	-	Acinetobacter towneri DSM 14962 = CIP 107472	hypothetical protein F947_00014, partial	-	-
dmsp_transcript_41511	-	ENV71128.1	-	Acinetobacter towneri DSM 14962 = CIP 107472	hypothetical protein F947_00014, partial	-	-
dmsp_transcript_13889	-	ENV71128.1	-	Acinetobacter towneri DSM 14962 = CIP 107472	hypothetical protein F947_00014, partial	-	-
dmsp_transcript_54330	-	ENV71128.1	-	Acinetobacter towneri DSM 14962 = CIP 107472	hypothetical protein F947_00014, partial	-	-
dmsp_transcript_32200	-	WP_000210457.1	-	Acinetobacter ursingii	IS66 family insertion sequence hypothetical protein	-	-
dmsp_transcript_21579	-	EDN81768.1	-	Actinomyces odontolyticus ATCC 17982	hypothetical protein ACTODO_00002	-	-
dmsp_transcript_19303	-	OLO56904.1	-	Actinomyces oris	hypothetical protein BKH26_04450	-	-
dmsp_transcript_19302	-	OLO56904.1	-	Actinomyces oris	hypothetical protein BKH26_04450	-	-
dmsp_transcript_20326	-	EJZ85023.1	-	Actinomyces turicensis ACS-279-V-Col4	hypothetical protein HMPREF9241_01603	-	-
dmsp_transcript_51727	-	XP_008181142.1	-	Acyrthosiphon pisum	PREDICTED: uncharacterized protein LOC103308822	-	-
dmsp_transcript_38594	-	EFB18506.1	-	Ailuropoda melanoleuca	hypothetical protein PANDA_010779, partial	-	-
dmsp_transcript_31029	-	XP_019652592.1	-	Ailuropoda melanoleuca	PREDICTED: uncharacterized protein LOC109489230, partial	-	-
dmsp_transcript_18515	A0A0E9LAU5	WP_003049965.1	-	Alicycliphilus sp. B1	ALISP_2036	Transposase Tn3 family protein	transposase activity [GO:0004803]; transposition, DNA-mediated [GO:0006313]
dmsp_transcript_16052	-	KYO39934.1	-	Alligator mississippiensis	hypothetical protein Y1Q_0004443	-	-
dmsp_transcript_16051	-	KYO39934.1	-	Alligator mississippiensis	hypothetical protein Y1Q_0004443	-	-
dmsp_transcript_16050	-	KYO39934.1	-	Alligator mississippiensis	hypothetical protein Y1Q_0004443	-	-
dmsp_transcript_16047	-	XP_019341999.1	-	Alligator mississippiensis	PREDICTED: uncharacterized protein LOC109282924 isoform X1	-	-
dmsp_transcript_14397	-	KYO38085.1	-	Alligator mississippiensis	hypothetical protein Y1Q_0019537	-	-
dmsp_transcript_72526	-	XP_011624102.1	-	Amborella trichopoda	LOW QUALITY PROTEIN: uncharacterized protein LOC18436115	-	-
dmsp_transcript_72528	-	XP_011624102.1	-	Amborella trichopoda	LOW QUALITY PROTEIN: uncharacterized protein LOC18436115	-	-
dmsp_transcript_18684	-	XP_013186598.1	-	Amyelois transitella	PREDICTED: uncharacterized protein LOC106131883 isoform X1	-	-
dmsp_transcript_58983	-	EDR96726.1	-	Anaerostipes caccae DSM 14662	hypothetical protein ANACAC_02715	-	-
dmsp_transcript_58984	-	EDR96726.1	-	Anaerostipes caccae DSM 14662	hypothetical protein ANACAC_02715	-	-
dmsp_transcript_41658	-	EDR96726.1	-	Anaerostipes caccae DSM 14662	hypothetical protein ANACAC_02715	-	-
dmsp_transcript_19689	-	EDR96157.1	-	Anaerostipes caccae DSM 14662	hypothetical protein ANACAC_03315, partial	-	-
dmsp_transcript_57614	-	OUP63279.1	-	Anaerotruncus colihominis	hypothetical protein B5F11_20580, partial	-	-
dmsp_transcript_69467	-	EOA95744.1	-	Anas platyrhynchos	hypothetical protein Anapl_09078, partial	-	-
dmsp_transcript_32860	-	EOB00331.1	-	Anas platyrhynchos	hypothetical protein Anapl_12988	-	-
dmsp_transcript_36624	-	EYC20903.1	-	Ancylostoma ceylanicum	hypothetical protein Y032_0020g126	-	-
dmsp_transcript_48248	-	WP_021095997.1	-	Anoxybacillus sp. SK3-4	transposase	-	-
dmsp_transcript_24599	-	XP_021526975.1	-	Aotus nancymaae	parathymosin	-	-
dmsp_transcript_64527	-	XP_012309849.1	-	Aotus nancymaae	methyltransferase-like protein 12, mitochondrial isoform X1	-	-
dmsp_transcript_9721	-	XP_006612507.1	-	Apis dorsata	PREDICTED: vegetative cell wall protein gp1-like	-	-
dmsp_transcript_20121	-	PKA65587.1	-	Apostasia shenzhenica	hypothetical protein AXF42_Ash021253	-	-
dmsp_transcript_67412	-	PIK44956.1	-	Apostichopus japonicus	hypothetical protein BSL78_18179	-	-
dmsp_transcript_47453	-	PIK52192.1	-	Apostichopus japonicus	hypothetical protein BSL78_10894	-	-
dmsp_transcript_48866	-	PIK52952.1	-	Apostichopus japonicus	hypothetical protein BSL78_10155	-	-
dmsp_transcript_48867	-	PIK52952.1	-	Apostichopus japonicus	hypothetical protein BSL78_10155	-	-
dmsp_transcript_81295	-	XP_013803074.1	-	Apteryx australis mantelli	PREDICTED: uncharacterized protein LOC106488674 isoform X2	-	-
dmsp_transcript_20229	-	ABH09321.1	-	Arachis hypogaea	leucine rich protein	-	-
dmsp_transcript_40489	-	ABH09321.1	-	Arachis hypogaea	leucine rich protein	-	-
dmsp_transcript_34126	-	GBC70352.1	-	archaeon HR02	hypothetical protein HRbin02_00118	-	-
dmsp_transcript_45133	-	CDG40808.1	-	Asaia platycodi SF2.1	conserved hypothetical protein	-	-
dmsp_transcript_32583	-	GAQ03960.1	-	Aspergillus lentulus	hypothetical protein ALT_1281	-	-
dmsp_transcript_85149	-	PLB42799.1	-	Aspergillus steynii IBT 23096	hypothetical protein P170DRAFT_132635, partial	-	-
dmsp_transcript_13488	-	NP_047986.1	-	Ateline gammaherpesvirus 3	mitogen	-	-
dmsp_transcript_13488	Q9YTQ1	NP_047986.1	-	Ateline herpesvirus 3 (AtHV-3) (Herpesvirus ateles)	-	Mitogen	integral component of membrane [GO:0016021]
dmsp_transcript_57134	-	WP_066343071.1	-	Azohydromonas lata	helix-turn-helix domain-containing protein	-	-
dmsp_transcript_13368	-	OYD80028.1	-	Azospirillum brasilense	hypothetical protein CHT98_33420, partial	-	-
dmsp_transcript_66985	-	CDB39267.1	-	Azospirillum sp. CAG:260	putative uncharacterized protein	-	-
dmsp_transcript_66987	-	CDB39267.1	-	Azospirillum sp. CAG:260	putative uncharacterized protein	-	-
dmsp_transcript_66980	-	CDB39267.1	-	Azospirillum sp. CAG:260	putative uncharacterized protein	-	-
dmsp_transcript_66978	-	CDB39267.1	-	Azospirillum sp. CAG:260	putative uncharacterized protein	-	-
dmsp_transcript_66979	-	CDB39267.1	-	Azospirillum sp. CAG:260	putative uncharacterized protein	-	-
dmsp_transcript_20823	-	WP_060462964.1	-	Bacilli	MULTISPECIES: hypothetical protein	-	-
dmsp_transcript_37398	-	OPE72099.1	-	Bacillus anthracis	hypothetical protein BEU27_30315, partial	-	-
dmsp_transcript_20974	-	OPE72099.1	-	Bacillus anthracis	hypothetical protein BEU27_30315, partial	-	-
dmsp_transcript_62995	-	OPE72099.1	-	Bacillus anthracis	hypothetical protein BEU27_30315, partial	-	-
dmsp_transcript_20973	-	OPE72099.1	-	Bacillus anthracis	hypothetical protein BEU27_30315, partial	-	-
dmsp_transcript_82616	-	OPE72099.1	-	Bacillus anthracis	hypothetical protein BEU27_30315, partial	-	-
dmsp_transcript_52217	-	OPE72099.1	-	Bacillus anthracis	hypothetical protein BEU27_30315, partial	-	-
dmsp_transcript_48741	-	AIE80389.1	-	Bacillus cereus	triple helix repeat-containing collagen	-	-
dmsp_transcript_20013	-	WP_098603248.1	-	Bacillus cereus	hypothetical protein, partial	-	-
dmsp_transcript_1456	-	WP_062750870.1	-	Bacillus clausii	transposase	-	-
dmsp_transcript_32642	-	WP_095142757.1	-	Bacillus hisashii	DDE transposase	-	-
dmsp_transcript_33518	-	EMI15242.1	-	Bacillus stratosphericus LAMA 585	lipoprotein	-	-
dmsp_transcript_41525	-	BAO93299.1	-	Bacillus subtilis subsp. natto BEST195	hypothetical protein BSNT_07263	-	-
dmsp_transcript_41526	-	BAO93299.1	-	Bacillus subtilis subsp. natto BEST195	hypothetical protein BSNT_07263	-	-
dmsp_transcript_41523	-	BAO93208.1	-	Bacillus subtilis subsp. natto BEST195	hypothetical protein BSNT_06294	-	-
dmsp_transcript_10387	-	WP_082041276.1	-	Bacillus thermoamylovorans	transposase	-	-
dmsp_transcript_56657	A0A0D0GFP8	WP_041902465.1	-	Bacillus thermoamylovorans	B4166_2358 B4167_2390	Uncharacterized protein	-
dmsp_transcript_56657	-	WP_041902465.1	-	Bacillus thermoamylovorans	transposase	-	-
dmsp_transcript_31328	-	OAK34190.1	-	Bacillus wiedmannii	endonuclease	-	-
dmsp_transcript_6471	-	OAK34190.1	-	Bacillus wiedmannii	endonuclease	-	-
dmsp_transcript_42739	-	WP_002282990.1	-	Bacteria	MULTISPECIES: hypothetical protein	-	-
dmsp_transcript_18515	-	WP_003049965.1	-	Bacteria	MULTISPECIES: Tn3-like element IS1071 family transposase	-	-
dmsp_transcript_13181	-	WP_072056632.1	-	Bacteria	MULTISPECIES: hypothetical protein	-	-
dmsp_transcript_13180	-	WP_072056632.1	-	Bacteria	MULTISPECIES: hypothetical protein	-	-
dmsp_transcript_5326	-	WP_008235252.1	-	Bacteria	MULTISPECIES: hypothetical protein	-	-
dmsp_transcript_21653	-	KWW24596.1	-	bacterium F082	Uncharacterized protein F082_1597	-	-
dmsp_transcript_46400	-	KWW24596.1	-	bacterium F082	Uncharacterized protein F082_1597	-	-
dmsp_transcript_46401	-	KWW24596.1	-	bacterium F082	Uncharacterized protein F082_1597	-	-
dmsp_transcript_21652	-	KWW24027.1	-	bacterium F082	hypothetical protein F082_2040	-	-
dmsp_transcript_7411	-	KWW24027.1	-	bacterium F082	hypothetical protein F082_2040	-	-
dmsp_transcript_29046	-	KWW26605.1	-	bacterium F083	Uncharacterized protein F083_3219	-	-
dmsp_transcript_3640	-	KWW27341.1	-	bacterium P201	Uncharacterized protein AUK64_2224	-	-
dmsp_transcript_3642	-	KWW27341.1	-	bacterium P201	Uncharacterized protein AUK64_2224	-	-
dmsp_transcript_60965	-	KWW25567.1	-	bacterium P201	Uncharacterized protein AUK64_2610, partial	-	-
dmsp_transcript_64794	-	KWW26465.1	-	bacterium P201	hypothetical protein AUK64_2547	-	-
dmsp_transcript_60966	-	KWW26465.1	-	bacterium P201	hypothetical protein AUK64_2547	-	-
dmsp_transcript_60964	-	KWW26465.1	-	bacterium P201	hypothetical protein AUK64_2547	-	-
dmsp_transcript_83010	-	EOS04307.1	-	Bacteroides uniformis dnLKV2	hypothetical protein C801_04085, partial	-	-
dmsp_transcript_5895	-	XP_007182030.1	-	Balaenoptera acutorostrata scammoni	PREDICTED: uncharacterized protein LOC103005834	-	-
dmsp_transcript_34817	-	POI34808.1	-	Bambusicola thoracicus	hypothetical protein CIB84_001439	-	-
dmsp_transcript_24714	-	POI36080.1	-	Bambusicola thoracicus	hypothetical protein CIB84_000167	-	-
dmsp_transcript_30952	-	POI33756.1	-	Bambusicola thoracicus	hypothetical protein CIB84_002488, partial	-	-
dmsp_transcript_26143	-	PFH31616.1	-	Besnoitia besnoiti	SAG-related sequence	-	-
dmsp_transcript_67520	-	PFH31616.1	-	Besnoitia besnoiti	SAG-related sequence	-	-
dmsp_transcript_67513	-	PFH31616.1	-	Besnoitia besnoiti	SAG-related sequence	-	-
dmsp_transcript_21581	-	KMS64610.1	-	Beta vulgaris subsp. vulgaris	hypothetical protein BVRB_018500	-	-
dmsp_transcript_21583	-	KMS64610.1	-	Beta vulgaris subsp. vulgaris	hypothetical protein BVRB_018500	-	-
dmsp_transcript_54331	-	KMS65245.1	-	Beta vulgaris subsp. vulgaris	hypothetical protein BVRB_037930, partial	-	-
dmsp_transcript_54323	-	KMS65245.1	-	Beta vulgaris subsp. vulgaris	hypothetical protein BVRB_037930, partial	-	-
dmsp_transcript_54329	-	KMS65245.1	-	Beta vulgaris subsp. vulgaris	hypothetical protein BVRB_037930, partial	-	-
dmsp_transcript_54334	-	KMS65245.1	-	Beta vulgaris subsp. vulgaris	hypothetical protein BVRB_037930, partial	-	-
dmsp_transcript_54333	-	KMS65245.1	-	Beta vulgaris subsp. vulgaris	hypothetical protein BVRB_037930, partial	-	-
dmsp_transcript_54326	-	KMS65245.1	-	Beta vulgaris subsp. vulgaris	hypothetical protein BVRB_037930, partial	-	-
dmsp_transcript_54325	-	KMS65245.1	-	Beta vulgaris subsp. vulgaris	hypothetical protein BVRB_037930, partial	-	-
dmsp_transcript_54332	-	KMS65245.1	-	Beta vulgaris subsp. vulgaris	hypothetical protein BVRB_037930, partial	-	-
dmsp_transcript_54327	-	KMS65245.1	-	Beta vulgaris subsp. vulgaris	hypothetical protein BVRB_037930, partial	-	-
dmsp_transcript_30530	-	KMS64810.1	-	Beta vulgaris subsp. vulgaris	hypothetical protein BVRB_042430, partial	-	-
dmsp_transcript_30528	-	KMS64810.1	-	Beta vulgaris subsp. vulgaris	hypothetical protein BVRB_042430, partial	-	-
dmsp_transcript_30527	-	KMS64810.1	-	Beta vulgaris subsp. vulgaris	hypothetical protein BVRB_042430, partial	-	-
dmsp_transcript_16465	-	OGA36429.1	-	Betaproteobacteria bacterium RIFCSPLOWO2_12_FULL_64_23	IS110 family transposase	-	-
dmsp_transcript_27646	-	EDN84183.1	-	Bifidobacterium adolescentis L2-32	hypothetical protein BIFADO_00017	-	-
dmsp_transcript_61778	-	EFR51297.1	-	Bifidobacterium bifidum NCIMB 41171	LOW QUALITY PROTEIN: hypothetical protein BBNG_01845, partial	-	-
dmsp_transcript_13905	-	SDK62063.1	-	Bifidobacterium breve	hypothetical protein SAMN05216468_1228	-	-
dmsp_transcript_45141	-	OZG63716.1	-	Bifidobacterium hapali	PG1 protein	-	-
dmsp_transcript_45140	-	OZG63716.1	-	Bifidobacterium hapali	PG1 protein	-	-
dmsp_transcript_45139	-	OZG63716.1	-	Bifidobacterium hapali	PG1 protein	-	-
dmsp_transcript_27647	-	PKU99019.1	-	Bifidobacterium pseudolongum subsp. globosum	hypothetical protein CQR53_1818, partial	-	-
dmsp_transcript_16119	-	KFJ04251.1	-	Bifidobacterium thermacidophilum subsp. thermacidophilum	PG1 protein	-	-
dmsp_transcript_50113	-	KFJ04251.1	-	Bifidobacterium thermacidophilum subsp. thermacidophilum	PG1 protein	-	-
dmsp_transcript_42370	-	XP_013084490.1	-	Biomphalaria glabrata	PREDICTED: putative protein FAM47C	-	-
dmsp_transcript_42372	-	XP_013084490.1	-	Biomphalaria glabrata	PREDICTED: putative protein FAM47C	-	-
dmsp_transcript_42370	A0A2C9JV29	XP_013084490.1	-	Biomphalaria glabrata (Bloodfluke planorb) (Freshwater snail)	-	Uncharacterized protein	-
dmsp_transcript_42372	A0A2C9JV29	XP_013084490.1	-	Biomphalaria glabrata (Bloodfluke planorb) (Freshwater snail)	-	Uncharacterized protein	-
dmsp_transcript_76622	-	AAR24531.1	-	Bitis gabonica	hypothetical protein 1	-	-
dmsp_transcript_76621	-	AAR24531.1	-	Bitis gabonica	hypothetical protein 1	-	-
dmsp_transcript_30599	-	AGW86065.1	-	Blattabacterium sp. (Nauphoeta cinerea)	Cell wall-associated hydrolase	-	-
dmsp_transcript_76660	-	EDM87028.1	-	Blautia obeum ATCC 29174	hypothetical protein RUMOBE_02439	-	-
dmsp_transcript_52167	-	XP_019835903.1	-	Bos indicus	PREDICTED: uncharacterized protein LOC109573161	-	-
dmsp_transcript_52168	-	XP_019835903.1	-	Bos indicus	PREDICTED: uncharacterized protein LOC109573161	-	-
dmsp_transcript_24272	-	XP_014338748.1	-	Bos mutus	PREDICTED: uncharacterized protein LOC106701607	-	-
dmsp_transcript_69615	A0A1E5NAB0	WP_069727691.1	-	Brachyspira hampsonii	BFL38_00610	Uncharacterized protein	-
dmsp_transcript_69615	-	WP_069727691.1	-	Brachyspira hampsonii	hypothetical protein	-	-
dmsp_transcript_32790	-	SMX61072.1	-	Bradyrhizobium sp. ORS 285	protein of unknown function	-	-
dmsp_transcript_75437	-	SMX61072.1	-	Bradyrhizobium sp. ORS 285	protein of unknown function	-	-
dmsp_transcript_13621	-	XP_002606355.1	-	Branchiostoma floridae	hypothetical protein BRAFLDRAFT_67598	-	-
dmsp_transcript_13622	-	XP_002606355.1	-	Branchiostoma floridae	hypothetical protein BRAFLDRAFT_67598	-	-
dmsp_transcript_13621	C3YBK8	XP_002606355.1	-	Branchiostoma floridae (Florida lancelet) (Amphioxus)	BRAFLDRAFT_67598	Uncharacterized protein	integral component of membrane [GO:0016021]
dmsp_transcript_13622	C3YBK8	XP_002606355.1	-	Branchiostoma floridae (Florida lancelet) (Amphioxus)	BRAFLDRAFT_67598	Uncharacterized protein	integral component of membrane [GO:0016021]
dmsp_transcript_37431	-	CDY63600.1	-	Brassica napus	BnaUnng00870D	-	-
dmsp_transcript_57165	-	XP_006057661.1	-	Bubalus bubalis	PREDICTED: uncharacterized protein LOC102401820	-	-
dmsp_transcript_52134	-	XP_006040801.1	-	Bubalus bubalis	PREDICTED: uncharacterized protein LOC102397317, partial	-	-
dmsp_transcript_61782	-	SOT39944.1	-	Burkholderia cenocepacia	conserved hypothetical protein	-	-
dmsp_transcript_61781	-	SOT39944.1	-	Burkholderia cenocepacia	conserved hypothetical protein	-	-
dmsp_transcript_13906	-	BAG46933.1	-	Burkholderia multivorans ATCC 17616	conserved hypothetical protein	-	-
dmsp_transcript_13883	-	BAG46934.1	-	Burkholderia multivorans ATCC 17616	hypothetical protein BMULJ_05092	-	-
dmsp_transcript_13901	-	BAG46932.1	-	Burkholderia multivorans ATCC 17616	cell wall-associated hydrolase	-	-
dmsp_transcript_13904	-	BAG46932.1	-	Burkholderia multivorans ATCC 17616	cell wall-associated hydrolase	-	-
dmsp_transcript_22747	-	BAG46932.1	-	Burkholderia multivorans ATCC 17616	cell wall-associated hydrolase	-	-
dmsp_transcript_68265	-	SOE91347.1	-	Burkholderia sp. OK806	hypothetical protein SAMN05446927_8268	-	-
dmsp_transcript_13896	-	BAO87435.1	-	Burkholderia sp. RPE67	putative membrane protein	-	-
dmsp_transcript_74458	-	BAO87435.1	-	Burkholderia sp. RPE67	putative membrane protein	-	-
dmsp_transcript_13907	-	BAO87435.1	-	Burkholderia sp. RPE67	putative membrane protein	-	-
dmsp_transcript_8144	-	BAP87814.1	-	Burkholderiales bacterium GJ-E10	integrase catalytic subunit	-	-
dmsp_transcript_794	-	OGB81770.1	-	Burkholderiales bacterium RIFCSPLOWO2_12_FULL_67_210	integrase	-	-
dmsp_transcript_41531	-	EGL81434.1	-	Caldalkalibacillus thermarum TA2.A1	hypothetical protein CathTA2_0037, partial	-	-
dmsp_transcript_41518	-	EGL81434.1	-	Caldalkalibacillus thermarum TA2.A1	hypothetical protein CathTA2_0037, partial	-	-
dmsp_transcript_41516	-	EGL81434.1	-	Caldalkalibacillus thermarum TA2.A1	hypothetical protein CathTA2_0037, partial	-	-
dmsp_transcript_41520	-	EGL81434.1	-	Caldalkalibacillus thermarum TA2.A1	hypothetical protein CathTA2_0037, partial	-	-
dmsp_transcript_41532	-	EGL81434.1	-	Caldalkalibacillus thermarum TA2.A1	hypothetical protein CathTA2_0037, partial	-	-
dmsp_transcript_41530	-	EGL81434.1	-	Caldalkalibacillus thermarum TA2.A1	hypothetical protein CathTA2_0037, partial	-	-
dmsp_transcript_77661	-	OXB53598.1	-	Callipepla squamata	hypothetical protein ASZ78_012231	-	-
dmsp_transcript_6647	-	OXB58794.1	-	Callipepla squamata	hypothetical protein ASZ78_015992	-	-
dmsp_transcript_79198	-	OXB64419.1	-	Callipepla squamata	hypothetical protein ASZ78_010002	-	-
dmsp_transcript_54339	-	XP_008982368.1	-	Callithrix jacchus	PREDICTED: uncharacterized protein LOC103788931	-	-
dmsp_transcript_54344	-	XP_008982368.1	-	Callithrix jacchus	PREDICTED: uncharacterized protein LOC103788931	-	-
dmsp_transcript_54342	-	XP_008982368.1	-	Callithrix jacchus	PREDICTED: uncharacterized protein LOC103788931	-	-
dmsp_transcript_54343	-	XP_008982368.1	-	Callithrix jacchus	PREDICTED: uncharacterized protein LOC103788931	-	-
dmsp_transcript_54341	-	XP_008982368.1	-	Callithrix jacchus	PREDICTED: uncharacterized protein LOC103788931	-	-
dmsp_transcript_54340	-	XP_008982368.1	-	Callithrix jacchus	PREDICTED: uncharacterized protein LOC103788931	-	-
dmsp_transcript_81006	-	XP_007898460.1	-	Callorhinchus milii	PREDICTED: uncharacterized protein LOC103183040	-	-
dmsp_transcript_81006	V9L5C7	XP_007898460.1	-	Callorhinchus milii (Ghost shark)	-	Uncharacterized protein	integral component of membrane [GO:0016021]
dmsp_transcript_56330	-	KFO96104.1	-	Calypte anna	hypothetical protein N300_11195, partial	-	-
dmsp_transcript_84263	-	KFP06542.1	-	Calypte anna	hypothetical protein N300_10534, partial	-	-
dmsp_transcript_68530	-	KFP01108.1	-	Calypte anna	hypothetical protein N300_00976, partial	-	-
dmsp_transcript_78619	-	XP_010944611.1	-	Camelus bactrianus	PREDICTED: dynactin subunit 2 isoform X1	-	-
dmsp_transcript_74142	-	XP_006174787.1	-	Camelus ferus	PREDICTED: uncharacterized protein LOC102520392	-	-
dmsp_transcript_74146	-	XP_006174787.1	-	Camelus ferus	PREDICTED: uncharacterized protein LOC102520392	-	-
dmsp_transcript_74144	-	XP_006174787.1	-	Camelus ferus	PREDICTED: uncharacterized protein LOC102520392	-	-
dmsp_transcript_3028	-	XP_014421956.1	-	Camelus ferus	PREDICTED: uncharacterized protein LOC106730777	-	-
dmsp_transcript_20300	-	EXI86093.1	-	Candidatus Accumulibacter sp. BA-94	phage tail tape measure protein, lambda family	-	-
dmsp_transcript_54352	-	PIZ01418.1	-	Candidatus Gracilibacteria bacterium CG_4_10_14_0_8_um_filter_38_28	hypothetical protein COY60_03575	-	-
dmsp_transcript_5691	-	PGH38078.1	-	Candidatus Nephrothrix sp. EaCA	hypothetical protein CRN43_17375, partial	-	-
dmsp_transcript_40984	-	OHA52798.1	-	Candidatus Terrybacteria bacterium RIFCSPLOWO2_01_FULL_48_14	hypothetical protein A3A30_02885	-	-
dmsp_transcript_58547	-	XP_022270334.1	-	Canis lupus familiaris	spidroin-1-like	-	-
dmsp_transcript_75935	-	ELT94824.1	-	Capitella teleta	hypothetical protein CAPTEDRAFT_122939, partial	-	-
dmsp_transcript_14025	-	XP_017901048.1	-	Capra hircus	PREDICTED: collagen alpha-1(I) chain-like, partial	-	-
dmsp_transcript_82103	-	XP_017900776.1	-	Capra hircus	PREDICTED: basic proline-rich protein-like, partial	-	-
dmsp_transcript_67410	-	PHT45033.1	-	Capsicum baccatum	hypothetical protein CQW23_14191	-	-
dmsp_transcript_67408	-	PHT45033.1	-	Capsicum baccatum	hypothetical protein CQW23_14191	-	-
dmsp_transcript_30926	-	PHT26544.1	-	Capsicum baccatum	hypothetical protein CQW23_33845	-	-
dmsp_transcript_59912	-	PHT25682.1	-	Capsicum baccatum	Protein TAR1	-	-
dmsp_transcript_45142	-	PHT34503.1	-	Capsicum baccatum	hypothetical protein CQW23_26303	-	-
dmsp_transcript_32214	-	XP_021575111.1	-	Carlito syrichta	uncharacterized protein LOC110596839	-	-
dmsp_transcript_32213	-	XP_021575111.1	-	Carlito syrichta	uncharacterized protein LOC110596839	-	-
dmsp_transcript_23204	-	CUO74938.1	-	Catenibacterium mitsuokai	Uncharacterised protein	-	-
dmsp_transcript_17041	-	XP_023416879.1	-	Cavia porcellus	ASNSD1 upstream open reading frame protein	-	-
dmsp_transcript_44006	-	XP_023416808.1	-	Cavia porcellus	uncharacterized protein LOC111754112	-	-
dmsp_transcript_69859	-	XP_017352555.1	-	Cebus capucinus imitator	PREDICTED: uncharacterized protein LOC108281495	-	-
dmsp_transcript_12280	-	XP_014636523.1	-	Ceratotherium simum simum	PREDICTED: protein PIGBOS1-like	-	-
dmsp_transcript_59820	-	OWK05078.1	-	Cervus elaphus hippelaphus	NDUFS2	-	-
dmsp_transcript_36133	-	OWK15284.1	-	Cervus elaphus hippelaphus	TK1	-	-
dmsp_transcript_16046	-	OWK10866.1	-	Cervus elaphus hippelaphus	RBM18	-	-
dmsp_transcript_678	-	OWK16473.1	-	Cervus elaphus hippelaphus	hypothetical protein Celaphus_00004894	-	-
dmsp_transcript_69104	-	OWK16855.1	-	Cervus elaphus hippelaphus	hypothetical protein Celaphus_00011472	-	-
dmsp_transcript_4076	-	OWK09864.1	-	Cervus elaphus hippelaphus	hypothetical protein Celaphus_00006019	-	-
dmsp_transcript_49269	-	OWK15525.1	-	Cervus elaphus hippelaphus	hypothetical protein Celaphus_00001011	-	-
dmsp_transcript_77588	-	OWK13383.1	-	Cervus elaphus hippelaphus	hypothetical protein Celaphus_00014451	-	-
dmsp_transcript_77586	-	OWK13383.1	-	Cervus elaphus hippelaphus	hypothetical protein Celaphus_00014451	-	-
dmsp_transcript_77587	-	OWK13383.1	-	Cervus elaphus hippelaphus	hypothetical protein Celaphus_00014451	-	-
dmsp_transcript_77585	-	OWK13383.1	-	Cervus elaphus hippelaphus	hypothetical protein Celaphus_00014451	-	-
dmsp_transcript_70782	-	OWK15611.1	-	Cervus elaphus hippelaphus	hypothetical protein Celaphus_00003948, partial	-	-
dmsp_transcript_26015	-	OWK11425.1	-	Cervus elaphus hippelaphus	TRRAP	-	-
dmsp_transcript_26014	-	OWK11425.1	-	Cervus elaphus hippelaphus	TRRAP	-	-
dmsp_transcript_72676	-	OWK04629.1	-	Cervus elaphus hippelaphus	hypothetical protein Celaphus_00001983, partial	-	-
dmsp_transcript_6773	-	OWK06584.1	-	Cervus elaphus hippelaphus	NOS3	-	-
dmsp_transcript_6774	-	OWK06584.1	-	Cervus elaphus hippelaphus	NOS3	-	-
dmsp_transcript_14168	-	OWK06111.1	-	Cervus elaphus hippelaphus	KPNA1	-	-
dmsp_transcript_75016	-	OWK14961.1	-	Cervus elaphus hippelaphus	hypothetical protein Celaphus_00000321	-	-
dmsp_transcript_64048	-	OWK04638.1	-	Cervus elaphus hippelaphus	ALG6	-	-
dmsp_transcript_1884	-	OWK02998.1	-	Cervus elaphus hippelaphus	hypothetical protein Celaphus_00007942	-	-
dmsp_transcript_44722	-	XP_005381201.1	-	Chinchilla lanigera	PREDICTED: collagen alpha-1(II) chain-like	-	-
dmsp_transcript_22381	-	XP_013360022.1	-	Chinchilla lanigera	PREDICTED: translation initiation factor IF-2-like	-	-
dmsp_transcript_22686	-	SGA28217.1	-	Chlamydia abortus	exonuclease III	-	-
dmsp_transcript_10091	-	CRI74785.1	-	Chlamydia trachomatis	Uncharacterised protein	-	-
dmsp_transcript_56316	-	PNW78948.1	-	Chlamydomonas reinhardtii	hypothetical protein CHLRE_09g395510v5	-	-
dmsp_transcript_19300	-	PNW76965.1	-	Chlamydomonas reinhardtii	hypothetical protein CHLRE_11g482952v5	-	-
dmsp_transcript_44895	-	PNW76895.1	-	Chlamydomonas reinhardtii	hypothetical protein CHLRE_11g480451v5	-	-
dmsp_transcript_32359	-	PNW79714.1	-	Chlamydomonas reinhardtii	hypothetical protein CHLRE_08g364151v5	-	-
dmsp_transcript_28591	-	PNW75982.1	-	Chlamydomonas reinhardtii	hypothetical protein CHLRE_12g552300v5	-	-
dmsp_transcript_28593	-	PNW75982.1	-	Chlamydomonas reinhardtii	hypothetical protein CHLRE_12g552300v5	-	-
dmsp_transcript_28592	-	PNW75982.1	-	Chlamydomonas reinhardtii	hypothetical protein CHLRE_12g552300v5	-	-
dmsp_transcript_32360	-	PNW74077.1	-	Chlamydomonas reinhardtii	hypothetical protein CHLRE_13g584450v5	-	-
dmsp_transcript_43566	-	XP_008008188.1	-	Chlorocebus sabaeus	PREDICTED: uncharacterized protein LOC103242219	-	-
dmsp_transcript_38680	-	XP_008012783.1	-	Chlorocebus sabaeus	PREDICTED: uncharacterized protein LOC103244621	-	-
dmsp_transcript_46291	-	XP_008016976.1	-	Chlorocebus sabaeus	PREDICTED: laforin, isoform 9-like	-	-
dmsp_transcript_24241	-	KXH85534.1	-	Chryseobacterium kwangjuense	hypothetical protein AU378_07250	-	-
dmsp_transcript_10333	-	WP_066440033.1	-	Chryseobacterium sp. CCH4-E10	IS1380 family transposase, partial	-	-
dmsp_transcript_19687	-	KQS94230.1	-	Chryseobacterium sp. Leaf394	hypothetical protein ASG21_18480	-	-
dmsp_transcript_3045	-	XP_006877391.1	-	Chrysochloris asiatica	PREDICTED: 40S ribosomal protein S5-like	-	-
dmsp_transcript_30598	-	EQE91113.1	-	Clostridioides difficile CD70	cell wall-associated hydrolase domain protein	-	-
dmsp_transcript_30597	-	EQE91113.1	-	Clostridioides difficile CD70	cell wall-associated hydrolase domain protein	-	-
dmsp_transcript_30596	-	EQE91113.1	-	Clostridioides difficile CD70	cell wall-associated hydrolase domain protein	-	-
dmsp_transcript_34276	-	EQG74591.1	-	Clostridioides difficile DA00165	hypothetical protein QKA_3524	-	-
dmsp_transcript_34274	-	EQG74591.1	-	Clostridioides difficile DA00165	hypothetical protein QKA_3524	-	-
dmsp_transcript_34272	-	EQG74591.1	-	Clostridioides difficile DA00165	hypothetical protein QKA_3524	-	-
dmsp_transcript_34277	-	EQG74591.1	-	Clostridioides difficile DA00165	hypothetical protein QKA_3524	-	-
dmsp_transcript_17742	-	EQG74591.1	-	Clostridioides difficile DA00165	hypothetical protein QKA_3524	-	-
dmsp_transcript_34275	-	EQG74591.1	-	Clostridioides difficile DA00165	hypothetical protein QKA_3524	-	-
dmsp_transcript_40490	-	EQI01696.1	-	Clostridioides difficile F501	UNVERIFIED_ORG: hypothetical protein QOE_0010	-	-
dmsp_transcript_41536	-	OFH96440.1	-	Clostridium acetireducens DSM 10703	hypothetical protein CLOACE_23150	-	-
dmsp_transcript_41535	-	OFH96440.1	-	Clostridium acetireducens DSM 10703	hypothetical protein CLOACE_23150	-	-
dmsp_transcript_13893	-	EES91647.1	-	Clostridium botulinum D str. 1873	conserved hypothetical protein	-	-
dmsp_transcript_9537	-	EEP52328.1	-	Clostridium butyricum E4 str. BoNT E BL5262	conserved hypothetical protein	-	-
dmsp_transcript_41659	-	CUQ87085.1	-	Clostridium innocuum	Uncharacterised protein	-	-
dmsp_transcript_35772	-	EDO61937.1	-	Clostridium leptum DSM 753	hypothetical protein CLOLEP_01448	-	-
dmsp_transcript_30531	-	EDO61937.1	-	Clostridium leptum DSM 753	hypothetical protein CLOLEP_01448	-	-
dmsp_transcript_35774	-	EDO61937.1	-	Clostridium leptum DSM 753	hypothetical protein CLOLEP_01448	-	-
dmsp_transcript_30529	-	EDO61937.1	-	Clostridium leptum DSM 753	hypothetical protein CLOLEP_01448	-	-
dmsp_transcript_41661	-	EDO61937.1	-	Clostridium leptum DSM 753	hypothetical protein CLOLEP_01448	-	-
dmsp_transcript_35771	-	EDO61937.1	-	Clostridium leptum DSM 753	hypothetical protein CLOLEP_01448	-	-
dmsp_transcript_35773	-	EDO61937.1	-	Clostridium leptum DSM 753	hypothetical protein CLOLEP_01448	-	-
dmsp_transcript_22224	-	EDS79006.1	-	Clostridium perfringens C str. JGS1495	conserved hypothetical protein	-	-
dmsp_transcript_22225	-	EDS79006.1	-	Clostridium perfringens C str. JGS1495	conserved hypothetical protein	-	-
dmsp_transcript_63601	-	EPZ62736.1	-	Clostridium sordellii VPI 9048	hypothetical protein H476_3359, partial	-	-
dmsp_transcript_73298	-	OXB77833.1	-	Colinus virginianus	hypothetical protein H355_000588	-	-
dmsp_transcript_34202	-	OXB71530.1	-	Colinus virginianus	hypothetical protein H355_011451	-	-
dmsp_transcript_46381	-	OXB76561.1	-	Colinus virginianus	hypothetical protein H355_004767, partial	-	-
dmsp_transcript_45021	-	PKK32135.1	-	Columba livia	abl-interactor 1, transcript variant X9, partial	-	-
dmsp_transcript_45020	-	PKK32144.1	-	Columba livia	abl-interactor 1, transcript variant X5, partial	-	-
dmsp_transcript_29458	-	PKK24955.1	-	Columba livia	transmembrane protein 47, partial	-	-
dmsp_transcript_76662	-	BAO82212.1	-	Comamonadaceae bacterium A1	hypothetical protein SRAA_2358	-	-
dmsp_transcript_76661	-	BAO82212.1	-	Comamonadaceae bacterium A1	hypothetical protein SRAA_2358	-	-
dmsp_transcript_76663	-	BAO82212.1	-	Comamonadaceae bacterium A1	hypothetical protein SRAA_2358	-	-
dmsp_transcript_18515	G9C9X3	WP_003049965.1	-	Comamonas testosteroni (Pseudomonas testosteroni)	tnpA5 tnpA6	TnpA5 (TnpA6)	transposase activity [GO:0004803]; transposition, DNA-mediated [GO:0006313]
dmsp_transcript_18515	B7WQ99	WP_003049965.1	-	Comamonas testosteroni (strain DSM 14576 / KF-1)	CtesDRAFT_PD0016 CtesDRAFT_PD0029 CtesDRAFT_PD5435	Transposase Tn3 family protein	transposase activity [GO:0004803]; transposition, DNA-mediated [GO:0006313]
dmsp_transcript_33452	-	BAJ11784.1	-	Corchorus olitorius	dehydration responsive protein, partial	-	-
dmsp_transcript_33442	-	BAJ11784.1	-	Corchorus olitorius	dehydration responsive protein, partial	-	-
dmsp_transcript_33450	-	BAJ11784.1	-	Corchorus olitorius	dehydration responsive protein, partial	-	-
dmsp_transcript_21582	-	CKG78254.1	-	Corynebacterium diphtheriae	Uncharacterised protein	-	-
dmsp_transcript_46480	-	BAC18353.1	-	Corynebacterium efficiens YS-314	conserved hypothetical protein	-	-
dmsp_transcript_20240	-	BAC18353.1	-	Corynebacterium efficiens YS-314	conserved hypothetical protein	-	-
dmsp_transcript_53582	-	BAC18353.1	-	Corynebacterium efficiens YS-314	conserved hypothetical protein	-	-
dmsp_transcript_20242	-	BAC18353.1	-	Corynebacterium efficiens YS-314	conserved hypothetical protein	-	-
dmsp_transcript_46481	-	BAC18353.1	-	Corynebacterium efficiens YS-314	conserved hypothetical protein	-	-
dmsp_transcript_44345	-	BAC18353.1	-	Corynebacterium efficiens YS-314	conserved hypothetical protein	-	-
dmsp_transcript_20233	-	BAC18353.1	-	Corynebacterium efficiens YS-314	conserved hypothetical protein	-	-
dmsp_transcript_44344	-	BAC18353.1	-	Corynebacterium efficiens YS-314	conserved hypothetical protein	-	-
dmsp_transcript_36707	-	BAC18353.1	-	Corynebacterium efficiens YS-314	conserved hypothetical protein	-	-
dmsp_transcript_61157	-	BAC18353.1	-	Corynebacterium efficiens YS-314	conserved hypothetical protein	-	-
dmsp_transcript_41545	-	EFQ80763.1	-	Corynebacterium pseudogenitalium ATCC 33035	hypothetical protein HMPREF0305_11074	-	-
dmsp_transcript_41547	-	EFQ80763.1	-	Corynebacterium pseudogenitalium ATCC 33035	hypothetical protein HMPREF0305_11074	-	-
dmsp_transcript_41540	-	EFQ80763.1	-	Corynebacterium pseudogenitalium ATCC 33035	hypothetical protein HMPREF0305_11074	-	-
dmsp_transcript_41546	-	EFQ80075.1	-	Corynebacterium pseudogenitalium ATCC 33035	hypothetical protein HMPREF0305_11241	-	-
dmsp_transcript_41542	-	EFQ80075.1	-	Corynebacterium pseudogenitalium ATCC 33035	hypothetical protein HMPREF0305_11241	-	-
dmsp_transcript_41539	-	EFQ80075.1	-	Corynebacterium pseudogenitalium ATCC 33035	hypothetical protein HMPREF0305_11241	-	-
dmsp_transcript_73364	-	XP_007607217.1	-	Cricetulus griseus	PREDICTED: uncharacterized protein C12orf76 homolog	-	-
dmsp_transcript_64555	-	EGV94505.1	-	Cricetulus griseus	hypothetical protein I79_000896	-	-
dmsp_transcript_58932	-	EGV92872.1	-	Cricetulus griseus	hypothetical protein I79_006678	-	-
dmsp_transcript_81521	-	EGW00242.1	-	Cricetulus griseus	hypothetical protein I79_018403	-	-
dmsp_transcript_23124	-	EGW10748.1	-	Cricetulus griseus	hypothetical protein I79_013944	-	-
dmsp_transcript_7484	-	EGW13713.1	-	Cricetulus griseus	hypothetical protein I79_021098	-	-
dmsp_transcript_9578	-	EGW02784.1	-	Cricetulus griseus	hypothetical protein I79_007524	-	-
dmsp_transcript_81818	-	EGV96686.1	-	Cricetulus griseus	hypothetical protein I79_009557	-	-
dmsp_transcript_81822	-	EGV96686.1	-	Cricetulus griseus	hypothetical protein I79_009557	-	-
dmsp_transcript_81817	-	EGV96686.1	-	Cricetulus griseus	hypothetical protein I79_009557	-	-
dmsp_transcript_81819	-	EGV96686.1	-	Cricetulus griseus	hypothetical protein I79_009557	-	-
dmsp_transcript_81823	-	EGV96686.1	-	Cricetulus griseus	hypothetical protein I79_009557	-	-
dmsp_transcript_81824	-	EGV96686.1	-	Cricetulus griseus	hypothetical protein I79_009557	-	-
dmsp_transcript_81821	-	EGV96686.1	-	Cricetulus griseus	hypothetical protein I79_009557	-	-
dmsp_transcript_81820	-	EGV96686.1	-	Cricetulus griseus	hypothetical protein I79_009557	-	-
dmsp_transcript_29385	-	EGW02564.1	-	Cricetulus griseus	hypothetical protein I79_014260	-	-
dmsp_transcript_29384	-	EGW02564.1	-	Cricetulus griseus	hypothetical protein I79_014260	-	-
dmsp_transcript_48823	-	EGW02672.1	-	Cricetulus griseus	hypothetical protein I79_004128	-	-
dmsp_transcript_33762	-	EGW12508.1	-	Cricetulus griseus	hypothetical protein I79_013494	-	-
dmsp_transcript_2295	-	EGV98724.1	-	Cricetulus griseus	hypothetical protein I79_013418	-	-
dmsp_transcript_2296	-	EGV98724.1	-	Cricetulus griseus	hypothetical protein I79_013418	-	-
dmsp_transcript_2291	-	EGV98724.1	-	Cricetulus griseus	hypothetical protein I79_013418	-	-
dmsp_transcript_2293	-	EGV98724.1	-	Cricetulus griseus	hypothetical protein I79_013418	-	-
dmsp_transcript_2290	-	EGV98724.1	-	Cricetulus griseus	hypothetical protein I79_013418	-	-
dmsp_transcript_2281	-	EGV98724.1	-	Cricetulus griseus	hypothetical protein I79_013418	-	-
dmsp_transcript_2280	-	EGV98724.1	-	Cricetulus griseus	hypothetical protein I79_013418	-	-
dmsp_transcript_2294	-	EGV98724.1	-	Cricetulus griseus	hypothetical protein I79_013418	-	-
dmsp_transcript_2292	-	EGV98724.1	-	Cricetulus griseus	hypothetical protein I79_013418	-	-
dmsp_transcript_2286	-	EGV98724.1	-	Cricetulus griseus	hypothetical protein I79_013418	-	-
dmsp_transcript_2283	-	EGV98724.1	-	Cricetulus griseus	hypothetical protein I79_013418	-	-
dmsp_transcript_2279	-	EGV98724.1	-	Cricetulus griseus	hypothetical protein I79_013418	-	-
dmsp_transcript_2282	-	EGV98724.1	-	Cricetulus griseus	hypothetical protein I79_013418	-	-
dmsp_transcript_2285	-	EGV98724.1	-	Cricetulus griseus	hypothetical protein I79_013418	-	-
dmsp_transcript_2278	-	EGV98724.1	-	Cricetulus griseus	hypothetical protein I79_013418	-	-
dmsp_transcript_2287	-	EGV98724.1	-	Cricetulus griseus	hypothetical protein I79_013418	-	-
dmsp_transcript_2284	-	EGV98724.1	-	Cricetulus griseus	hypothetical protein I79_013418	-	-
dmsp_transcript_2289	-	EGV98724.1	-	Cricetulus griseus	hypothetical protein I79_013418	-	-
dmsp_transcript_2277	-	EGV98724.1	-	Cricetulus griseus	hypothetical protein I79_013418	-	-
dmsp_transcript_2288	-	EGV98724.1	-	Cricetulus griseus	hypothetical protein I79_013418	-	-
dmsp_transcript_73237	-	EGW14104.1	-	Cricetulus griseus	hypothetical protein I79_024313	-	-
dmsp_transcript_4109	-	PNF29616.1	-	Cryptotermes secundus	hypothetical protein B7P43_G16921	-	-
dmsp_transcript_68142	-	PNF43269.1	-	Cryptotermes secundus	hypothetical protein B7P43_G14697	-	-
dmsp_transcript_5470	-	PNF34568.1	-	Cryptotermes secundus	hypothetical protein B7P43_G10639, partial	-	-
dmsp_transcript_57941	-	PNF34568.1	-	Cryptotermes secundus	hypothetical protein B7P43_G10639, partial	-	-
dmsp_transcript_51306	-	PNF34568.1	-	Cryptotermes secundus	hypothetical protein B7P43_G10639, partial	-	-
dmsp_transcript_21115	-	PNF34568.1	-	Cryptotermes secundus	hypothetical protein B7P43_G10639, partial	-	-
dmsp_transcript_51307	-	PNF34568.1	-	Cryptotermes secundus	hypothetical protein B7P43_G10639, partial	-	-
dmsp_transcript_68017	-	PNF34568.1	-	Cryptotermes secundus	hypothetical protein B7P43_G10639, partial	-	-
dmsp_transcript_81293	-	KFO70591.1	-	Cuculus canorus	hypothetical protein N303_14822	-	-
dmsp_transcript_18515	Q1LN49	WP_003049965.1	-	Cupriavidus metallidurans (strain ATCC 43123 / DSM 2839 / NBRC 102507 / CH34) (Ralstonia metallidurans)	tnpA Rmet_1491 Rmet_1506 Rmet_1544	Transposase IS1071	transposase activity [GO:0004803]; transposition, DNA-mediated [GO:0006313]
dmsp_transcript_18515	Q6UP74	WP_003049965.1	-	Cupriavidus necator (strain JMP 134 / LMG 1197) (Ralstonia eutropha (strain JMP 134))	tnpA Reut_D6491	IS1071 transposase (Transposase Tn3)	transposase activity [GO:0004803]; transposition, DNA-mediated [GO:0006313]
dmsp_transcript_25603	-	WP_061957183.1	-	Cupriavidus pauculus	terminase large subunit	-	-
dmsp_transcript_18515	A0A1D9GZI7	WP_003049965.1	-	Cupriavidus sp. USMAA2-4	BKK79_15605	Tn3 family transposase	transposase activity [GO:0004803]; transposition, DNA-mediated [GO:0006313]
dmsp_transcript_26571	-	WP_019578325.1	-	Curvibacter lanceolatus	IS66 family transposase, partial	-	-
dmsp_transcript_26570	-	WP_019578325.1	-	Curvibacter lanceolatus	IS66 family transposase, partial	-	-
dmsp_transcript_54328	-	CBA31926.1	-	Curvibacter putative symbiont of Hydra magnipapillata	hypothetical protein Csp_D29560	-	-
dmsp_transcript_79688	-	CBA31926.1	-	Curvibacter putative symbiont of Hydra magnipapillata	hypothetical protein Csp_D29560	-	-
dmsp_transcript_13908	-	CBA31922.1	-	Curvibacter putative symbiont of Hydra magnipapillata	hypothetical protein Csp_D29540	-	-
dmsp_transcript_13897	-	CBA31922.1	-	Curvibacter putative symbiont of Hydra magnipapillata	hypothetical protein Csp_D29540	-	-
dmsp_transcript_13898	-	CBA31922.1	-	Curvibacter putative symbiont of Hydra magnipapillata	hypothetical protein Csp_D29540	-	-
dmsp_transcript_13899	-	CBA31922.1	-	Curvibacter putative symbiont of Hydra magnipapillata	hypothetical protein Csp_D29540	-	-
dmsp_transcript_13911	-	CBA31922.1	-	Curvibacter putative symbiont of Hydra magnipapillata	hypothetical protein Csp_D29540	-	-
dmsp_transcript_13909	-	CBA31922.1	-	Curvibacter putative symbiont of Hydra magnipapillata	hypothetical protein Csp_D29540	-	-
dmsp_transcript_45115	-	CBA31936.1	-	Curvibacter putative symbiont of Hydra magnipapillata	hypothetical protein Csp_D29610	-	-
dmsp_transcript_33699	-	WP_035800933.1	-	Cyanothece sp. CCY0110	hypothetical protein	-	-
dmsp_transcript_79605	-	KZS01348.1	-	Daphnia magna	Uncharacterized protein APZ42_002027, partial	-	-
dmsp_transcript_71915	-	EFX60215.1	-	Daphnia pulex	hypothetical protein DAPPUDRAFT_72393, partial	-	-
dmsp_transcript_13900	-	EFX63797.1	-	Daphnia pulex	hypothetical protein DAPPUDRAFT_118838	-	-
dmsp_transcript_32582	-	KZM80197.1	-	Daucus carota subsp. sativus	hypothetical protein DCAR_032322	-	-
dmsp_transcript_32581	-	KZM80197.1	-	Daucus carota subsp. sativus	hypothetical protein DCAR_032322	-	-
dmsp_transcript_20227	-	AAF09840.1	-	Deinococcus radiodurans R1	AE001886_6 hypothetical protein DR_0254	-	-
dmsp_transcript_10754	-	AAF09840.1	-	Deinococcus radiodurans R1	AE001886_6 hypothetical protein DR_0254	-	-
dmsp_transcript_20228	-	AAF09840.1	-	Deinococcus radiodurans R1	AE001886_6 hypothetical protein DR_0254	-	-
dmsp_transcript_18515	Q932Q9	WP_003049965.1	-	Delftia acidovorans (Pseudomonas acidovorans) (Comamonas acidovorans)	tnpA	Transposase	transposase activity [GO:0004803]; transposition, DNA-mediated [GO:0006313]
dmsp_transcript_18515	A0A1H3N6H2	WP_003049965.1	-	Delftia lacustris	SAMN05421547_108190	Transposase and inactivated derivatives, TnpA family	transposase activity [GO:0004803]; transposition, DNA-mediated [GO:0006313]
dmsp_transcript_37453	-	PKU87287.1	-	Dendrobium catenatum	hypothetical protein MA16_Dca009435	-	-
dmsp_transcript_37452	-	PKU87287.1	-	Dendrobium catenatum	hypothetical protein MA16_Dca009435	-	-
dmsp_transcript_20246	-	EPR32483.1	-	Desulfococcus multivorans DSM 2059	hypothetical protein dsmv_3640	-	-
dmsp_transcript_54398	-	XP_017302466.1	-	Diaphorina citri	PREDICTED: uncharacterized protein LOC108253285	-	-
dmsp_transcript_54398	A0A1S4EJV3	XP_017302466.1	-	Diaphorina citri (Asian citrus psyllid)	LOC108253285	uncharacterized protein LOC108253285	-
dmsp_transcript_74203	-	no hit	-	Didelphis albiventris	unknown gene	unknown protein	-
dmsp_transcript_14052	-	no hit	-	Didelphis albiventris	unknown gene	unknown protein	-
dmsp_transcript_49229	-	no hit	-	Didelphis albiventris	unknown gene	unknown protein	-
dmsp_transcript_48411	-	no hit	-	Didelphis albiventris	unknown gene	unknown protein	-
dmsp_transcript_41207	-	no hit	-	Didelphis albiventris	unknown gene	unknown protein	-
dmsp_transcript_27493	-	no hit	-	Didelphis albiventris	unknown gene	unknown protein	-
dmsp_transcript_3223	-	no hit	-	Didelphis albiventris	unknown gene	unknown protein	-
dmsp_transcript_22094	-	no hit	-	Didelphis albiventris	unknown gene	unknown protein	-
dmsp_transcript_29147	-	no hit	-	Didelphis albiventris	unknown gene	unknown protein	-
dmsp_transcript_8628	-	no hit	-	Didelphis albiventris	unknown gene	unknown protein	-
dmsp_transcript_19067	-	no hit	-	Didelphis albiventris	unknown gene	unknown protein	-
dmsp_transcript_6961	-	no hit	-	Didelphis albiventris	unknown gene	unknown protein	-
dmsp_transcript_3529	-	no hit	-	Didelphis albiventris	unknown gene	unknown protein	-
dmsp_transcript_81190	-	no hit	-	Didelphis albiventris	unknown gene	unknown protein	-
dmsp_transcript_82108	-	no hit	-	Didelphis albiventris	unknown gene	unknown protein	-
dmsp_transcript_70478	-	no hit	-	Didelphis albiventris	unknown gene	unknown protein	-
dmsp_transcript_61084	-	no hit	-	Didelphis albiventris	unknown gene	unknown protein	-
dmsp_transcript_61094	-	no hit	-	Didelphis albiventris	unknown gene	unknown protein	-
dmsp_transcript_61402	-	no hit	-	Didelphis albiventris	unknown gene	unknown protein	-
dmsp_transcript_23576	-	no hit	-	Didelphis albiventris	unknown gene	unknown protein	-
dmsp_transcript_81202	-	no hit	-	Didelphis albiventris	unknown gene	unknown protein	-
dmsp_transcript_74568	-	no hit	-	Didelphis albiventris	unknown gene	unknown protein	-
dmsp_transcript_18796	-	no hit	-	Didelphis albiventris	unknown gene	unknown protein	-
dmsp_transcript_26898	-	no hit	-	Didelphis albiventris	unknown gene	unknown protein	-
dmsp_transcript_84707	-	no hit	-	Didelphis albiventris	unknown gene	unknown protein	-
dmsp_transcript_77494	-	no hit	-	Didelphis albiventris	unknown gene	unknown protein	-
dmsp_transcript_56630	-	no hit	-	Didelphis albiventris	unknown gene	unknown protein	-
dmsp_transcript_68700	-	no hit	-	Didelphis albiventris	unknown gene	unknown protein	-
dmsp_transcript_20083	-	no hit	-	Didelphis albiventris	unknown gene	unknown protein	-
dmsp_transcript_1599	-	no hit	-	Didelphis albiventris	unknown gene	unknown protein	-
dmsp_transcript_16350	-	no hit	-	Didelphis albiventris	unknown gene	unknown protein	-
dmsp_transcript_36942	-	no hit	-	Didelphis albiventris	unknown gene	unknown protein	-
dmsp_transcript_21028	-	no hit	-	Didelphis albiventris	unknown gene	unknown protein	-
dmsp_transcript_82566	-	no hit	-	Didelphis albiventris	unknown gene	unknown protein	-
dmsp_transcript_37169	-	no hit	-	Didelphis albiventris	unknown gene	unknown protein	-
dmsp_transcript_19014	-	no hit	-	Didelphis albiventris	unknown gene	unknown protein	-
dmsp_transcript_48205	-	no hit	-	Didelphis albiventris	unknown gene	unknown protein	-
dmsp_transcript_51484	-	no hit	-	Didelphis albiventris	unknown gene	unknown protein	-
dmsp_transcript_30033	-	no hit	-	Didelphis albiventris	unknown gene	unknown protein	-
dmsp_transcript_37985	-	no hit	-	Didelphis albiventris	unknown gene	unknown protein	-
dmsp_transcript_13164	-	no hit	-	Didelphis albiventris	unknown gene	unknown protein	-
dmsp_transcript_67102	-	no hit	-	Didelphis albiventris	unknown gene	unknown protein	-
dmsp_transcript_14150	-	no hit	-	Didelphis albiventris	unknown gene	unknown protein	-
dmsp_transcript_44205	-	no hit	-	Didelphis albiventris	unknown gene	unknown protein	-
dmsp_transcript_77996	-	no hit	-	Didelphis albiventris	unknown gene	unknown protein	-
dmsp_transcript_39295	-	no hit	-	Didelphis albiventris	unknown gene	unknown protein	-
dmsp_transcript_63071	-	no hit	-	Didelphis albiventris	unknown gene	unknown protein	-
dmsp_transcript_13662	-	no hit	-	Didelphis albiventris	unknown gene	unknown protein	-
dmsp_transcript_68736	-	no hit	-	Didelphis albiventris	unknown gene	unknown protein	-
dmsp_transcript_2033	-	no hit	-	Didelphis albiventris	unknown gene	unknown protein	-
dmsp_transcript_21005	-	no hit	-	Didelphis albiventris	unknown gene	unknown protein	-
dmsp_transcript_6224	-	no hit	-	Didelphis albiventris	unknown gene	unknown protein	-
dmsp_transcript_26892	-	no hit	-	Didelphis albiventris	unknown gene	unknown protein	-
dmsp_transcript_49728	-	no hit	-	Didelphis albiventris	unknown gene	unknown protein	-
dmsp_transcript_27920	-	no hit	-	Didelphis albiventris	unknown gene	unknown protein	-
dmsp_transcript_15678	-	no hit	-	Didelphis albiventris	unknown gene	unknown protein	-
dmsp_transcript_10556	-	no hit	-	Didelphis albiventris	unknown gene	unknown protein	-
dmsp_transcript_76761	-	no hit	-	Didelphis albiventris	unknown gene	unknown protein	-
dmsp_transcript_70521	-	no hit	-	Didelphis albiventris	unknown gene	unknown protein	-
dmsp_transcript_83836	-	no hit	-	Didelphis albiventris	unknown gene	unknown protein	-
dmsp_transcript_79262	-	no hit	-	Didelphis albiventris	unknown gene	unknown protein	-
dmsp_transcript_2570	-	no hit	-	Didelphis albiventris	unknown gene	unknown protein	-
dmsp_transcript_5991	-	no hit	-	Didelphis albiventris	unknown gene	unknown protein	-
dmsp_transcript_73752	-	no hit	-	Didelphis albiventris	unknown gene	unknown protein	-
dmsp_transcript_50915	-	no hit	-	Didelphis albiventris	unknown gene	unknown protein	-
dmsp_transcript_59773	-	no hit	-	Didelphis albiventris	unknown gene	unknown protein	-
dmsp_transcript_24490	-	no hit	-	Didelphis albiventris	unknown gene	unknown protein	-
dmsp_transcript_27458	-	no hit	-	Didelphis albiventris	unknown gene	unknown protein	-
dmsp_transcript_75221	-	no hit	-	Didelphis albiventris	unknown gene	unknown protein	-
dmsp_transcript_39134	-	no hit	-	Didelphis albiventris	unknown gene	unknown protein	-
dmsp_transcript_84927	-	no hit	-	Didelphis albiventris	unknown gene	unknown protein	-
dmsp_transcript_43866	-	no hit	-	Didelphis albiventris	unknown gene	unknown protein	-
dmsp_transcript_54245	-	no hit	-	Didelphis albiventris	unknown gene	unknown protein	-
dmsp_transcript_50764	-	no hit	-	Didelphis albiventris	unknown gene	unknown protein	-
dmsp_transcript_6046	-	no hit	-	Didelphis albiventris	unknown gene	unknown protein	-
dmsp_transcript_62415	-	no hit	-	Didelphis albiventris	unknown gene	unknown protein	-
dmsp_transcript_83970	-	no hit	-	Didelphis albiventris	unknown gene	unknown protein	-
dmsp_transcript_2646	-	no hit	-	Didelphis albiventris	unknown gene	unknown protein	-
dmsp_transcript_67751	-	no hit	-	Didelphis albiventris	unknown gene	unknown protein	-
dmsp_transcript_54941	-	no hit	-	Didelphis albiventris	unknown gene	unknown protein	-
dmsp_transcript_55877	-	no hit	-	Didelphis albiventris	unknown gene	unknown protein	-
dmsp_transcript_14908	-	no hit	-	Didelphis albiventris	unknown gene	unknown protein	-
dmsp_transcript_12926	-	no hit	-	Didelphis albiventris	unknown gene	unknown protein	-
dmsp_transcript_45835	-	no hit	-	Didelphis albiventris	unknown gene	unknown protein	-
dmsp_transcript_39063	-	no hit	-	Didelphis albiventris	unknown gene	unknown protein	-
dmsp_transcript_78845	-	no hit	-	Didelphis albiventris	unknown gene	unknown protein	-
dmsp_transcript_28675	-	no hit	-	Didelphis albiventris	unknown gene	unknown protein	-
dmsp_transcript_24445	-	no hit	-	Didelphis albiventris	unknown gene	unknown protein	-
dmsp_transcript_36225	-	no hit	-	Didelphis albiventris	unknown gene	unknown protein	-
dmsp_transcript_29263	-	no hit	-	Didelphis albiventris	unknown gene	unknown protein	-
dmsp_transcript_28203	-	no hit	-	Didelphis albiventris	unknown gene	unknown protein	-
dmsp_transcript_27876	-	no hit	-	Didelphis albiventris	unknown gene	unknown protein	-
dmsp_transcript_53844	-	no hit	-	Didelphis albiventris	unknown gene	unknown protein	-
dmsp_transcript_31232	-	no hit	-	Didelphis albiventris	unknown gene	unknown protein	-
dmsp_transcript_545	-	no hit	-	Didelphis albiventris	unknown gene	unknown protein	-
dmsp_transcript_55471	-	no hit	-	Didelphis albiventris	unknown gene	unknown protein	-
dmsp_transcript_19925	-	no hit	-	Didelphis albiventris	unknown gene	unknown protein	-
dmsp_transcript_22436	-	no hit	-	Didelphis albiventris	unknown gene	unknown protein	-
dmsp_transcript_7110	-	no hit	-	Didelphis albiventris	unknown gene	unknown protein	-
dmsp_transcript_2232	-	no hit	-	Didelphis albiventris	unknown gene	unknown protein	-
dmsp_transcript_58951	-	no hit	-	Didelphis albiventris	unknown gene	unknown protein	-
dmsp_transcript_43122	-	no hit	-	Didelphis albiventris	unknown gene	unknown protein	-
dmsp_transcript_48603	-	no hit	-	Didelphis albiventris	unknown gene	unknown protein	-
dmsp_transcript_74976	-	no hit	-	Didelphis albiventris	unknown gene	unknown protein	-
dmsp_transcript_39102	-	no hit	-	Didelphis albiventris	unknown gene	unknown protein	-
dmsp_transcript_81385	-	no hit	-	Didelphis albiventris	unknown gene	unknown protein	-
dmsp_transcript_26187	-	no hit	-	Didelphis albiventris	unknown gene	unknown protein	-
dmsp_transcript_38507	-	no hit	-	Didelphis albiventris	unknown gene	unknown protein	-
dmsp_transcript_42883	-	no hit	-	Didelphis albiventris	unknown gene	unknown protein	-
dmsp_transcript_67544	-	no hit	-	Didelphis albiventris	unknown gene	unknown protein	-
dmsp_transcript_62598	-	no hit	-	Didelphis albiventris	unknown gene	unknown protein	-
dmsp_transcript_66005	-	no hit	-	Didelphis albiventris	unknown gene	unknown protein	-
dmsp_transcript_43195	-	no hit	-	Didelphis albiventris	unknown gene	unknown protein	-
dmsp_transcript_13780	-	no hit	-	Didelphis albiventris	unknown gene	unknown protein	-
dmsp_transcript_74444	-	no hit	-	Didelphis albiventris	unknown gene	unknown protein	-
dmsp_transcript_41994	-	no hit	-	Didelphis albiventris	unknown gene	unknown protein	-
dmsp_transcript_13595	-	no hit	-	Didelphis albiventris	unknown gene	unknown protein	-
dmsp_transcript_73529	-	no hit	-	Didelphis albiventris	unknown gene	unknown protein	-
dmsp_transcript_55855	-	no hit	-	Didelphis albiventris	unknown gene	unknown protein	-
dmsp_transcript_76283	-	no hit	-	Didelphis albiventris	unknown gene	unknown protein	-
dmsp_transcript_55516	-	no hit	-	Didelphis albiventris	unknown gene	unknown protein	-
dmsp_transcript_56045	-	no hit	-	Didelphis albiventris	unknown gene	unknown protein	-
dmsp_transcript_21822	-	no hit	-	Didelphis albiventris	unknown gene	unknown protein	-
dmsp_transcript_69304	-	no hit	-	Didelphis albiventris	unknown gene	unknown protein	-
dmsp_transcript_569	-	no hit	-	Didelphis albiventris	unknown gene	unknown protein	-
dmsp_transcript_41499	-	no hit	-	Didelphis albiventris	unknown gene	unknown protein	-
dmsp_transcript_37214	-	no hit	-	Didelphis albiventris	unknown gene	unknown protein	-
dmsp_transcript_84946	-	no hit	-	Didelphis albiventris	unknown gene	unknown protein	-
dmsp_transcript_2887	-	no hit	-	Didelphis albiventris	unknown gene	unknown protein	-
dmsp_transcript_69156	-	no hit	-	Didelphis albiventris	unknown gene	unknown protein	-
dmsp_transcript_33513	-	no hit	-	Didelphis albiventris	unknown gene	unknown protein	-
dmsp_transcript_29469	-	no hit	-	Didelphis albiventris	unknown gene	unknown protein	-
dmsp_transcript_69123	-	no hit	-	Didelphis albiventris	unknown gene	unknown protein	-
dmsp_transcript_46201	-	no hit	-	Didelphis albiventris	unknown gene	unknown protein	-
dmsp_transcript_12492	-	no hit	-	Didelphis albiventris	unknown gene	unknown protein	-
dmsp_transcript_74735	-	no hit	-	Didelphis albiventris	unknown gene	unknown protein	-
dmsp_transcript_71565	-	no hit	-	Didelphis albiventris	unknown gene	unknown protein	-
dmsp_transcript_52246	-	no hit	-	Didelphis albiventris	unknown gene	unknown protein	-
dmsp_transcript_49970	-	no hit	-	Didelphis albiventris	unknown gene	unknown protein	-
dmsp_transcript_61237	-	no hit	-	Didelphis albiventris	unknown gene	unknown protein	-
dmsp_transcript_55872	-	no hit	-	Didelphis albiventris	unknown gene	unknown protein	-
dmsp_transcript_83553	-	no hit	-	Didelphis albiventris	unknown gene	unknown protein	-
dmsp_transcript_65762	-	no hit	-	Didelphis albiventris	unknown gene	unknown protein	-
dmsp_transcript_39844	-	no hit	-	Didelphis albiventris	unknown gene	unknown protein	-
dmsp_transcript_74499	-	no hit	-	Didelphis albiventris	unknown gene	unknown protein	-
dmsp_transcript_17702	-	no hit	-	Didelphis albiventris	unknown gene	unknown protein	-
dmsp_transcript_17873	-	no hit	-	Didelphis albiventris	unknown gene	unknown protein	-
dmsp_transcript_74355	-	no hit	-	Didelphis albiventris	unknown gene	unknown protein	-
dmsp_transcript_54627	-	no hit	-	Didelphis albiventris	unknown gene	unknown protein	-
dmsp_transcript_64959	-	no hit	-	Didelphis albiventris	unknown gene	unknown protein	-
dmsp_transcript_12824	-	no hit	-	Didelphis albiventris	unknown gene	unknown protein	-
dmsp_transcript_55072	-	no hit	-	Didelphis albiventris	unknown gene	unknown protein	-
dmsp_transcript_36956	-	no hit	-	Didelphis albiventris	unknown gene	unknown protein	-
dmsp_transcript_8158	-	no hit	-	Didelphis albiventris	unknown gene	unknown protein	-
dmsp_transcript_56486	-	no hit	-	Didelphis albiventris	unknown gene	unknown protein	-
dmsp_transcript_32138	-	no hit	-	Didelphis albiventris	unknown gene	unknown protein	-
dmsp_transcript_49171	-	no hit	-	Didelphis albiventris	unknown gene	unknown protein	-
dmsp_transcript_71923	-	no hit	-	Didelphis albiventris	unknown gene	unknown protein	-
dmsp_transcript_8410	-	no hit	-	Didelphis albiventris	unknown gene	unknown protein	-
dmsp_transcript_45982	-	no hit	-	Didelphis albiventris	unknown gene	unknown protein	-
dmsp_transcript_80451	-	no hit	-	Didelphis albiventris	unknown gene	unknown protein	-
dmsp_transcript_9692	-	no hit	-	Didelphis albiventris	unknown gene	unknown protein	-
dmsp_transcript_17448	-	no hit	-	Didelphis albiventris	unknown gene	unknown protein	-
dmsp_transcript_80385	-	no hit	-	Didelphis albiventris	unknown gene	unknown protein	-
dmsp_transcript_55414	-	no hit	-	Didelphis albiventris	unknown gene	unknown protein	-
dmsp_transcript_58859	-	no hit	-	Didelphis albiventris	unknown gene	unknown protein	-
dmsp_transcript_67092	-	no hit	-	Didelphis albiventris	unknown gene	unknown protein	-
dmsp_transcript_30356	-	no hit	-	Didelphis albiventris	unknown gene	unknown protein	-
dmsp_transcript_61382	-	no hit	-	Didelphis albiventris	unknown gene	unknown protein	-
dmsp_transcript_6055	-	no hit	-	Didelphis albiventris	unknown gene	unknown protein	-
dmsp_transcript_78890	-	no hit	-	Didelphis albiventris	unknown gene	unknown protein	-
dmsp_transcript_83523	-	no hit	-	Didelphis albiventris	unknown gene	unknown protein	-
dmsp_transcript_3593	-	no hit	-	Didelphis albiventris	unknown gene	unknown protein	-
dmsp_transcript_18058	-	no hit	-	Didelphis albiventris	unknown gene	unknown protein	-
dmsp_transcript_49721	-	no hit	-	Didelphis albiventris	unknown gene	unknown protein	-
dmsp_transcript_69567	-	no hit	-	Didelphis albiventris	unknown gene	unknown protein	-
dmsp_transcript_22424	-	no hit	-	Didelphis albiventris	unknown gene	unknown protein	-
dmsp_transcript_20707	-	no hit	-	Didelphis albiventris	unknown gene	unknown protein	-
dmsp_transcript_40776	-	no hit	-	Didelphis albiventris	unknown gene	unknown protein	-
dmsp_transcript_69837	-	no hit	-	Didelphis albiventris	unknown gene	unknown protein	-
dmsp_transcript_40503	-	no hit	-	Didelphis albiventris	unknown gene	unknown protein	-
dmsp_transcript_61368	-	no hit	-	Didelphis albiventris	unknown gene	unknown protein	-
dmsp_transcript_53668	-	no hit	-	Didelphis albiventris	unknown gene	unknown protein	-
dmsp_transcript_57793	-	no hit	-	Didelphis albiventris	unknown gene	unknown protein	-
dmsp_transcript_83645	-	no hit	-	Didelphis albiventris	unknown gene	unknown protein	-
dmsp_transcript_55597	-	no hit	-	Didelphis albiventris	unknown gene	unknown protein	-
dmsp_transcript_50891	-	no hit	-	Didelphis albiventris	unknown gene	unknown protein	-
dmsp_transcript_15742	-	no hit	-	Didelphis albiventris	unknown gene	unknown protein	-
dmsp_transcript_43627	-	no hit	-	Didelphis albiventris	unknown gene	unknown protein	-
dmsp_transcript_53975	-	no hit	-	Didelphis albiventris	unknown gene	unknown protein	-
dmsp_transcript_39676	-	no hit	-	Didelphis albiventris	unknown gene	unknown protein	-
dmsp_transcript_1517	-	no hit	-	Didelphis albiventris	unknown gene	unknown protein	-
dmsp_transcript_13964	-	no hit	-	Didelphis albiventris	unknown gene	unknown protein	-
dmsp_transcript_78144	-	no hit	-	Didelphis albiventris	unknown gene	unknown protein	-
dmsp_transcript_12455	-	no hit	-	Didelphis albiventris	unknown gene	unknown protein	-
dmsp_transcript_67974	-	no hit	-	Didelphis albiventris	unknown gene	unknown protein	-
dmsp_transcript_54291	-	no hit	-	Didelphis albiventris	unknown gene	unknown protein	-
dmsp_transcript_74888	-	no hit	-	Didelphis albiventris	unknown gene	unknown protein	-
dmsp_transcript_58874	-	no hit	-	Didelphis albiventris	unknown gene	unknown protein	-
dmsp_transcript_1508	-	no hit	-	Didelphis albiventris	unknown gene	unknown protein	-
dmsp_transcript_55883	-	no hit	-	Didelphis albiventris	unknown gene	unknown protein	-
dmsp_transcript_46314	-	no hit	-	Didelphis albiventris	unknown gene	unknown protein	-
dmsp_transcript_2193	-	no hit	-	Didelphis albiventris	unknown gene	unknown protein	-
dmsp_transcript_19739	-	no hit	-	Didelphis albiventris	unknown gene	unknown protein	-
dmsp_transcript_70355	-	no hit	-	Didelphis albiventris	unknown gene	unknown protein	-
dmsp_transcript_23609	-	no hit	-	Didelphis albiventris	unknown gene	unknown protein	-
dmsp_transcript_83850	-	no hit	-	Didelphis albiventris	unknown gene	unknown protein	-
dmsp_transcript_49831	-	no hit	-	Didelphis albiventris	unknown gene	unknown protein	-
dmsp_transcript_35650	-	no hit	-	Didelphis albiventris	unknown gene	unknown protein	-
dmsp_transcript_72809	-	no hit	-	Didelphis albiventris	unknown gene	unknown protein	-
dmsp_transcript_69995	-	no hit	-	Didelphis albiventris	unknown gene	unknown protein	-
dmsp_transcript_44608	-	no hit	-	Didelphis albiventris	unknown gene	unknown protein	-
dmsp_transcript_79342	-	no hit	-	Didelphis albiventris	unknown gene	unknown protein	-
dmsp_transcript_9272	-	no hit	-	Didelphis albiventris	unknown gene	unknown protein	-
dmsp_transcript_26797	-	no hit	-	Didelphis albiventris	unknown gene	unknown protein	-
dmsp_transcript_59009	-	no hit	-	Didelphis albiventris	unknown gene	unknown protein	-
dmsp_transcript_52252	-	no hit	-	Didelphis albiventris	unknown gene	unknown protein	-
dmsp_transcript_29858	-	no hit	-	Didelphis albiventris	unknown gene	unknown protein	-
dmsp_transcript_40417	-	no hit	-	Didelphis albiventris	unknown gene	unknown protein	-
dmsp_transcript_62930	-	no hit	-	Didelphis albiventris	unknown gene	unknown protein	-
dmsp_transcript_50275	-	no hit	-	Didelphis albiventris	unknown gene	unknown protein	-
dmsp_transcript_44416	-	no hit	-	Didelphis albiventris	unknown gene	unknown protein	-
dmsp_transcript_27972	-	no hit	-	Didelphis albiventris	unknown gene	unknown protein	-
dmsp_transcript_10725	-	no hit	-	Didelphis albiventris	unknown gene	unknown protein	-
dmsp_transcript_42491	-	no hit	-	Didelphis albiventris	unknown gene	unknown protein	-
dmsp_transcript_21835	-	no hit	-	Didelphis albiventris	unknown gene	unknown protein	-
dmsp_transcript_54478	-	no hit	-	Didelphis albiventris	unknown gene	unknown protein	-
dmsp_transcript_35989	-	no hit	-	Didelphis albiventris	unknown gene	unknown protein	-
dmsp_transcript_15214	-	no hit	-	Didelphis albiventris	unknown gene	unknown protein	-
dmsp_transcript_21299	-	no hit	-	Didelphis albiventris	unknown gene	unknown protein	-
dmsp_transcript_66716	-	no hit	-	Didelphis albiventris	unknown gene	unknown protein	-
dmsp_transcript_42593	-	no hit	-	Didelphis albiventris	unknown gene	unknown protein	-
dmsp_transcript_64745	-	no hit	-	Didelphis albiventris	unknown gene	unknown protein	-
dmsp_transcript_5548	-	no hit	-	Didelphis albiventris	unknown gene	unknown protein	-
dmsp_transcript_51114	-	no hit	-	Didelphis albiventris	unknown gene	unknown protein	-
dmsp_transcript_84354	-	no hit	-	Didelphis albiventris	unknown gene	unknown protein	-
dmsp_transcript_6766	-	no hit	-	Didelphis albiventris	unknown gene	unknown protein	-
dmsp_transcript_62860	-	no hit	-	Didelphis albiventris	unknown gene	unknown protein	-
dmsp_transcript_47460	-	no hit	-	Didelphis albiventris	unknown gene	unknown protein	-
dmsp_transcript_7603	-	no hit	-	Didelphis albiventris	unknown gene	unknown protein	-
dmsp_transcript_7029	-	no hit	-	Didelphis albiventris	unknown gene	unknown protein	-
dmsp_transcript_39517	-	no hit	-	Didelphis albiventris	unknown gene	unknown protein	-
dmsp_transcript_49115	-	no hit	-	Didelphis albiventris	unknown gene	unknown protein	-
dmsp_transcript_63703	-	no hit	-	Didelphis albiventris	unknown gene	unknown protein	-
dmsp_transcript_65162	-	no hit	-	Didelphis albiventris	unknown gene	unknown protein	-
dmsp_transcript_76392	-	no hit	-	Didelphis albiventris	unknown gene	unknown protein	-
dmsp_transcript_31187	-	no hit	-	Didelphis albiventris	unknown gene	unknown protein	-
dmsp_transcript_14981	-	no hit	-	Didelphis albiventris	unknown gene	unknown protein	-
dmsp_transcript_78511	-	no hit	-	Didelphis albiventris	unknown gene	unknown protein	-
dmsp_transcript_84983	-	no hit	-	Didelphis albiventris	unknown gene	unknown protein	-
dmsp_transcript_45569	-	no hit	-	Didelphis albiventris	unknown gene	unknown protein	-
dmsp_transcript_33666	-	no hit	-	Didelphis albiventris	unknown gene	unknown protein	-
dmsp_transcript_35908	-	no hit	-	Didelphis albiventris	unknown gene	unknown protein	-
dmsp_transcript_50450	-	no hit	-	Didelphis albiventris	unknown gene	unknown protein	-
dmsp_transcript_63525	-	no hit	-	Didelphis albiventris	unknown gene	unknown protein	-
dmsp_transcript_77231	-	no hit	-	Didelphis albiventris	unknown gene	unknown protein	-
dmsp_transcript_61738	-	no hit	-	Didelphis albiventris	unknown gene	unknown protein	-
dmsp_transcript_83556	-	no hit	-	Didelphis albiventris	unknown gene	unknown protein	-
dmsp_transcript_27908	-	no hit	-	Didelphis albiventris	unknown gene	unknown protein	-
dmsp_transcript_80075	-	no hit	-	Didelphis albiventris	unknown gene	unknown protein	-
dmsp_transcript_9864	-	no hit	-	Didelphis albiventris	unknown gene	unknown protein	-
dmsp_transcript_50170	-	no hit	-	Didelphis albiventris	unknown gene	unknown protein	-
dmsp_transcript_19571	-	no hit	-	Didelphis albiventris	unknown gene	unknown protein	-
dmsp_transcript_5040	-	no hit	-	Didelphis albiventris	unknown gene	unknown protein	-
dmsp_transcript_9302	-	no hit	-	Didelphis albiventris	unknown gene	unknown protein	-
dmsp_transcript_40948	-	no hit	-	Didelphis albiventris	unknown gene	unknown protein	-
dmsp_transcript_81703	-	no hit	-	Didelphis albiventris	unknown gene	unknown protein	-
dmsp_transcript_71334	-	no hit	-	Didelphis albiventris	unknown gene	unknown protein	-
dmsp_transcript_78271	-	no hit	-	Didelphis albiventris	unknown gene	unknown protein	-
dmsp_transcript_18729	-	no hit	-	Didelphis albiventris	unknown gene	unknown protein	-
dmsp_transcript_69311	-	no hit	-	Didelphis albiventris	unknown gene	unknown protein	-
dmsp_transcript_19194	-	no hit	-	Didelphis albiventris	unknown gene	unknown protein	-
dmsp_transcript_78682	-	no hit	-	Didelphis albiventris	unknown gene	unknown protein	-
dmsp_transcript_43624	-	no hit	-	Didelphis albiventris	unknown gene	unknown protein	-
dmsp_transcript_29361	-	no hit	-	Didelphis albiventris	unknown gene	unknown protein	-
dmsp_transcript_26686	-	no hit	-	Didelphis albiventris	unknown gene	unknown protein	-
dmsp_transcript_16001	-	no hit	-	Didelphis albiventris	unknown gene	unknown protein	-
dmsp_transcript_18457	-	no hit	-	Didelphis albiventris	unknown gene	unknown protein	-
dmsp_transcript_42405	-	no hit	-	Didelphis albiventris	unknown gene	unknown protein	-
dmsp_transcript_40567	-	no hit	-	Didelphis albiventris	unknown gene	unknown protein	-
dmsp_transcript_49584	-	no hit	-	Didelphis albiventris	unknown gene	unknown protein	-
dmsp_transcript_11752	-	no hit	-	Didelphis albiventris	unknown gene	unknown protein	-
dmsp_transcript_61792	-	no hit	-	Didelphis albiventris	unknown gene	unknown protein	-
dmsp_transcript_81026	-	no hit	-	Didelphis albiventris	unknown gene	unknown protein	-
dmsp_transcript_6624	-	no hit	-	Didelphis albiventris	unknown gene	unknown protein	-
dmsp_transcript_44393	-	no hit	-	Didelphis albiventris	unknown gene	unknown protein	-
dmsp_transcript_10931	-	no hit	-	Didelphis albiventris	unknown gene	unknown protein	-
dmsp_transcript_26785	-	no hit	-	Didelphis albiventris	unknown gene	unknown protein	-
dmsp_transcript_63508	-	no hit	-	Didelphis albiventris	unknown gene	unknown protein	-
dmsp_transcript_25941	-	no hit	-	Didelphis albiventris	unknown gene	unknown protein	-
dmsp_transcript_25887	-	no hit	-	Didelphis albiventris	unknown gene	unknown protein	-
dmsp_transcript_40852	-	no hit	-	Didelphis albiventris	unknown gene	unknown protein	-
dmsp_transcript_17370	-	no hit	-	Didelphis albiventris	unknown gene	unknown protein	-
dmsp_transcript_78013	-	no hit	-	Didelphis albiventris	unknown gene	unknown protein	-
dmsp_transcript_63626	-	no hit	-	Didelphis albiventris	unknown gene	unknown protein	-
dmsp_transcript_74220	-	no hit	-	Didelphis albiventris	unknown gene	unknown protein	-
dmsp_transcript_18611	-	no hit	-	Didelphis albiventris	unknown gene	unknown protein	-
dmsp_transcript_50289	-	no hit	-	Didelphis albiventris	unknown gene	unknown protein	-
dmsp_transcript_61007	-	no hit	-	Didelphis albiventris	unknown gene	unknown protein	-
dmsp_transcript_60158	-	no hit	-	Didelphis albiventris	unknown gene	unknown protein	-
dmsp_transcript_22062	-	no hit	-	Didelphis albiventris	unknown gene	unknown protein	-
dmsp_transcript_62519	-	no hit	-	Didelphis albiventris	unknown gene	unknown protein	-
dmsp_transcript_19561	-	no hit	-	Didelphis albiventris	unknown gene	unknown protein	-
dmsp_transcript_48907	-	no hit	-	Didelphis albiventris	unknown gene	unknown protein	-
dmsp_transcript_77311	-	no hit	-	Didelphis albiventris	unknown gene	unknown protein	-
dmsp_transcript_61507	-	no hit	-	Didelphis albiventris	unknown gene	unknown protein	-
dmsp_transcript_46298	-	no hit	-	Didelphis albiventris	unknown gene	unknown protein	-
dmsp_transcript_82997	-	no hit	-	Didelphis albiventris	unknown gene	unknown protein	-
dmsp_transcript_29880	-	no hit	-	Didelphis albiventris	unknown gene	unknown protein	-
dmsp_transcript_32105	-	no hit	-	Didelphis albiventris	unknown gene	unknown protein	-
dmsp_transcript_33155	-	no hit	-	Didelphis albiventris	unknown gene	unknown protein	-
dmsp_transcript_27429	-	no hit	-	Didelphis albiventris	unknown gene	unknown protein	-
dmsp_transcript_14379	-	no hit	-	Didelphis albiventris	unknown gene	unknown protein	-
dmsp_transcript_9137	-	no hit	-	Didelphis albiventris	unknown gene	unknown protein	-
dmsp_transcript_23897	-	no hit	-	Didelphis albiventris	unknown gene	unknown protein	-
dmsp_transcript_57382	-	no hit	-	Didelphis albiventris	unknown gene	unknown protein	-
dmsp_transcript_15838	-	no hit	-	Didelphis albiventris	unknown gene	unknown protein	-
dmsp_transcript_9323	-	no hit	-	Didelphis albiventris	unknown gene	unknown protein	-
dmsp_transcript_79657	-	no hit	-	Didelphis albiventris	unknown gene	unknown protein	-
dmsp_transcript_359	-	no hit	-	Didelphis albiventris	unknown gene	unknown protein	-
dmsp_transcript_79277	-	no hit	-	Didelphis albiventris	unknown gene	unknown protein	-
dmsp_transcript_67321	-	no hit	-	Didelphis albiventris	unknown gene	unknown protein	-
dmsp_transcript_16538	-	no hit	-	Didelphis albiventris	unknown gene	unknown protein	-
dmsp_transcript_58691	-	no hit	-	Didelphis albiventris	unknown gene	unknown protein	-
dmsp_transcript_2123	-	no hit	-	Didelphis albiventris	unknown gene	unknown protein	-
dmsp_transcript_41	-	no hit	-	Didelphis albiventris	unknown gene	unknown protein	-
dmsp_transcript_83678	-	no hit	-	Didelphis albiventris	unknown gene	unknown protein	-
dmsp_transcript_41959	-	no hit	-	Didelphis albiventris	unknown gene	unknown protein	-
dmsp_transcript_1592	-	no hit	-	Didelphis albiventris	unknown gene	unknown protein	-
dmsp_transcript_25699	-	no hit	-	Didelphis albiventris	unknown gene	unknown protein	-
dmsp_transcript_19458	-	no hit	-	Didelphis albiventris	unknown gene	unknown protein	-
dmsp_transcript_3757	-	no hit	-	Didelphis albiventris	unknown gene	unknown protein	-
dmsp_transcript_45981	-	no hit	-	Didelphis albiventris	unknown gene	unknown protein	-
dmsp_transcript_61100	-	no hit	-	Didelphis albiventris	unknown gene	unknown protein	-
dmsp_transcript_76843	-	no hit	-	Didelphis albiventris	unknown gene	unknown protein	-
dmsp_transcript_19887	-	no hit	-	Didelphis albiventris	unknown gene	unknown protein	-
dmsp_transcript_73177	-	no hit	-	Didelphis albiventris	unknown gene	unknown protein	-
dmsp_transcript_51002	-	no hit	-	Didelphis albiventris	unknown gene	unknown protein	-
dmsp_transcript_74108	-	no hit	-	Didelphis albiventris	unknown gene	unknown protein	-
dmsp_transcript_25533	-	no hit	-	Didelphis albiventris	unknown gene	unknown protein	-
dmsp_transcript_65689	-	no hit	-	Didelphis albiventris	unknown gene	unknown protein	-
dmsp_transcript_23278	-	no hit	-	Didelphis albiventris	unknown gene	unknown protein	-
dmsp_transcript_51974	-	no hit	-	Didelphis albiventris	unknown gene	unknown protein	-
dmsp_transcript_11801	-	no hit	-	Didelphis albiventris	unknown gene	unknown protein	-
dmsp_transcript_2416	-	no hit	-	Didelphis albiventris	unknown gene	unknown protein	-
dmsp_transcript_11731	-	no hit	-	Didelphis albiventris	unknown gene	unknown protein	-
dmsp_transcript_22539	-	no hit	-	Didelphis albiventris	unknown gene	unknown protein	-
dmsp_transcript_7170	-	no hit	-	Didelphis albiventris	unknown gene	unknown protein	-
dmsp_transcript_5239	-	no hit	-	Didelphis albiventris	unknown gene	unknown protein	-
dmsp_transcript_32799	-	no hit	-	Didelphis albiventris	unknown gene	unknown protein	-
dmsp_transcript_6517	-	no hit	-	Didelphis albiventris	unknown gene	unknown protein	-
dmsp_transcript_41752	-	no hit	-	Didelphis albiventris	unknown gene	unknown protein	-
dmsp_transcript_46712	-	no hit	-	Didelphis albiventris	unknown gene	unknown protein	-
dmsp_transcript_47028	-	no hit	-	Didelphis albiventris	unknown gene	unknown protein	-
dmsp_transcript_45867	-	no hit	-	Didelphis albiventris	unknown gene	unknown protein	-
dmsp_transcript_56255	-	no hit	-	Didelphis albiventris	unknown gene	unknown protein	-
dmsp_transcript_58506	-	no hit	-	Didelphis albiventris	unknown gene	unknown protein	-
dmsp_transcript_17872	-	no hit	-	Didelphis albiventris	unknown gene	unknown protein	-
dmsp_transcript_49613	-	no hit	-	Didelphis albiventris	unknown gene	unknown protein	-
dmsp_transcript_74497	-	no hit	-	Didelphis albiventris	unknown gene	unknown protein	-
dmsp_transcript_83381	-	no hit	-	Didelphis albiventris	unknown gene	unknown protein	-
dmsp_transcript_60895	-	no hit	-	Didelphis albiventris	unknown gene	unknown protein	-
dmsp_transcript_21510	-	no hit	-	Didelphis albiventris	unknown gene	unknown protein	-
dmsp_transcript_51155	-	no hit	-	Didelphis albiventris	unknown gene	unknown protein	-
dmsp_transcript_26783	-	no hit	-	Didelphis albiventris	unknown gene	unknown protein	-
dmsp_transcript_27221	-	no hit	-	Didelphis albiventris	unknown gene	unknown protein	-
dmsp_transcript_24845	-	no hit	-	Didelphis albiventris	unknown gene	unknown protein	-
dmsp_transcript_10565	-	no hit	-	Didelphis albiventris	unknown gene	unknown protein	-
dmsp_transcript_18652	-	no hit	-	Didelphis albiventris	unknown gene	unknown protein	-
dmsp_transcript_32228	-	no hit	-	Didelphis albiventris	unknown gene	unknown protein	-
dmsp_transcript_2745	-	no hit	-	Didelphis albiventris	unknown gene	unknown protein	-
dmsp_transcript_20979	-	no hit	-	Didelphis albiventris	unknown gene	unknown protein	-
dmsp_transcript_26302	-	no hit	-	Didelphis albiventris	unknown gene	unknown protein	-
dmsp_transcript_1499	-	no hit	-	Didelphis albiventris	unknown gene	unknown protein	-
dmsp_transcript_81909	-	no hit	-	Didelphis albiventris	unknown gene	unknown protein	-
dmsp_transcript_39484	-	no hit	-	Didelphis albiventris	unknown gene	unknown protein	-
dmsp_transcript_3174	-	no hit	-	Didelphis albiventris	unknown gene	unknown protein	-
dmsp_transcript_8170	-	no hit	-	Didelphis albiventris	unknown gene	unknown protein	-
dmsp_transcript_29474	-	no hit	-	Didelphis albiventris	unknown gene	unknown protein	-
dmsp_transcript_50167	-	no hit	-	Didelphis albiventris	unknown gene	unknown protein	-
dmsp_transcript_72659	-	no hit	-	Didelphis albiventris	unknown gene	unknown protein	-
dmsp_transcript_13073	-	no hit	-	Didelphis albiventris	unknown gene	unknown protein	-
dmsp_transcript_69946	-	no hit	-	Didelphis albiventris	unknown gene	unknown protein	-
dmsp_transcript_31236	-	no hit	-	Didelphis albiventris	unknown gene	unknown protein	-
dmsp_transcript_77309	-	no hit	-	Didelphis albiventris	unknown gene	unknown protein	-
dmsp_transcript_57457	-	no hit	-	Didelphis albiventris	unknown gene	unknown protein	-
dmsp_transcript_81816	-	no hit	-	Didelphis albiventris	unknown gene	unknown protein	-
dmsp_transcript_11892	-	no hit	-	Didelphis albiventris	unknown gene	unknown protein	-
dmsp_transcript_14339	-	no hit	-	Didelphis albiventris	unknown gene	unknown protein	-
dmsp_transcript_24554	-	no hit	-	Didelphis albiventris	unknown gene	unknown protein	-
dmsp_transcript_2867	-	no hit	-	Didelphis albiventris	unknown gene	unknown protein	-
dmsp_transcript_64771	-	no hit	-	Didelphis albiventris	unknown gene	unknown protein	-
dmsp_transcript_18146	-	no hit	-	Didelphis albiventris	unknown gene	unknown protein	-
dmsp_transcript_58979	-	no hit	-	Didelphis albiventris	unknown gene	unknown protein	-
dmsp_transcript_8748	-	no hit	-	Didelphis albiventris	unknown gene	unknown protein	-
dmsp_transcript_18125	-	no hit	-	Didelphis albiventris	unknown gene	unknown protein	-
dmsp_transcript_49003	-	no hit	-	Didelphis albiventris	unknown gene	unknown protein	-
dmsp_transcript_69236	-	no hit	-	Didelphis albiventris	unknown gene	unknown protein	-
dmsp_transcript_23651	-	no hit	-	Didelphis albiventris	unknown gene	unknown protein	-
dmsp_transcript_19562	-	no hit	-	Didelphis albiventris	unknown gene	unknown protein	-
dmsp_transcript_13347	-	no hit	-	Didelphis albiventris	unknown gene	unknown protein	-
dmsp_transcript_22052	-	no hit	-	Didelphis albiventris	unknown gene	unknown protein	-
dmsp_transcript_48460	-	no hit	-	Didelphis albiventris	unknown gene	unknown protein	-
dmsp_transcript_32484	-	no hit	-	Didelphis albiventris	unknown gene	unknown protein	-
dmsp_transcript_31487	-	no hit	-	Didelphis albiventris	unknown gene	unknown protein	-
dmsp_transcript_14722	-	no hit	-	Didelphis albiventris	unknown gene	unknown protein	-
dmsp_transcript_28741	-	no hit	-	Didelphis albiventris	unknown gene	unknown protein	-
dmsp_transcript_37963	-	no hit	-	Didelphis albiventris	unknown gene	unknown protein	-
dmsp_transcript_84199	-	no hit	-	Didelphis albiventris	unknown gene	unknown protein	-
dmsp_transcript_26580	-	no hit	-	Didelphis albiventris	unknown gene	unknown protein	-
dmsp_transcript_11372	-	no hit	-	Didelphis albiventris	unknown gene	unknown protein	-
dmsp_transcript_17719	-	no hit	-	Didelphis albiventris	unknown gene	unknown protein	-
dmsp_transcript_10933	-	no hit	-	Didelphis albiventris	unknown gene	unknown protein	-
dmsp_transcript_39048	-	no hit	-	Didelphis albiventris	unknown gene	unknown protein	-
dmsp_transcript_54746	-	no hit	-	Didelphis albiventris	unknown gene	unknown protein	-
dmsp_transcript_25184	-	no hit	-	Didelphis albiventris	unknown gene	unknown protein	-
dmsp_transcript_18287	-	no hit	-	Didelphis albiventris	unknown gene	unknown protein	-
dmsp_transcript_46203	-	no hit	-	Didelphis albiventris	unknown gene	unknown protein	-
dmsp_transcript_20608	-	no hit	-	Didelphis albiventris	unknown gene	unknown protein	-
dmsp_transcript_19800	-	no hit	-	Didelphis albiventris	unknown gene	unknown protein	-
dmsp_transcript_69692	-	no hit	-	Didelphis albiventris	unknown gene	unknown protein	-
dmsp_transcript_23675	-	no hit	-	Didelphis albiventris	unknown gene	unknown protein	-
dmsp_transcript_77476	-	no hit	-	Didelphis albiventris	unknown gene	unknown protein	-
dmsp_transcript_42512	-	no hit	-	Didelphis albiventris	unknown gene	unknown protein	-
dmsp_transcript_16903	-	no hit	-	Didelphis albiventris	unknown gene	unknown protein	-
dmsp_transcript_10630	-	no hit	-	Didelphis albiventris	unknown gene	unknown protein	-
dmsp_transcript_45396	-	no hit	-	Didelphis albiventris	unknown gene	unknown protein	-
dmsp_transcript_53010	-	no hit	-	Didelphis albiventris	unknown gene	unknown protein	-
dmsp_transcript_23760	-	no hit	-	Didelphis albiventris	unknown gene	unknown protein	-
dmsp_transcript_471	-	no hit	-	Didelphis albiventris	unknown gene	unknown protein	-
dmsp_transcript_54657	-	no hit	-	Didelphis albiventris	unknown gene	unknown protein	-
dmsp_transcript_44040	-	no hit	-	Didelphis albiventris	unknown gene	unknown protein	-
dmsp_transcript_7224	-	no hit	-	Didelphis albiventris	unknown gene	unknown protein	-
dmsp_transcript_18333	-	no hit	-	Didelphis albiventris	unknown gene	unknown protein	-
dmsp_transcript_53856	-	no hit	-	Didelphis albiventris	unknown gene	unknown protein	-
dmsp_transcript_22695	-	no hit	-	Didelphis albiventris	unknown gene	unknown protein	-
dmsp_transcript_16182	-	no hit	-	Didelphis albiventris	unknown gene	unknown protein	-
dmsp_transcript_62594	-	no hit	-	Didelphis albiventris	unknown gene	unknown protein	-
dmsp_transcript_934	-	no hit	-	Didelphis albiventris	unknown gene	unknown protein	-
dmsp_transcript_81973	-	no hit	-	Didelphis albiventris	unknown gene	unknown protein	-
dmsp_transcript_5969	-	no hit	-	Didelphis albiventris	unknown gene	unknown protein	-
dmsp_transcript_2987	-	no hit	-	Didelphis albiventris	unknown gene	unknown protein	-
dmsp_transcript_16939	-	no hit	-	Didelphis albiventris	unknown gene	unknown protein	-
dmsp_transcript_33960	-	no hit	-	Didelphis albiventris	unknown gene	unknown protein	-
dmsp_transcript_79956	-	no hit	-	Didelphis albiventris	unknown gene	unknown protein	-
dmsp_transcript_58587	-	no hit	-	Didelphis albiventris	unknown gene	unknown protein	-
dmsp_transcript_12047	-	no hit	-	Didelphis albiventris	unknown gene	unknown protein	-
dmsp_transcript_49603	-	no hit	-	Didelphis albiventris	unknown gene	unknown protein	-
dmsp_transcript_68968	-	no hit	-	Didelphis albiventris	unknown gene	unknown protein	-
dmsp_transcript_26967	-	no hit	-	Didelphis albiventris	unknown gene	unknown protein	-
dmsp_transcript_49483	-	no hit	-	Didelphis albiventris	unknown gene	unknown protein	-
dmsp_transcript_44913	-	no hit	-	Didelphis albiventris	unknown gene	unknown protein	-
dmsp_transcript_70392	-	no hit	-	Didelphis albiventris	unknown gene	unknown protein	-
dmsp_transcript_24591	-	no hit	-	Didelphis albiventris	unknown gene	unknown protein	-
dmsp_transcript_63595	-	no hit	-	Didelphis albiventris	unknown gene	unknown protein	-
dmsp_transcript_78941	-	no hit	-	Didelphis albiventris	unknown gene	unknown protein	-
dmsp_transcript_72944	-	no hit	-	Didelphis albiventris	unknown gene	unknown protein	-
dmsp_transcript_81912	-	no hit	-	Didelphis albiventris	unknown gene	unknown protein	-
dmsp_transcript_738	-	no hit	-	Didelphis albiventris	unknown gene	unknown protein	-
dmsp_transcript_74912	-	no hit	-	Didelphis albiventris	unknown gene	unknown protein	-
dmsp_transcript_70606	-	no hit	-	Didelphis albiventris	unknown gene	unknown protein	-
dmsp_transcript_33397	-	no hit	-	Didelphis albiventris	unknown gene	unknown protein	-
dmsp_transcript_71261	-	no hit	-	Didelphis albiventris	unknown gene	unknown protein	-
dmsp_transcript_30241	-	no hit	-	Didelphis albiventris	unknown gene	unknown protein	-
dmsp_transcript_70359	-	no hit	-	Didelphis albiventris	unknown gene	unknown protein	-
dmsp_transcript_29172	-	no hit	-	Didelphis albiventris	unknown gene	unknown protein	-
dmsp_transcript_59449	-	no hit	-	Didelphis albiventris	unknown gene	unknown protein	-
dmsp_transcript_32927	-	no hit	-	Didelphis albiventris	unknown gene	unknown protein	-
dmsp_transcript_51748	-	no hit	-	Didelphis albiventris	unknown gene	unknown protein	-
dmsp_transcript_67257	-	no hit	-	Didelphis albiventris	unknown gene	unknown protein	-
dmsp_transcript_46641	-	no hit	-	Didelphis albiventris	unknown gene	unknown protein	-
dmsp_transcript_58558	-	no hit	-	Didelphis albiventris	unknown gene	unknown protein	-
dmsp_transcript_1793	-	no hit	-	Didelphis albiventris	unknown gene	unknown protein	-
dmsp_transcript_61525	-	no hit	-	Didelphis albiventris	unknown gene	unknown protein	-
dmsp_transcript_76410	-	no hit	-	Didelphis albiventris	unknown gene	unknown protein	-
dmsp_transcript_25745	-	no hit	-	Didelphis albiventris	unknown gene	unknown protein	-
dmsp_transcript_42637	-	no hit	-	Didelphis albiventris	unknown gene	unknown protein	-
dmsp_transcript_37366	-	no hit	-	Didelphis albiventris	unknown gene	unknown protein	-
dmsp_transcript_61205	-	no hit	-	Didelphis albiventris	unknown gene	unknown protein	-
dmsp_transcript_76029	-	no hit	-	Didelphis albiventris	unknown gene	unknown protein	-
dmsp_transcript_54977	-	no hit	-	Didelphis albiventris	unknown gene	unknown protein	-
dmsp_transcript_143	-	no hit	-	Didelphis albiventris	unknown gene	unknown protein	-
dmsp_transcript_30032	-	no hit	-	Didelphis albiventris	unknown gene	unknown protein	-
dmsp_transcript_60430	-	no hit	-	Didelphis albiventris	unknown gene	unknown protein	-
dmsp_transcript_59630	-	no hit	-	Didelphis albiventris	unknown gene	unknown protein	-
dmsp_transcript_22258	-	no hit	-	Didelphis albiventris	unknown gene	unknown protein	-
dmsp_transcript_28202	-	no hit	-	Didelphis albiventris	unknown gene	unknown protein	-
dmsp_transcript_62991	-	no hit	-	Didelphis albiventris	unknown gene	unknown protein	-
dmsp_transcript_10996	-	no hit	-	Didelphis albiventris	unknown gene	unknown protein	-
dmsp_transcript_20940	-	no hit	-	Didelphis albiventris	unknown gene	unknown protein	-
dmsp_transcript_13265	-	no hit	-	Didelphis albiventris	unknown gene	unknown protein	-
dmsp_transcript_12939	-	no hit	-	Didelphis albiventris	unknown gene	unknown protein	-
dmsp_transcript_63671	-	no hit	-	Didelphis albiventris	unknown gene	unknown protein	-
dmsp_transcript_84768	-	no hit	-	Didelphis albiventris	unknown gene	unknown protein	-
dmsp_transcript_10659	-	no hit	-	Didelphis albiventris	unknown gene	unknown protein	-
dmsp_transcript_49676	-	no hit	-	Didelphis albiventris	unknown gene	unknown protein	-
dmsp_transcript_71959	-	no hit	-	Didelphis albiventris	unknown gene	unknown protein	-
dmsp_transcript_24275	-	no hit	-	Didelphis albiventris	unknown gene	unknown protein	-
dmsp_transcript_36869	-	no hit	-	Didelphis albiventris	unknown gene	unknown protein	-
dmsp_transcript_661	-	no hit	-	Didelphis albiventris	unknown gene	unknown protein	-
dmsp_transcript_39805	-	no hit	-	Didelphis albiventris	unknown gene	unknown protein	-
dmsp_transcript_36378	-	no hit	-	Didelphis albiventris	unknown gene	unknown protein	-
dmsp_transcript_40328	-	no hit	-	Didelphis albiventris	unknown gene	unknown protein	-
dmsp_transcript_73354	-	no hit	-	Didelphis albiventris	unknown gene	unknown protein	-
dmsp_transcript_48098	-	no hit	-	Didelphis albiventris	unknown gene	unknown protein	-
dmsp_transcript_81573	-	no hit	-	Didelphis albiventris	unknown gene	unknown protein	-
dmsp_transcript_31186	-	no hit	-	Didelphis albiventris	unknown gene	unknown protein	-
dmsp_transcript_73201	-	no hit	-	Didelphis albiventris	unknown gene	unknown protein	-
dmsp_transcript_37957	-	no hit	-	Didelphis albiventris	unknown gene	unknown protein	-
dmsp_transcript_53642	-	no hit	-	Didelphis albiventris	unknown gene	unknown protein	-
dmsp_transcript_60925	-	no hit	-	Didelphis albiventris	unknown gene	unknown protein	-
dmsp_transcript_63556	-	no hit	-	Didelphis albiventris	unknown gene	unknown protein	-
dmsp_transcript_45164	-	no hit	-	Didelphis albiventris	unknown gene	unknown protein	-
dmsp_transcript_5276	-	no hit	-	Didelphis albiventris	unknown gene	unknown protein	-
dmsp_transcript_67882	-	no hit	-	Didelphis albiventris	unknown gene	unknown protein	-
dmsp_transcript_9176	-	no hit	-	Didelphis albiventris	unknown gene	unknown protein	-
dmsp_transcript_62915	-	no hit	-	Didelphis albiventris	unknown gene	unknown protein	-
dmsp_transcript_44805	-	no hit	-	Didelphis albiventris	unknown gene	unknown protein	-
dmsp_transcript_81978	-	no hit	-	Didelphis albiventris	unknown gene	unknown protein	-
dmsp_transcript_46520	-	no hit	-	Didelphis albiventris	unknown gene	unknown protein	-
dmsp_transcript_57366	-	no hit	-	Didelphis albiventris	unknown gene	unknown protein	-
dmsp_transcript_75408	-	no hit	-	Didelphis albiventris	unknown gene	unknown protein	-
dmsp_transcript_6297	-	no hit	-	Didelphis albiventris	unknown gene	unknown protein	-
dmsp_transcript_48000	-	no hit	-	Didelphis albiventris	unknown gene	unknown protein	-
dmsp_transcript_29413	-	no hit	-	Didelphis albiventris	unknown gene	unknown protein	-
dmsp_transcript_49121	-	no hit	-	Didelphis albiventris	unknown gene	unknown protein	-
dmsp_transcript_19316	-	no hit	-	Didelphis albiventris	unknown gene	unknown protein	-
dmsp_transcript_3212	-	no hit	-	Didelphis albiventris	unknown gene	unknown protein	-
dmsp_transcript_60497	-	no hit	-	Didelphis albiventris	unknown gene	unknown protein	-
dmsp_transcript_39685	-	no hit	-	Didelphis albiventris	unknown gene	unknown protein	-
dmsp_transcript_48583	-	no hit	-	Didelphis albiventris	unknown gene	unknown protein	-
dmsp_transcript_139	-	no hit	-	Didelphis albiventris	unknown gene	unknown protein	-
dmsp_transcript_46354	-	no hit	-	Didelphis albiventris	unknown gene	unknown protein	-
dmsp_transcript_57289	-	no hit	-	Didelphis albiventris	unknown gene	unknown protein	-
dmsp_transcript_61633	-	no hit	-	Didelphis albiventris	unknown gene	unknown protein	-
dmsp_transcript_64189	-	no hit	-	Didelphis albiventris	unknown gene	unknown protein	-
dmsp_transcript_18842	-	no hit	-	Didelphis albiventris	unknown gene	unknown protein	-
dmsp_transcript_83015	-	no hit	-	Didelphis albiventris	unknown gene	unknown protein	-
dmsp_transcript_38548	-	no hit	-	Didelphis albiventris	unknown gene	unknown protein	-
dmsp_transcript_44639	-	no hit	-	Didelphis albiventris	unknown gene	unknown protein	-
dmsp_transcript_77523	-	no hit	-	Didelphis albiventris	unknown gene	unknown protein	-
dmsp_transcript_23092	-	no hit	-	Didelphis albiventris	unknown gene	unknown protein	-
dmsp_transcript_44740	-	no hit	-	Didelphis albiventris	unknown gene	unknown protein	-
dmsp_transcript_27431	-	no hit	-	Didelphis albiventris	unknown gene	unknown protein	-
dmsp_transcript_12761	-	no hit	-	Didelphis albiventris	unknown gene	unknown protein	-
dmsp_transcript_78072	-	no hit	-	Didelphis albiventris	unknown gene	unknown protein	-
dmsp_transcript_46697	-	no hit	-	Didelphis albiventris	unknown gene	unknown protein	-
dmsp_transcript_81798	-	no hit	-	Didelphis albiventris	unknown gene	unknown protein	-
dmsp_transcript_78160	-	no hit	-	Didelphis albiventris	unknown gene	unknown protein	-
dmsp_transcript_83323	-	no hit	-	Didelphis albiventris	unknown gene	unknown protein	-
dmsp_transcript_6501	-	no hit	-	Didelphis albiventris	unknown gene	unknown protein	-
dmsp_transcript_61323	-	no hit	-	Didelphis albiventris	unknown gene	unknown protein	-
dmsp_transcript_69582	-	no hit	-	Didelphis albiventris	unknown gene	unknown protein	-
dmsp_transcript_13862	-	no hit	-	Didelphis albiventris	unknown gene	unknown protein	-
dmsp_transcript_43971	-	no hit	-	Didelphis albiventris	unknown gene	unknown protein	-
dmsp_transcript_62231	-	no hit	-	Didelphis albiventris	unknown gene	unknown protein	-
dmsp_transcript_81860	-	no hit	-	Didelphis albiventris	unknown gene	unknown protein	-
dmsp_transcript_62542	-	no hit	-	Didelphis albiventris	unknown gene	unknown protein	-
dmsp_transcript_2839	-	no hit	-	Didelphis albiventris	unknown gene	unknown protein	-
dmsp_transcript_12400	-	no hit	-	Didelphis albiventris	unknown gene	unknown protein	-
dmsp_transcript_70914	-	no hit	-	Didelphis albiventris	unknown gene	unknown protein	-
dmsp_transcript_22134	-	no hit	-	Didelphis albiventris	unknown gene	unknown protein	-
dmsp_transcript_58800	-	no hit	-	Didelphis albiventris	unknown gene	unknown protein	-
dmsp_transcript_31757	-	no hit	-	Didelphis albiventris	unknown gene	unknown protein	-
dmsp_transcript_49638	-	no hit	-	Didelphis albiventris	unknown gene	unknown protein	-
dmsp_transcript_33385	-	no hit	-	Didelphis albiventris	unknown gene	unknown protein	-
dmsp_transcript_13627	-	no hit	-	Didelphis albiventris	unknown gene	unknown protein	-
dmsp_transcript_35328	-	no hit	-	Didelphis albiventris	unknown gene	unknown protein	-
dmsp_transcript_13080	-	no hit	-	Didelphis albiventris	unknown gene	unknown protein	-
dmsp_transcript_15721	-	no hit	-	Didelphis albiventris	unknown gene	unknown protein	-
dmsp_transcript_56254	-	no hit	-	Didelphis albiventris	unknown gene	unknown protein	-
dmsp_transcript_31355	-	no hit	-	Didelphis albiventris	unknown gene	unknown protein	-
dmsp_transcript_74319	-	no hit	-	Didelphis albiventris	unknown gene	unknown protein	-
dmsp_transcript_54983	-	no hit	-	Didelphis albiventris	unknown gene	unknown protein	-
dmsp_transcript_29345	-	no hit	-	Didelphis albiventris	unknown gene	unknown protein	-
dmsp_transcript_22746	-	no hit	-	Didelphis albiventris	unknown gene	unknown protein	-
dmsp_transcript_70239	-	no hit	-	Didelphis albiventris	unknown gene	unknown protein	-
dmsp_transcript_39532	-	no hit	-	Didelphis albiventris	unknown gene	unknown protein	-
dmsp_transcript_34071	-	no hit	-	Didelphis albiventris	unknown gene	unknown protein	-
dmsp_transcript_25660	-	no hit	-	Didelphis albiventris	unknown gene	unknown protein	-
dmsp_transcript_17077	-	no hit	-	Didelphis albiventris	unknown gene	unknown protein	-
dmsp_transcript_47162	-	no hit	-	Didelphis albiventris	unknown gene	unknown protein	-
dmsp_transcript_7323	-	no hit	-	Didelphis albiventris	unknown gene	unknown protein	-
dmsp_transcript_15128	-	no hit	-	Didelphis albiventris	unknown gene	unknown protein	-
dmsp_transcript_51379	-	no hit	-	Didelphis albiventris	unknown gene	unknown protein	-
dmsp_transcript_33109	-	no hit	-	Didelphis albiventris	unknown gene	unknown protein	-
dmsp_transcript_43896	-	no hit	-	Didelphis albiventris	unknown gene	unknown protein	-
dmsp_transcript_7890	-	no hit	-	Didelphis albiventris	unknown gene	unknown protein	-
dmsp_transcript_72669	-	no hit	-	Didelphis albiventris	unknown gene	unknown protein	-
dmsp_transcript_18192	-	no hit	-	Didelphis albiventris	unknown gene	unknown protein	-
dmsp_transcript_39849	-	no hit	-	Didelphis albiventris	unknown gene	unknown protein	-
dmsp_transcript_1140	-	no hit	-	Didelphis albiventris	unknown gene	unknown protein	-
dmsp_transcript_59123	-	no hit	-	Didelphis albiventris	unknown gene	unknown protein	-
dmsp_transcript_38173	-	no hit	-	Didelphis albiventris	unknown gene	unknown protein	-
dmsp_transcript_48480	-	no hit	-	Didelphis albiventris	unknown gene	unknown protein	-
dmsp_transcript_33115	-	no hit	-	Didelphis albiventris	unknown gene	unknown protein	-
dmsp_transcript_65117	-	no hit	-	Didelphis albiventris	unknown gene	unknown protein	-
dmsp_transcript_29100	-	no hit	-	Didelphis albiventris	unknown gene	unknown protein	-
dmsp_transcript_24965	-	no hit	-	Didelphis albiventris	unknown gene	unknown protein	-
dmsp_transcript_44168	-	no hit	-	Didelphis albiventris	unknown gene	unknown protein	-
dmsp_transcript_82772	-	no hit	-	Didelphis albiventris	unknown gene	unknown protein	-
dmsp_transcript_56175	-	no hit	-	Didelphis albiventris	unknown gene	unknown protein	-
dmsp_transcript_68607	-	no hit	-	Didelphis albiventris	unknown gene	unknown protein	-
dmsp_transcript_65400	-	no hit	-	Didelphis albiventris	unknown gene	unknown protein	-
dmsp_transcript_10374	-	no hit	-	Didelphis albiventris	unknown gene	unknown protein	-
dmsp_transcript_75549	-	no hit	-	Didelphis albiventris	unknown gene	unknown protein	-
dmsp_transcript_58088	-	no hit	-	Didelphis albiventris	unknown gene	unknown protein	-
dmsp_transcript_20632	-	no hit	-	Didelphis albiventris	unknown gene	unknown protein	-
dmsp_transcript_68924	-	no hit	-	Didelphis albiventris	unknown gene	unknown protein	-
dmsp_transcript_69808	-	no hit	-	Didelphis albiventris	unknown gene	unknown protein	-
dmsp_transcript_25921	-	no hit	-	Didelphis albiventris	unknown gene	unknown protein	-
dmsp_transcript_69720	-	no hit	-	Didelphis albiventris	unknown gene	unknown protein	-
dmsp_transcript_72039	-	no hit	-	Didelphis albiventris	unknown gene	unknown protein	-
dmsp_transcript_43529	-	no hit	-	Didelphis albiventris	unknown gene	unknown protein	-
dmsp_transcript_13585	-	no hit	-	Didelphis albiventris	unknown gene	unknown protein	-
dmsp_transcript_67883	-	no hit	-	Didelphis albiventris	unknown gene	unknown protein	-
dmsp_transcript_28718	-	no hit	-	Didelphis albiventris	unknown gene	unknown protein	-
dmsp_transcript_56889	-	no hit	-	Didelphis albiventris	unknown gene	unknown protein	-
dmsp_transcript_26922	-	no hit	-	Didelphis albiventris	unknown gene	unknown protein	-
dmsp_transcript_12881	-	no hit	-	Didelphis albiventris	unknown gene	unknown protein	-
dmsp_transcript_27505	-	no hit	-	Didelphis albiventris	unknown gene	unknown protein	-
dmsp_transcript_73130	-	no hit	-	Didelphis albiventris	unknown gene	unknown protein	-
dmsp_transcript_63523	-	no hit	-	Didelphis albiventris	unknown gene	unknown protein	-
dmsp_transcript_29734	-	no hit	-	Didelphis albiventris	unknown gene	unknown protein	-
dmsp_transcript_42828	-	no hit	-	Didelphis albiventris	unknown gene	unknown protein	-
dmsp_transcript_48905	-	no hit	-	Didelphis albiventris	unknown gene	unknown protein	-
dmsp_transcript_14761	-	no hit	-	Didelphis albiventris	unknown gene	unknown protein	-
dmsp_transcript_71744	-	no hit	-	Didelphis albiventris	unknown gene	unknown protein	-
dmsp_transcript_76671	-	no hit	-	Didelphis albiventris	unknown gene	unknown protein	-
dmsp_transcript_57900	-	no hit	-	Didelphis albiventris	unknown gene	unknown protein	-
dmsp_transcript_70465	-	no hit	-	Didelphis albiventris	unknown gene	unknown protein	-
dmsp_transcript_84985	-	no hit	-	Didelphis albiventris	unknown gene	unknown protein	-
dmsp_transcript_3378	-	no hit	-	Didelphis albiventris	unknown gene	unknown protein	-
dmsp_transcript_26989	-	no hit	-	Didelphis albiventris	unknown gene	unknown protein	-
dmsp_transcript_47664	-	no hit	-	Didelphis albiventris	unknown gene	unknown protein	-
dmsp_transcript_12465	-	no hit	-	Didelphis albiventris	unknown gene	unknown protein	-
dmsp_transcript_70174	-	no hit	-	Didelphis albiventris	unknown gene	unknown protein	-
dmsp_transcript_62764	-	no hit	-	Didelphis albiventris	unknown gene	unknown protein	-
dmsp_transcript_72361	-	no hit	-	Didelphis albiventris	unknown gene	unknown protein	-
dmsp_transcript_52154	-	no hit	-	Didelphis albiventris	unknown gene	unknown protein	-
dmsp_transcript_20404	-	no hit	-	Didelphis albiventris	unknown gene	unknown protein	-
dmsp_transcript_15543	-	no hit	-	Didelphis albiventris	unknown gene	unknown protein	-
dmsp_transcript_31656	-	no hit	-	Didelphis albiventris	unknown gene	unknown protein	-
dmsp_transcript_9460	-	no hit	-	Didelphis albiventris	unknown gene	unknown protein	-
dmsp_transcript_7324	-	no hit	-	Didelphis albiventris	unknown gene	unknown protein	-
dmsp_transcript_23400	-	no hit	-	Didelphis albiventris	unknown gene	unknown protein	-
dmsp_transcript_6713	-	no hit	-	Didelphis albiventris	unknown gene	unknown protein	-
dmsp_transcript_63733	-	no hit	-	Didelphis albiventris	unknown gene	unknown protein	-
dmsp_transcript_64536	-	no hit	-	Didelphis albiventris	unknown gene	unknown protein	-
dmsp_transcript_31608	-	no hit	-	Didelphis albiventris	unknown gene	unknown protein	-
dmsp_transcript_55433	-	no hit	-	Didelphis albiventris	unknown gene	unknown protein	-
dmsp_transcript_81453	-	no hit	-	Didelphis albiventris	unknown gene	unknown protein	-
dmsp_transcript_43330	-	no hit	-	Didelphis albiventris	unknown gene	unknown protein	-
dmsp_transcript_69318	-	no hit	-	Didelphis albiventris	unknown gene	unknown protein	-
dmsp_transcript_38635	-	no hit	-	Didelphis albiventris	unknown gene	unknown protein	-
dmsp_transcript_62763	-	no hit	-	Didelphis albiventris	unknown gene	unknown protein	-
dmsp_transcript_65177	-	no hit	-	Didelphis albiventris	unknown gene	unknown protein	-
dmsp_transcript_77294	-	no hit	-	Didelphis albiventris	unknown gene	unknown protein	-
dmsp_transcript_68852	-	no hit	-	Didelphis albiventris	unknown gene	unknown protein	-
dmsp_transcript_33544	-	no hit	-	Didelphis albiventris	unknown gene	unknown protein	-
dmsp_transcript_67590	-	no hit	-	Didelphis albiventris	unknown gene	unknown protein	-
dmsp_transcript_50601	-	no hit	-	Didelphis albiventris	unknown gene	unknown protein	-
dmsp_transcript_56967	-	no hit	-	Didelphis albiventris	unknown gene	unknown protein	-
dmsp_transcript_22653	-	no hit	-	Didelphis albiventris	unknown gene	unknown protein	-
dmsp_transcript_36913	-	no hit	-	Didelphis albiventris	unknown gene	unknown protein	-
dmsp_transcript_75210	-	no hit	-	Didelphis albiventris	unknown gene	unknown protein	-
dmsp_transcript_41394	-	no hit	-	Didelphis albiventris	unknown gene	unknown protein	-
dmsp_transcript_77610	-	no hit	-	Didelphis albiventris	unknown gene	unknown protein	-
dmsp_transcript_1629	-	no hit	-	Didelphis albiventris	unknown gene	unknown protein	-
dmsp_transcript_2019	-	no hit	-	Didelphis albiventris	unknown gene	unknown protein	-
dmsp_transcript_18700	-	no hit	-	Didelphis albiventris	unknown gene	unknown protein	-
dmsp_transcript_79630	-	no hit	-	Didelphis albiventris	unknown gene	unknown protein	-
dmsp_transcript_13973	-	no hit	-	Didelphis albiventris	unknown gene	unknown protein	-
dmsp_transcript_64632	-	no hit	-	Didelphis albiventris	unknown gene	unknown protein	-
dmsp_transcript_59848	-	no hit	-	Didelphis albiventris	unknown gene	unknown protein	-
dmsp_transcript_27848	-	no hit	-	Didelphis albiventris	unknown gene	unknown protein	-
dmsp_transcript_46658	-	no hit	-	Didelphis albiventris	unknown gene	unknown protein	-
dmsp_transcript_72830	-	no hit	-	Didelphis albiventris	unknown gene	unknown protein	-
dmsp_transcript_10588	-	no hit	-	Didelphis albiventris	unknown gene	unknown protein	-
dmsp_transcript_39465	-	no hit	-	Didelphis albiventris	unknown gene	unknown protein	-
dmsp_transcript_74742	-	no hit	-	Didelphis albiventris	unknown gene	unknown protein	-
dmsp_transcript_82816	-	no hit	-	Didelphis albiventris	unknown gene	unknown protein	-
dmsp_transcript_5968	-	no hit	-	Didelphis albiventris	unknown gene	unknown protein	-
dmsp_transcript_81048	-	no hit	-	Didelphis albiventris	unknown gene	unknown protein	-
dmsp_transcript_83585	-	no hit	-	Didelphis albiventris	unknown gene	unknown protein	-
dmsp_transcript_68850	-	no hit	-	Didelphis albiventris	unknown gene	unknown protein	-
dmsp_transcript_61357	-	no hit	-	Didelphis albiventris	unknown gene	unknown protein	-
dmsp_transcript_32763	-	no hit	-	Didelphis albiventris	unknown gene	unknown protein	-
dmsp_transcript_26318	-	no hit	-	Didelphis albiventris	unknown gene	unknown protein	-
dmsp_transcript_53800	-	no hit	-	Didelphis albiventris	unknown gene	unknown protein	-
dmsp_transcript_37295	-	no hit	-	Didelphis albiventris	unknown gene	unknown protein	-
dmsp_transcript_13487	-	no hit	-	Didelphis albiventris	unknown gene	unknown protein	-
dmsp_transcript_31827	-	no hit	-	Didelphis albiventris	unknown gene	unknown protein	-
dmsp_transcript_75903	-	no hit	-	Didelphis albiventris	unknown gene	unknown protein	-
dmsp_transcript_7651	-	no hit	-	Didelphis albiventris	unknown gene	unknown protein	-
dmsp_transcript_72042	-	no hit	-	Didelphis albiventris	unknown gene	unknown protein	-
dmsp_transcript_30387	-	no hit	-	Didelphis albiventris	unknown gene	unknown protein	-
dmsp_transcript_33738	-	no hit	-	Didelphis albiventris	unknown gene	unknown protein	-
dmsp_transcript_80296	-	no hit	-	Didelphis albiventris	unknown gene	unknown protein	-
dmsp_transcript_51374	-	no hit	-	Didelphis albiventris	unknown gene	unknown protein	-
dmsp_transcript_10845	-	no hit	-	Didelphis albiventris	unknown gene	unknown protein	-
dmsp_transcript_10184	-	no hit	-	Didelphis albiventris	unknown gene	unknown protein	-
dmsp_transcript_56298	-	no hit	-	Didelphis albiventris	unknown gene	unknown protein	-
dmsp_transcript_60883	-	no hit	-	Didelphis albiventris	unknown gene	unknown protein	-
dmsp_transcript_68916	-	no hit	-	Didelphis albiventris	unknown gene	unknown protein	-
dmsp_transcript_61798	-	no hit	-	Didelphis albiventris	unknown gene	unknown protein	-
dmsp_transcript_84599	-	no hit	-	Didelphis albiventris	unknown gene	unknown protein	-
dmsp_transcript_17056	-	no hit	-	Didelphis albiventris	unknown gene	unknown protein	-
dmsp_transcript_25996	-	no hit	-	Didelphis albiventris	unknown gene	unknown protein	-
dmsp_transcript_81123	-	no hit	-	Didelphis albiventris	unknown gene	unknown protein	-
dmsp_transcript_77424	-	no hit	-	Didelphis albiventris	unknown gene	unknown protein	-
dmsp_transcript_50626	-	no hit	-	Didelphis albiventris	unknown gene	unknown protein	-
dmsp_transcript_59671	-	no hit	-	Didelphis albiventris	unknown gene	unknown protein	-
dmsp_transcript_67335	-	no hit	-	Didelphis albiventris	unknown gene	unknown protein	-
dmsp_transcript_76478	-	no hit	-	Didelphis albiventris	unknown gene	unknown protein	-
dmsp_transcript_65055	-	no hit	-	Didelphis albiventris	unknown gene	unknown protein	-
dmsp_transcript_20354	-	no hit	-	Didelphis albiventris	unknown gene	unknown protein	-
dmsp_transcript_74918	-	no hit	-	Didelphis albiventris	unknown gene	unknown protein	-
dmsp_transcript_63751	-	no hit	-	Didelphis albiventris	unknown gene	unknown protein	-
dmsp_transcript_40990	-	no hit	-	Didelphis albiventris	unknown gene	unknown protein	-
dmsp_transcript_2504	-	no hit	-	Didelphis albiventris	unknown gene	unknown protein	-
dmsp_transcript_42361	-	no hit	-	Didelphis albiventris	unknown gene	unknown protein	-
dmsp_transcript_65680	-	no hit	-	Didelphis albiventris	unknown gene	unknown protein	-
dmsp_transcript_903	-	no hit	-	Didelphis albiventris	unknown gene	unknown protein	-
dmsp_transcript_2328	-	no hit	-	Didelphis albiventris	unknown gene	unknown protein	-
dmsp_transcript_11628	-	no hit	-	Didelphis albiventris	unknown gene	unknown protein	-
dmsp_transcript_1184	-	no hit	-	Didelphis albiventris	unknown gene	unknown protein	-
dmsp_transcript_68270	-	no hit	-	Didelphis albiventris	unknown gene	unknown protein	-
dmsp_transcript_30198	-	no hit	-	Didelphis albiventris	unknown gene	unknown protein	-
dmsp_transcript_3857	-	no hit	-	Didelphis albiventris	unknown gene	unknown protein	-
dmsp_transcript_3192	-	no hit	-	Didelphis albiventris	unknown gene	unknown protein	-
dmsp_transcript_60196	-	no hit	-	Didelphis albiventris	unknown gene	unknown protein	-
dmsp_transcript_40562	-	no hit	-	Didelphis albiventris	unknown gene	unknown protein	-
dmsp_transcript_69175	-	no hit	-	Didelphis albiventris	unknown gene	unknown protein	-
dmsp_transcript_18843	-	no hit	-	Didelphis albiventris	unknown gene	unknown protein	-
dmsp_transcript_34483	-	no hit	-	Didelphis albiventris	unknown gene	unknown protein	-
dmsp_transcript_32472	-	no hit	-	Didelphis albiventris	unknown gene	unknown protein	-
dmsp_transcript_72016	-	no hit	-	Didelphis albiventris	unknown gene	unknown protein	-
dmsp_transcript_23852	-	no hit	-	Didelphis albiventris	unknown gene	unknown protein	-
dmsp_transcript_78208	-	no hit	-	Didelphis albiventris	unknown gene	unknown protein	-
dmsp_transcript_83077	-	no hit	-	Didelphis albiventris	unknown gene	unknown protein	-
dmsp_transcript_38647	-	no hit	-	Didelphis albiventris	unknown gene	unknown protein	-
dmsp_transcript_53045	-	no hit	-	Didelphis albiventris	unknown gene	unknown protein	-
dmsp_transcript_27504	-	no hit	-	Didelphis albiventris	unknown gene	unknown protein	-
dmsp_transcript_28912	-	no hit	-	Didelphis albiventris	unknown gene	unknown protein	-
dmsp_transcript_69867	-	no hit	-	Didelphis albiventris	unknown gene	unknown protein	-
dmsp_transcript_55826	-	no hit	-	Didelphis albiventris	unknown gene	unknown protein	-
dmsp_transcript_29205	-	no hit	-	Didelphis albiventris	unknown gene	unknown protein	-
dmsp_transcript_45671	-	no hit	-	Didelphis albiventris	unknown gene	unknown protein	-
dmsp_transcript_17359	-	no hit	-	Didelphis albiventris	unknown gene	unknown protein	-
dmsp_transcript_64233	-	no hit	-	Didelphis albiventris	unknown gene	unknown protein	-
dmsp_transcript_76024	-	no hit	-	Didelphis albiventris	unknown gene	unknown protein	-
dmsp_transcript_45694	-	no hit	-	Didelphis albiventris	unknown gene	unknown protein	-
dmsp_transcript_61055	-	no hit	-	Didelphis albiventris	unknown gene	unknown protein	-
dmsp_transcript_30807	-	no hit	-	Didelphis albiventris	unknown gene	unknown protein	-
dmsp_transcript_45561	-	no hit	-	Didelphis albiventris	unknown gene	unknown protein	-
dmsp_transcript_77896	-	no hit	-	Didelphis albiventris	unknown gene	unknown protein	-
dmsp_transcript_76942	-	no hit	-	Didelphis albiventris	unknown gene	unknown protein	-
dmsp_transcript_22457	-	no hit	-	Didelphis albiventris	unknown gene	unknown protein	-
dmsp_transcript_59748	-	no hit	-	Didelphis albiventris	unknown gene	unknown protein	-
dmsp_transcript_52282	-	no hit	-	Didelphis albiventris	unknown gene	unknown protein	-
dmsp_transcript_9865	-	no hit	-	Didelphis albiventris	unknown gene	unknown protein	-
dmsp_transcript_82206	-	no hit	-	Didelphis albiventris	unknown gene	unknown protein	-
dmsp_transcript_20474	-	no hit	-	Didelphis albiventris	unknown gene	unknown protein	-
dmsp_transcript_80674	-	no hit	-	Didelphis albiventris	unknown gene	unknown protein	-
dmsp_transcript_20059	-	no hit	-	Didelphis albiventris	unknown gene	unknown protein	-
dmsp_transcript_82769	-	no hit	-	Didelphis albiventris	unknown gene	unknown protein	-
dmsp_transcript_80692	-	no hit	-	Didelphis albiventris	unknown gene	unknown protein	-
dmsp_transcript_26906	-	no hit	-	Didelphis albiventris	unknown gene	unknown protein	-
dmsp_transcript_2029	-	no hit	-	Didelphis albiventris	unknown gene	unknown protein	-
dmsp_transcript_54244	-	no hit	-	Didelphis albiventris	unknown gene	unknown protein	-
dmsp_transcript_47200	-	no hit	-	Didelphis albiventris	unknown gene	unknown protein	-
dmsp_transcript_4385	-	no hit	-	Didelphis albiventris	unknown gene	unknown protein	-
dmsp_transcript_57188	-	no hit	-	Didelphis albiventris	unknown gene	unknown protein	-
dmsp_transcript_22667	-	no hit	-	Didelphis albiventris	unknown gene	unknown protein	-
dmsp_transcript_47493	-	no hit	-	Didelphis albiventris	unknown gene	unknown protein	-
dmsp_transcript_74675	-	no hit	-	Didelphis albiventris	unknown gene	unknown protein	-
dmsp_transcript_15586	-	no hit	-	Didelphis albiventris	unknown gene	unknown protein	-
dmsp_transcript_2934	-	no hit	-	Didelphis albiventris	unknown gene	unknown protein	-
dmsp_transcript_64914	-	no hit	-	Didelphis albiventris	unknown gene	unknown protein	-
dmsp_transcript_82302	-	no hit	-	Didelphis albiventris	unknown gene	unknown protein	-
dmsp_transcript_8193	-	no hit	-	Didelphis albiventris	unknown gene	unknown protein	-
dmsp_transcript_62666	-	no hit	-	Didelphis albiventris	unknown gene	unknown protein	-
dmsp_transcript_57234	-	no hit	-	Didelphis albiventris	unknown gene	unknown protein	-
dmsp_transcript_58830	-	no hit	-	Didelphis albiventris	unknown gene	unknown protein	-
dmsp_transcript_48141	-	no hit	-	Didelphis albiventris	unknown gene	unknown protein	-
dmsp_transcript_50540	-	no hit	-	Didelphis albiventris	unknown gene	unknown protein	-
dmsp_transcript_2580	-	no hit	-	Didelphis albiventris	unknown gene	unknown protein	-
dmsp_transcript_39249	-	no hit	-	Didelphis albiventris	unknown gene	unknown protein	-
dmsp_transcript_75775	-	no hit	-	Didelphis albiventris	unknown gene	unknown protein	-
dmsp_transcript_45775	-	no hit	-	Didelphis albiventris	unknown gene	unknown protein	-
dmsp_transcript_6159	-	no hit	-	Didelphis albiventris	unknown gene	unknown protein	-
dmsp_transcript_71111	-	no hit	-	Didelphis albiventris	unknown gene	unknown protein	-
dmsp_transcript_14290	-	no hit	-	Didelphis albiventris	unknown gene	unknown protein	-
dmsp_transcript_31241	-	no hit	-	Didelphis albiventris	unknown gene	unknown protein	-
dmsp_transcript_31281	-	no hit	-	Didelphis albiventris	unknown gene	unknown protein	-
dmsp_transcript_61379	-	no hit	-	Didelphis albiventris	unknown gene	unknown protein	-
dmsp_transcript_37698	-	no hit	-	Didelphis albiventris	unknown gene	unknown protein	-
dmsp_transcript_70510	-	no hit	-	Didelphis albiventris	unknown gene	unknown protein	-
dmsp_transcript_37530	-	no hit	-	Didelphis albiventris	unknown gene	unknown protein	-
dmsp_transcript_69186	-	no hit	-	Didelphis albiventris	unknown gene	unknown protein	-
dmsp_transcript_5045	-	no hit	-	Didelphis albiventris	unknown gene	unknown protein	-
dmsp_transcript_39907	-	no hit	-	Didelphis albiventris	unknown gene	unknown protein	-
dmsp_transcript_37147	-	no hit	-	Didelphis albiventris	unknown gene	unknown protein	-
dmsp_transcript_81846	-	no hit	-	Didelphis albiventris	unknown gene	unknown protein	-
dmsp_transcript_18084	-	no hit	-	Didelphis albiventris	unknown gene	unknown protein	-
dmsp_transcript_36954	-	no hit	-	Didelphis albiventris	unknown gene	unknown protein	-
dmsp_transcript_44223	-	no hit	-	Didelphis albiventris	unknown gene	unknown protein	-
dmsp_transcript_69373	-	no hit	-	Didelphis albiventris	unknown gene	unknown protein	-
dmsp_transcript_34113	-	no hit	-	Didelphis albiventris	unknown gene	unknown protein	-
dmsp_transcript_56775	-	no hit	-	Didelphis albiventris	unknown gene	unknown protein	-
dmsp_transcript_12669	-	no hit	-	Didelphis albiventris	unknown gene	unknown protein	-
dmsp_transcript_11087	-	no hit	-	Didelphis albiventris	unknown gene	unknown protein	-
dmsp_transcript_59779	-	no hit	-	Didelphis albiventris	unknown gene	unknown protein	-
dmsp_transcript_23176	-	no hit	-	Didelphis albiventris	unknown gene	unknown protein	-
dmsp_transcript_42337	-	no hit	-	Didelphis albiventris	unknown gene	unknown protein	-
dmsp_transcript_31496	-	no hit	-	Didelphis albiventris	unknown gene	unknown protein	-
dmsp_transcript_5465	-	no hit	-	Didelphis albiventris	unknown gene	unknown protein	-
dmsp_transcript_54028	-	no hit	-	Didelphis albiventris	unknown gene	unknown protein	-
dmsp_transcript_2515	-	no hit	-	Didelphis albiventris	unknown gene	unknown protein	-
dmsp_transcript_64566	-	no hit	-	Didelphis albiventris	unknown gene	unknown protein	-
dmsp_transcript_3342	-	no hit	-	Didelphis albiventris	unknown gene	unknown protein	-
dmsp_transcript_61714	-	no hit	-	Didelphis albiventris	unknown gene	unknown protein	-
dmsp_transcript_37832	-	no hit	-	Didelphis albiventris	unknown gene	unknown protein	-
dmsp_transcript_56353	-	no hit	-	Didelphis albiventris	unknown gene	unknown protein	-
dmsp_transcript_50671	-	no hit	-	Didelphis albiventris	unknown gene	unknown protein	-
dmsp_transcript_22777	-	no hit	-	Didelphis albiventris	unknown gene	unknown protein	-
dmsp_transcript_77753	-	no hit	-	Didelphis albiventris	unknown gene	unknown protein	-
dmsp_transcript_129	-	no hit	-	Didelphis albiventris	unknown gene	unknown protein	-
dmsp_transcript_1123	-	no hit	-	Didelphis albiventris	unknown gene	unknown protein	-
dmsp_transcript_3088	-	no hit	-	Didelphis albiventris	unknown gene	unknown protein	-
dmsp_transcript_37685	-	no hit	-	Didelphis albiventris	unknown gene	unknown protein	-
dmsp_transcript_31980	-	no hit	-	Didelphis albiventris	unknown gene	unknown protein	-
dmsp_transcript_44236	-	no hit	-	Didelphis albiventris	unknown gene	unknown protein	-
dmsp_transcript_18437	-	no hit	-	Didelphis albiventris	unknown gene	unknown protein	-
dmsp_transcript_33339	-	no hit	-	Didelphis albiventris	unknown gene	unknown protein	-
dmsp_transcript_84146	-	no hit	-	Didelphis albiventris	unknown gene	unknown protein	-
dmsp_transcript_79794	-	no hit	-	Didelphis albiventris	unknown gene	unknown protein	-
dmsp_transcript_27660	-	no hit	-	Didelphis albiventris	unknown gene	unknown protein	-
dmsp_transcript_84815	-	no hit	-	Didelphis albiventris	unknown gene	unknown protein	-
dmsp_transcript_26073	-	no hit	-	Didelphis albiventris	unknown gene	unknown protein	-
dmsp_transcript_24693	-	no hit	-	Didelphis albiventris	unknown gene	unknown protein	-
dmsp_transcript_54530	-	no hit	-	Didelphis albiventris	unknown gene	unknown protein	-
dmsp_transcript_75529	-	no hit	-	Didelphis albiventris	unknown gene	unknown protein	-
dmsp_transcript_36485	-	no hit	-	Didelphis albiventris	unknown gene	unknown protein	-
dmsp_transcript_70882	-	no hit	-	Didelphis albiventris	unknown gene	unknown protein	-
dmsp_transcript_1797	-	no hit	-	Didelphis albiventris	unknown gene	unknown protein	-
dmsp_transcript_50594	-	no hit	-	Didelphis albiventris	unknown gene	unknown protein	-
dmsp_transcript_62633	-	no hit	-	Didelphis albiventris	unknown gene	unknown protein	-
dmsp_transcript_43791	-	no hit	-	Didelphis albiventris	unknown gene	unknown protein	-
dmsp_transcript_33828	-	no hit	-	Didelphis albiventris	unknown gene	unknown protein	-
dmsp_transcript_13435	-	no hit	-	Didelphis albiventris	unknown gene	unknown protein	-
dmsp_transcript_31573	-	no hit	-	Didelphis albiventris	unknown gene	unknown protein	-
dmsp_transcript_76351	-	no hit	-	Didelphis albiventris	unknown gene	unknown protein	-
dmsp_transcript_38770	-	no hit	-	Didelphis albiventris	unknown gene	unknown protein	-
dmsp_transcript_57374	-	no hit	-	Didelphis albiventris	unknown gene	unknown protein	-
dmsp_transcript_72369	-	no hit	-	Didelphis albiventris	unknown gene	unknown protein	-
dmsp_transcript_50692	-	no hit	-	Didelphis albiventris	unknown gene	unknown protein	-
dmsp_transcript_38541	-	no hit	-	Didelphis albiventris	unknown gene	unknown protein	-
dmsp_transcript_2138	-	no hit	-	Didelphis albiventris	unknown gene	unknown protein	-
dmsp_transcript_81611	-	no hit	-	Didelphis albiventris	unknown gene	unknown protein	-
dmsp_transcript_28233	-	no hit	-	Didelphis albiventris	unknown gene	unknown protein	-
dmsp_transcript_3326	-	no hit	-	Didelphis albiventris	unknown gene	unknown protein	-
dmsp_transcript_41255	-	no hit	-	Didelphis albiventris	unknown gene	unknown protein	-
dmsp_transcript_37923	-	no hit	-	Didelphis albiventris	unknown gene	unknown protein	-
dmsp_transcript_4127	-	no hit	-	Didelphis albiventris	unknown gene	unknown protein	-
dmsp_transcript_52993	-	no hit	-	Didelphis albiventris	unknown gene	unknown protein	-
dmsp_transcript_35456	-	no hit	-	Didelphis albiventris	unknown gene	unknown protein	-
dmsp_transcript_35277	-	no hit	-	Didelphis albiventris	unknown gene	unknown protein	-
dmsp_transcript_11796	-	no hit	-	Didelphis albiventris	unknown gene	unknown protein	-
dmsp_transcript_8746	-	no hit	-	Didelphis albiventris	unknown gene	unknown protein	-
dmsp_transcript_46435	-	no hit	-	Didelphis albiventris	unknown gene	unknown protein	-
dmsp_transcript_23785	-	no hit	-	Didelphis albiventris	unknown gene	unknown protein	-
dmsp_transcript_3113	-	no hit	-	Didelphis albiventris	unknown gene	unknown protein	-
dmsp_transcript_12008	-	no hit	-	Didelphis albiventris	unknown gene	unknown protein	-
dmsp_transcript_72917	-	no hit	-	Didelphis albiventris	unknown gene	unknown protein	-
dmsp_transcript_58487	-	no hit	-	Didelphis albiventris	unknown gene	unknown protein	-
dmsp_transcript_81796	-	no hit	-	Didelphis albiventris	unknown gene	unknown protein	-
dmsp_transcript_72915	-	no hit	-	Didelphis albiventris	unknown gene	unknown protein	-
dmsp_transcript_14058	-	no hit	-	Didelphis albiventris	unknown gene	unknown protein	-
dmsp_transcript_68858	-	no hit	-	Didelphis albiventris	unknown gene	unknown protein	-
dmsp_transcript_27210	-	no hit	-	Didelphis albiventris	unknown gene	unknown protein	-
dmsp_transcript_23837	-	no hit	-	Didelphis albiventris	unknown gene	unknown protein	-
dmsp_transcript_59520	-	no hit	-	Didelphis albiventris	unknown gene	unknown protein	-
dmsp_transcript_77798	-	no hit	-	Didelphis albiventris	unknown gene	unknown protein	-
dmsp_transcript_54822	-	no hit	-	Didelphis albiventris	unknown gene	unknown protein	-
dmsp_transcript_11414	-	no hit	-	Didelphis albiventris	unknown gene	unknown protein	-
dmsp_transcript_80000	-	no hit	-	Didelphis albiventris	unknown gene	unknown protein	-
dmsp_transcript_10745	-	no hit	-	Didelphis albiventris	unknown gene	unknown protein	-
dmsp_transcript_46016	-	no hit	-	Didelphis albiventris	unknown gene	unknown protein	-
dmsp_transcript_25437	-	no hit	-	Didelphis albiventris	unknown gene	unknown protein	-
dmsp_transcript_73663	-	no hit	-	Didelphis albiventris	unknown gene	unknown protein	-
dmsp_transcript_32361	-	no hit	-	Didelphis albiventris	unknown gene	unknown protein	-
dmsp_transcript_69382	-	no hit	-	Didelphis albiventris	unknown gene	unknown protein	-
dmsp_transcript_76247	-	no hit	-	Didelphis albiventris	unknown gene	unknown protein	-
dmsp_transcript_35555	-	no hit	-	Didelphis albiventris	unknown gene	unknown protein	-
dmsp_transcript_9969	-	no hit	-	Didelphis albiventris	unknown gene	unknown protein	-
dmsp_transcript_40727	-	no hit	-	Didelphis albiventris	unknown gene	unknown protein	-
dmsp_transcript_47172	-	no hit	-	Didelphis albiventris	unknown gene	unknown protein	-
dmsp_transcript_31317	-	no hit	-	Didelphis albiventris	unknown gene	unknown protein	-
dmsp_transcript_50656	-	no hit	-	Didelphis albiventris	unknown gene	unknown protein	-
dmsp_transcript_36822	-	no hit	-	Didelphis albiventris	unknown gene	unknown protein	-
dmsp_transcript_60364	-	no hit	-	Didelphis albiventris	unknown gene	unknown protein	-
dmsp_transcript_71609	-	no hit	-	Didelphis albiventris	unknown gene	unknown protein	-
dmsp_transcript_83000	-	no hit	-	Didelphis albiventris	unknown gene	unknown protein	-
dmsp_transcript_13732	-	no hit	-	Didelphis albiventris	unknown gene	unknown protein	-
dmsp_transcript_54296	-	no hit	-	Didelphis albiventris	unknown gene	unknown protein	-
dmsp_transcript_62674	-	no hit	-	Didelphis albiventris	unknown gene	unknown protein	-
dmsp_transcript_11945	-	no hit	-	Didelphis albiventris	unknown gene	unknown protein	-
dmsp_transcript_11024	-	no hit	-	Didelphis albiventris	unknown gene	unknown protein	-
dmsp_transcript_47772	-	no hit	-	Didelphis albiventris	unknown gene	unknown protein	-
dmsp_transcript_29939	-	no hit	-	Didelphis albiventris	unknown gene	unknown protein	-
dmsp_transcript_20062	-	no hit	-	Didelphis albiventris	unknown gene	unknown protein	-
dmsp_transcript_65535	-	no hit	-	Didelphis albiventris	unknown gene	unknown protein	-
dmsp_transcript_18359	-	no hit	-	Didelphis albiventris	unknown gene	unknown protein	-
dmsp_transcript_81310	-	no hit	-	Didelphis albiventris	unknown gene	unknown protein	-
dmsp_transcript_18404	-	no hit	-	Didelphis albiventris	unknown gene	unknown protein	-
dmsp_transcript_70944	-	no hit	-	Didelphis albiventris	unknown gene	unknown protein	-
dmsp_transcript_31400	-	no hit	-	Didelphis albiventris	unknown gene	unknown protein	-
dmsp_transcript_5541	-	no hit	-	Didelphis albiventris	unknown gene	unknown protein	-
dmsp_transcript_38560	-	no hit	-	Didelphis albiventris	unknown gene	unknown protein	-
dmsp_transcript_28584	-	no hit	-	Didelphis albiventris	unknown gene	unknown protein	-
dmsp_transcript_28364	-	no hit	-	Didelphis albiventris	unknown gene	unknown protein	-
dmsp_transcript_29985	-	no hit	-	Didelphis albiventris	unknown gene	unknown protein	-
dmsp_transcript_45660	-	no hit	-	Didelphis albiventris	unknown gene	unknown protein	-
dmsp_transcript_12459	-	no hit	-	Didelphis albiventris	unknown gene	unknown protein	-
dmsp_transcript_3580	-	no hit	-	Didelphis albiventris	unknown gene	unknown protein	-
dmsp_transcript_48839	-	no hit	-	Didelphis albiventris	unknown gene	unknown protein	-
dmsp_transcript_77676	-	no hit	-	Didelphis albiventris	unknown gene	unknown protein	-
dmsp_transcript_68208	-	no hit	-	Didelphis albiventris	unknown gene	unknown protein	-
dmsp_transcript_50579	-	no hit	-	Didelphis albiventris	unknown gene	unknown protein	-
dmsp_transcript_4779	-	no hit	-	Didelphis albiventris	unknown gene	unknown protein	-
dmsp_transcript_14845	-	no hit	-	Didelphis albiventris	unknown gene	unknown protein	-
dmsp_transcript_77050	-	no hit	-	Didelphis albiventris	unknown gene	unknown protein	-
dmsp_transcript_20108	-	no hit	-	Didelphis albiventris	unknown gene	unknown protein	-
dmsp_transcript_73475	-	no hit	-	Didelphis albiventris	unknown gene	unknown protein	-
dmsp_transcript_53955	-	no hit	-	Didelphis albiventris	unknown gene	unknown protein	-
dmsp_transcript_42743	-	no hit	-	Didelphis albiventris	unknown gene	unknown protein	-
dmsp_transcript_67369	-	no hit	-	Didelphis albiventris	unknown gene	unknown protein	-
dmsp_transcript_42342	-	no hit	-	Didelphis albiventris	unknown gene	unknown protein	-
dmsp_transcript_5445	-	no hit	-	Didelphis albiventris	unknown gene	unknown protein	-
dmsp_transcript_72026	-	no hit	-	Didelphis albiventris	unknown gene	unknown protein	-
dmsp_transcript_52035	-	no hit	-	Didelphis albiventris	unknown gene	unknown protein	-
dmsp_transcript_5254	-	no hit	-	Didelphis albiventris	unknown gene	unknown protein	-
dmsp_transcript_38935	-	no hit	-	Didelphis albiventris	unknown gene	unknown protein	-
dmsp_transcript_43544	-	no hit	-	Didelphis albiventris	unknown gene	unknown protein	-
dmsp_transcript_33306	-	no hit	-	Didelphis albiventris	unknown gene	unknown protein	-
dmsp_transcript_69690	-	no hit	-	Didelphis albiventris	unknown gene	unknown protein	-
dmsp_transcript_25665	-	no hit	-	Didelphis albiventris	unknown gene	unknown protein	-
dmsp_transcript_83888	-	no hit	-	Didelphis albiventris	unknown gene	unknown protein	-
dmsp_transcript_1962	-	no hit	-	Didelphis albiventris	unknown gene	unknown protein	-
dmsp_transcript_62163	-	no hit	-	Didelphis albiventris	unknown gene	unknown protein	-
dmsp_transcript_44032	-	no hit	-	Didelphis albiventris	unknown gene	unknown protein	-
dmsp_transcript_8429	-	no hit	-	Didelphis albiventris	unknown gene	unknown protein	-
dmsp_transcript_3204	-	no hit	-	Didelphis albiventris	unknown gene	unknown protein	-
dmsp_transcript_57383	-	no hit	-	Didelphis albiventris	unknown gene	unknown protein	-
dmsp_transcript_67559	-	no hit	-	Didelphis albiventris	unknown gene	unknown protein	-
dmsp_transcript_52757	-	no hit	-	Didelphis albiventris	unknown gene	unknown protein	-
dmsp_transcript_57478	-	no hit	-	Didelphis albiventris	unknown gene	unknown protein	-
dmsp_transcript_31597	-	no hit	-	Didelphis albiventris	unknown gene	unknown protein	-
dmsp_transcript_38126	-	no hit	-	Didelphis albiventris	unknown gene	unknown protein	-
dmsp_transcript_59419	-	no hit	-	Didelphis albiventris	unknown gene	unknown protein	-
dmsp_transcript_59538	-	no hit	-	Didelphis albiventris	unknown gene	unknown protein	-
dmsp_transcript_63032	-	no hit	-	Didelphis albiventris	unknown gene	unknown protein	-
dmsp_transcript_55556	-	no hit	-	Didelphis albiventris	unknown gene	unknown protein	-
dmsp_transcript_42507	-	no hit	-	Didelphis albiventris	unknown gene	unknown protein	-
dmsp_transcript_10902	-	no hit	-	Didelphis albiventris	unknown gene	unknown protein	-
dmsp_transcript_83177	-	no hit	-	Didelphis albiventris	unknown gene	unknown protein	-
dmsp_transcript_23998	-	no hit	-	Didelphis albiventris	unknown gene	unknown protein	-
dmsp_transcript_16316	-	no hit	-	Didelphis albiventris	unknown gene	unknown protein	-
dmsp_transcript_59783	-	no hit	-	Didelphis albiventris	unknown gene	unknown protein	-
dmsp_transcript_77104	-	no hit	-	Didelphis albiventris	unknown gene	unknown protein	-
dmsp_transcript_25973	-	no hit	-	Didelphis albiventris	unknown gene	unknown protein	-
dmsp_transcript_4750	-	no hit	-	Didelphis albiventris	unknown gene	unknown protein	-
dmsp_transcript_41655	-	no hit	-	Didelphis albiventris	unknown gene	unknown protein	-
dmsp_transcript_48821	-	no hit	-	Didelphis albiventris	unknown gene	unknown protein	-
dmsp_transcript_66747	-	no hit	-	Didelphis albiventris	unknown gene	unknown protein	-
dmsp_transcript_63380	-	no hit	-	Didelphis albiventris	unknown gene	unknown protein	-
dmsp_transcript_5836	-	no hit	-	Didelphis albiventris	unknown gene	unknown protein	-
dmsp_transcript_44238	-	no hit	-	Didelphis albiventris	unknown gene	unknown protein	-
dmsp_transcript_55258	-	no hit	-	Didelphis albiventris	unknown gene	unknown protein	-
dmsp_transcript_24792	-	no hit	-	Didelphis albiventris	unknown gene	unknown protein	-
dmsp_transcript_24557	-	no hit	-	Didelphis albiventris	unknown gene	unknown protein	-
dmsp_transcript_9696	-	no hit	-	Didelphis albiventris	unknown gene	unknown protein	-
dmsp_transcript_77802	-	no hit	-	Didelphis albiventris	unknown gene	unknown protein	-
dmsp_transcript_42490	-	no hit	-	Didelphis albiventris	unknown gene	unknown protein	-
dmsp_transcript_15002	-	no hit	-	Didelphis albiventris	unknown gene	unknown protein	-
dmsp_transcript_56717	-	no hit	-	Didelphis albiventris	unknown gene	unknown protein	-
dmsp_transcript_48723	-	no hit	-	Didelphis albiventris	unknown gene	unknown protein	-
dmsp_transcript_43899	-	no hit	-	Didelphis albiventris	unknown gene	unknown protein	-
dmsp_transcript_55056	-	no hit	-	Didelphis albiventris	unknown gene	unknown protein	-
dmsp_transcript_52857	-	no hit	-	Didelphis albiventris	unknown gene	unknown protein	-
dmsp_transcript_13406	-	no hit	-	Didelphis albiventris	unknown gene	unknown protein	-
dmsp_transcript_9863	-	no hit	-	Didelphis albiventris	unknown gene	unknown protein	-
dmsp_transcript_78457	-	no hit	-	Didelphis albiventris	unknown gene	unknown protein	-
dmsp_transcript_38593	-	no hit	-	Didelphis albiventris	unknown gene	unknown protein	-
dmsp_transcript_52832	-	no hit	-	Didelphis albiventris	unknown gene	unknown protein	-
dmsp_transcript_42179	-	no hit	-	Didelphis albiventris	unknown gene	unknown protein	-
dmsp_transcript_83101	-	no hit	-	Didelphis albiventris	unknown gene	unknown protein	-
dmsp_transcript_41356	-	no hit	-	Didelphis albiventris	unknown gene	unknown protein	-
dmsp_transcript_83186	-	no hit	-	Didelphis albiventris	unknown gene	unknown protein	-
dmsp_transcript_49536	-	no hit	-	Didelphis albiventris	unknown gene	unknown protein	-
dmsp_transcript_50164	-	no hit	-	Didelphis albiventris	unknown gene	unknown protein	-
dmsp_transcript_51356	-	no hit	-	Didelphis albiventris	unknown gene	unknown protein	-
dmsp_transcript_31305	-	no hit	-	Didelphis albiventris	unknown gene	unknown protein	-
dmsp_transcript_43690	-	no hit	-	Didelphis albiventris	unknown gene	unknown protein	-
dmsp_transcript_4005	-	no hit	-	Didelphis albiventris	unknown gene	unknown protein	-
dmsp_transcript_18211	-	no hit	-	Didelphis albiventris	unknown gene	unknown protein	-
dmsp_transcript_16646	-	no hit	-	Didelphis albiventris	unknown gene	unknown protein	-
dmsp_transcript_16116	-	no hit	-	Didelphis albiventris	unknown gene	unknown protein	-
dmsp_transcript_20683	-	no hit	-	Didelphis albiventris	unknown gene	unknown protein	-
dmsp_transcript_22671	-	no hit	-	Didelphis albiventris	unknown gene	unknown protein	-
dmsp_transcript_49231	-	no hit	-	Didelphis albiventris	unknown gene	unknown protein	-
dmsp_transcript_51607	-	no hit	-	Didelphis albiventris	unknown gene	unknown protein	-
dmsp_transcript_18605	-	no hit	-	Didelphis albiventris	unknown gene	unknown protein	-
dmsp_transcript_24852	-	no hit	-	Didelphis albiventris	unknown gene	unknown protein	-
dmsp_transcript_21779	-	no hit	-	Didelphis albiventris	unknown gene	unknown protein	-
dmsp_transcript_18032	-	no hit	-	Didelphis albiventris	unknown gene	unknown protein	-
dmsp_transcript_79521	-	no hit	-	Didelphis albiventris	unknown gene	unknown protein	-
dmsp_transcript_84397	-	no hit	-	Didelphis albiventris	unknown gene	unknown protein	-
dmsp_transcript_42793	-	no hit	-	Didelphis albiventris	unknown gene	unknown protein	-
dmsp_transcript_12378	-	no hit	-	Didelphis albiventris	unknown gene	unknown protein	-
dmsp_transcript_35940	-	no hit	-	Didelphis albiventris	unknown gene	unknown protein	-
dmsp_transcript_20770	-	no hit	-	Didelphis albiventris	unknown gene	unknown protein	-
dmsp_transcript_20919	-	no hit	-	Didelphis albiventris	unknown gene	unknown protein	-
dmsp_transcript_25153	-	no hit	-	Didelphis albiventris	unknown gene	unknown protein	-
dmsp_transcript_20045	-	no hit	-	Didelphis albiventris	unknown gene	unknown protein	-
dmsp_transcript_45958	-	no hit	-	Didelphis albiventris	unknown gene	unknown protein	-
dmsp_transcript_42755	-	no hit	-	Didelphis albiventris	unknown gene	unknown protein	-
dmsp_transcript_70492	-	no hit	-	Didelphis albiventris	unknown gene	unknown protein	-
dmsp_transcript_29640	-	no hit	-	Didelphis albiventris	unknown gene	unknown protein	-
dmsp_transcript_6659	-	no hit	-	Didelphis albiventris	unknown gene	unknown protein	-
dmsp_transcript_49456	-	no hit	-	Didelphis albiventris	unknown gene	unknown protein	-
dmsp_transcript_37961	-	no hit	-	Didelphis albiventris	unknown gene	unknown protein	-
dmsp_transcript_37062	-	no hit	-	Didelphis albiventris	unknown gene	unknown protein	-
dmsp_transcript_66787	-	no hit	-	Didelphis albiventris	unknown gene	unknown protein	-
dmsp_transcript_24254	-	no hit	-	Didelphis albiventris	unknown gene	unknown protein	-
dmsp_transcript_47610	-	no hit	-	Didelphis albiventris	unknown gene	unknown protein	-
dmsp_transcript_33294	-	no hit	-	Didelphis albiventris	unknown gene	unknown protein	-
dmsp_transcript_10105	-	no hit	-	Didelphis albiventris	unknown gene	unknown protein	-
dmsp_transcript_61174	-	no hit	-	Didelphis albiventris	unknown gene	unknown protein	-
dmsp_transcript_58930	-	no hit	-	Didelphis albiventris	unknown gene	unknown protein	-
dmsp_transcript_15477	-	no hit	-	Didelphis albiventris	unknown gene	unknown protein	-
dmsp_transcript_79114	-	no hit	-	Didelphis albiventris	unknown gene	unknown protein	-
dmsp_transcript_55315	-	no hit	-	Didelphis albiventris	unknown gene	unknown protein	-
dmsp_transcript_44795	-	no hit	-	Didelphis albiventris	unknown gene	unknown protein	-
dmsp_transcript_49270	-	no hit	-	Didelphis albiventris	unknown gene	unknown protein	-
dmsp_transcript_78377	-	no hit	-	Didelphis albiventris	unknown gene	unknown protein	-
dmsp_transcript_39721	-	no hit	-	Didelphis albiventris	unknown gene	unknown protein	-
dmsp_transcript_2916	-	no hit	-	Didelphis albiventris	unknown gene	unknown protein	-
dmsp_transcript_45977	-	no hit	-	Didelphis albiventris	unknown gene	unknown protein	-
dmsp_transcript_63402	-	no hit	-	Didelphis albiventris	unknown gene	unknown protein	-
dmsp_transcript_25627	-	no hit	-	Didelphis albiventris	unknown gene	unknown protein	-
dmsp_transcript_68556	-	no hit	-	Didelphis albiventris	unknown gene	unknown protein	-
dmsp_transcript_40348	-	no hit	-	Didelphis albiventris	unknown gene	unknown protein	-
dmsp_transcript_23002	-	no hit	-	Didelphis albiventris	unknown gene	unknown protein	-
dmsp_transcript_70326	-	no hit	-	Didelphis albiventris	unknown gene	unknown protein	-
dmsp_transcript_1987	-	no hit	-	Didelphis albiventris	unknown gene	unknown protein	-
dmsp_transcript_36654	-	no hit	-	Didelphis albiventris	unknown gene	unknown protein	-
dmsp_transcript_82768	-	no hit	-	Didelphis albiventris	unknown gene	unknown protein	-
dmsp_transcript_6949	-	no hit	-	Didelphis albiventris	unknown gene	unknown protein	-
dmsp_transcript_22015	-	no hit	-	Didelphis albiventris	unknown gene	unknown protein	-
dmsp_transcript_67227	-	no hit	-	Didelphis albiventris	unknown gene	unknown protein	-
dmsp_transcript_2518	-	no hit	-	Didelphis albiventris	unknown gene	unknown protein	-
dmsp_transcript_36272	-	no hit	-	Didelphis albiventris	unknown gene	unknown protein	-
dmsp_transcript_43289	-	no hit	-	Didelphis albiventris	unknown gene	unknown protein	-
dmsp_transcript_33252	-	no hit	-	Didelphis albiventris	unknown gene	unknown protein	-
dmsp_transcript_73519	-	no hit	-	Didelphis albiventris	unknown gene	unknown protein	-
dmsp_transcript_35147	-	no hit	-	Didelphis albiventris	unknown gene	unknown protein	-
dmsp_transcript_78860	-	no hit	-	Didelphis albiventris	unknown gene	unknown protein	-
dmsp_transcript_74052	-	no hit	-	Didelphis albiventris	unknown gene	unknown protein	-
dmsp_transcript_76340	-	no hit	-	Didelphis albiventris	unknown gene	unknown protein	-
dmsp_transcript_65867	-	no hit	-	Didelphis albiventris	unknown gene	unknown protein	-
dmsp_transcript_33256	-	no hit	-	Didelphis albiventris	unknown gene	unknown protein	-
dmsp_transcript_30879	-	no hit	-	Didelphis albiventris	unknown gene	unknown protein	-
dmsp_transcript_27436	-	no hit	-	Didelphis albiventris	unknown gene	unknown protein	-
dmsp_transcript_21742	-	no hit	-	Didelphis albiventris	unknown gene	unknown protein	-
dmsp_transcript_39751	-	no hit	-	Didelphis albiventris	unknown gene	unknown protein	-
dmsp_transcript_53502	-	no hit	-	Didelphis albiventris	unknown gene	unknown protein	-
dmsp_transcript_29139	-	no hit	-	Didelphis albiventris	unknown gene	unknown protein	-
dmsp_transcript_20171	-	no hit	-	Didelphis albiventris	unknown gene	unknown protein	-
dmsp_transcript_28407	-	no hit	-	Didelphis albiventris	unknown gene	unknown protein	-
dmsp_transcript_39318	-	no hit	-	Didelphis albiventris	unknown gene	unknown protein	-
dmsp_transcript_69978	-	no hit	-	Didelphis albiventris	unknown gene	unknown protein	-
dmsp_transcript_73147	-	no hit	-	Didelphis albiventris	unknown gene	unknown protein	-
dmsp_transcript_70295	-	no hit	-	Didelphis albiventris	unknown gene	unknown protein	-
dmsp_transcript_7198	-	no hit	-	Didelphis albiventris	unknown gene	unknown protein	-
dmsp_transcript_38819	-	no hit	-	Didelphis albiventris	unknown gene	unknown protein	-
dmsp_transcript_7417	-	no hit	-	Didelphis albiventris	unknown gene	unknown protein	-
dmsp_transcript_30483	-	no hit	-	Didelphis albiventris	unknown gene	unknown protein	-
dmsp_transcript_54761	-	no hit	-	Didelphis albiventris	unknown gene	unknown protein	-
dmsp_transcript_4115	-	no hit	-	Didelphis albiventris	unknown gene	unknown protein	-
dmsp_transcript_39671	-	no hit	-	Didelphis albiventris	unknown gene	unknown protein	-
dmsp_transcript_62761	-	no hit	-	Didelphis albiventris	unknown gene	unknown protein	-
dmsp_transcript_84488	-	no hit	-	Didelphis albiventris	unknown gene	unknown protein	-
dmsp_transcript_39850	-	no hit	-	Didelphis albiventris	unknown gene	unknown protein	-
dmsp_transcript_3882	-	no hit	-	Didelphis albiventris	unknown gene	unknown protein	-
dmsp_transcript_64999	-	no hit	-	Didelphis albiventris	unknown gene	unknown protein	-
dmsp_transcript_40873	-	no hit	-	Didelphis albiventris	unknown gene	unknown protein	-
dmsp_transcript_18386	-	no hit	-	Didelphis albiventris	unknown gene	unknown protein	-
dmsp_transcript_36604	-	no hit	-	Didelphis albiventris	unknown gene	unknown protein	-
dmsp_transcript_34122	-	no hit	-	Didelphis albiventris	unknown gene	unknown protein	-
dmsp_transcript_7118	-	no hit	-	Didelphis albiventris	unknown gene	unknown protein	-
dmsp_transcript_67196	-	no hit	-	Didelphis albiventris	unknown gene	unknown protein	-
dmsp_transcript_84043	-	no hit	-	Didelphis albiventris	unknown gene	unknown protein	-
dmsp_transcript_66832	-	no hit	-	Didelphis albiventris	unknown gene	unknown protein	-
dmsp_transcript_22084	-	no hit	-	Didelphis albiventris	unknown gene	unknown protein	-
dmsp_transcript_65235	-	no hit	-	Didelphis albiventris	unknown gene	unknown protein	-
dmsp_transcript_64767	-	no hit	-	Didelphis albiventris	unknown gene	unknown protein	-
dmsp_transcript_78068	-	no hit	-	Didelphis albiventris	unknown gene	unknown protein	-
dmsp_transcript_42823	-	no hit	-	Didelphis albiventris	unknown gene	unknown protein	-
dmsp_transcript_6274	-	no hit	-	Didelphis albiventris	unknown gene	unknown protein	-
dmsp_transcript_44830	-	no hit	-	Didelphis albiventris	unknown gene	unknown protein	-
dmsp_transcript_56331	-	no hit	-	Didelphis albiventris	unknown gene	unknown protein	-
dmsp_transcript_32632	-	no hit	-	Didelphis albiventris	unknown gene	unknown protein	-
dmsp_transcript_53335	-	no hit	-	Didelphis albiventris	unknown gene	unknown protein	-
dmsp_transcript_31633	-	no hit	-	Didelphis albiventris	unknown gene	unknown protein	-
dmsp_transcript_27129	-	no hit	-	Didelphis albiventris	unknown gene	unknown protein	-
dmsp_transcript_16947	-	no hit	-	Didelphis albiventris	unknown gene	unknown protein	-
dmsp_transcript_54704	-	no hit	-	Didelphis albiventris	unknown gene	unknown protein	-
dmsp_transcript_55611	-	no hit	-	Didelphis albiventris	unknown gene	unknown protein	-
dmsp_transcript_31497	-	no hit	-	Didelphis albiventris	unknown gene	unknown protein	-
dmsp_transcript_73462	-	no hit	-	Didelphis albiventris	unknown gene	unknown protein	-
dmsp_transcript_76736	-	no hit	-	Didelphis albiventris	unknown gene	unknown protein	-
dmsp_transcript_40665	-	no hit	-	Didelphis albiventris	unknown gene	unknown protein	-
dmsp_transcript_14153	-	no hit	-	Didelphis albiventris	unknown gene	unknown protein	-
dmsp_transcript_2617	-	no hit	-	Didelphis albiventris	unknown gene	unknown protein	-
dmsp_transcript_42966	-	no hit	-	Didelphis albiventris	unknown gene	unknown protein	-
dmsp_transcript_18951	-	no hit	-	Didelphis albiventris	unknown gene	unknown protein	-
dmsp_transcript_40066	-	no hit	-	Didelphis albiventris	unknown gene	unknown protein	-
dmsp_transcript_3703	-	no hit	-	Didelphis albiventris	unknown gene	unknown protein	-
dmsp_transcript_8536	-	no hit	-	Didelphis albiventris	unknown gene	unknown protein	-
dmsp_transcript_75572	-	no hit	-	Didelphis albiventris	unknown gene	unknown protein	-
dmsp_transcript_73851	-	no hit	-	Didelphis albiventris	unknown gene	unknown protein	-
dmsp_transcript_22907	-	no hit	-	Didelphis albiventris	unknown gene	unknown protein	-
dmsp_transcript_71399	-	no hit	-	Didelphis albiventris	unknown gene	unknown protein	-
dmsp_transcript_49494	-	no hit	-	Didelphis albiventris	unknown gene	unknown protein	-
dmsp_transcript_50766	-	no hit	-	Didelphis albiventris	unknown gene	unknown protein	-
dmsp_transcript_38382	-	no hit	-	Didelphis albiventris	unknown gene	unknown protein	-
dmsp_transcript_52510	-	no hit	-	Didelphis albiventris	unknown gene	unknown protein	-
dmsp_transcript_31429	-	no hit	-	Didelphis albiventris	unknown gene	unknown protein	-
dmsp_transcript_49716	-	no hit	-	Didelphis albiventris	unknown gene	unknown protein	-
dmsp_transcript_11102	-	no hit	-	Didelphis albiventris	unknown gene	unknown protein	-
dmsp_transcript_55144	-	no hit	-	Didelphis albiventris	unknown gene	unknown protein	-
dmsp_transcript_60286	-	no hit	-	Didelphis albiventris	unknown gene	unknown protein	-
dmsp_transcript_33400	-	no hit	-	Didelphis albiventris	unknown gene	unknown protein	-
dmsp_transcript_75817	-	no hit	-	Didelphis albiventris	unknown gene	unknown protein	-
dmsp_transcript_53545	-	no hit	-	Didelphis albiventris	unknown gene	unknown protein	-
dmsp_transcript_50859	-	no hit	-	Didelphis albiventris	unknown gene	unknown protein	-
dmsp_transcript_10346	-	no hit	-	Didelphis albiventris	unknown gene	unknown protein	-
dmsp_transcript_35821	-	no hit	-	Didelphis albiventris	unknown gene	unknown protein	-
dmsp_transcript_63075	-	no hit	-	Didelphis albiventris	unknown gene	unknown protein	-
dmsp_transcript_8409	-	no hit	-	Didelphis albiventris	unknown gene	unknown protein	-
dmsp_transcript_57032	-	no hit	-	Didelphis albiventris	unknown gene	unknown protein	-
dmsp_transcript_69625	-	no hit	-	Didelphis albiventris	unknown gene	unknown protein	-
dmsp_transcript_39889	-	no hit	-	Didelphis albiventris	unknown gene	unknown protein	-
dmsp_transcript_65645	-	no hit	-	Didelphis albiventris	unknown gene	unknown protein	-
dmsp_transcript_44060	-	no hit	-	Didelphis albiventris	unknown gene	unknown protein	-
dmsp_transcript_81675	-	no hit	-	Didelphis albiventris	unknown gene	unknown protein	-
dmsp_transcript_44275	-	no hit	-	Didelphis albiventris	unknown gene	unknown protein	-
dmsp_transcript_82136	-	no hit	-	Didelphis albiventris	unknown gene	unknown protein	-
dmsp_transcript_22375	-	no hit	-	Didelphis albiventris	unknown gene	unknown protein	-
dmsp_transcript_82503	-	no hit	-	Didelphis albiventris	unknown gene	unknown protein	-
dmsp_transcript_39311	-	no hit	-	Didelphis albiventris	unknown gene	unknown protein	-
dmsp_transcript_52515	-	no hit	-	Didelphis albiventris	unknown gene	unknown protein	-
dmsp_transcript_47041	-	no hit	-	Didelphis albiventris	unknown gene	unknown protein	-
dmsp_transcript_46699	-	no hit	-	Didelphis albiventris	unknown gene	unknown protein	-
dmsp_transcript_31992	-	no hit	-	Didelphis albiventris	unknown gene	unknown protein	-
dmsp_transcript_74081	-	no hit	-	Didelphis albiventris	unknown gene	unknown protein	-
dmsp_transcript_36106	-	no hit	-	Didelphis albiventris	unknown gene	unknown protein	-
dmsp_transcript_55154	-	no hit	-	Didelphis albiventris	unknown gene	unknown protein	-
dmsp_transcript_34072	-	no hit	-	Didelphis albiventris	unknown gene	unknown protein	-
dmsp_transcript_6978	-	no hit	-	Didelphis albiventris	unknown gene	unknown protein	-
dmsp_transcript_17092	-	no hit	-	Didelphis albiventris	unknown gene	unknown protein	-
dmsp_transcript_74034	-	no hit	-	Didelphis albiventris	unknown gene	unknown protein	-
dmsp_transcript_66129	-	no hit	-	Didelphis albiventris	unknown gene	unknown protein	-
dmsp_transcript_11672	-	no hit	-	Didelphis albiventris	unknown gene	unknown protein	-
dmsp_transcript_76236	-	no hit	-	Didelphis albiventris	unknown gene	unknown protein	-
dmsp_transcript_54537	-	no hit	-	Didelphis albiventris	unknown gene	unknown protein	-
dmsp_transcript_45924	-	no hit	-	Didelphis albiventris	unknown gene	unknown protein	-
dmsp_transcript_77700	-	no hit	-	Didelphis albiventris	unknown gene	unknown protein	-
dmsp_transcript_78911	-	no hit	-	Didelphis albiventris	unknown gene	unknown protein	-
dmsp_transcript_9873	-	no hit	-	Didelphis albiventris	unknown gene	unknown protein	-
dmsp_transcript_21676	-	no hit	-	Didelphis albiventris	unknown gene	unknown protein	-
dmsp_transcript_12714	-	no hit	-	Didelphis albiventris	unknown gene	unknown protein	-
dmsp_transcript_76068	-	no hit	-	Didelphis albiventris	unknown gene	unknown protein	-
dmsp_transcript_74980	-	no hit	-	Didelphis albiventris	unknown gene	unknown protein	-
dmsp_transcript_34985	-	no hit	-	Didelphis albiventris	unknown gene	unknown protein	-
dmsp_transcript_40626	-	no hit	-	Didelphis albiventris	unknown gene	unknown protein	-
dmsp_transcript_13793	-	no hit	-	Didelphis albiventris	unknown gene	unknown protein	-
dmsp_transcript_26595	-	no hit	-	Didelphis albiventris	unknown gene	unknown protein	-
dmsp_transcript_52915	-	no hit	-	Didelphis albiventris	unknown gene	unknown protein	-
dmsp_transcript_79079	-	no hit	-	Didelphis albiventris	unknown gene	unknown protein	-
dmsp_transcript_54067	-	no hit	-	Didelphis albiventris	unknown gene	unknown protein	-
dmsp_transcript_3926	-	no hit	-	Didelphis albiventris	unknown gene	unknown protein	-
dmsp_transcript_28969	-	no hit	-	Didelphis albiventris	unknown gene	unknown protein	-
dmsp_transcript_79750	-	no hit	-	Didelphis albiventris	unknown gene	unknown protein	-
dmsp_transcript_54523	-	no hit	-	Didelphis albiventris	unknown gene	unknown protein	-
dmsp_transcript_20747	-	no hit	-	Didelphis albiventris	unknown gene	unknown protein	-
dmsp_transcript_49995	-	no hit	-	Didelphis albiventris	unknown gene	unknown protein	-
dmsp_transcript_63353	-	no hit	-	Didelphis albiventris	unknown gene	unknown protein	-
dmsp_transcript_7235	-	no hit	-	Didelphis albiventris	unknown gene	unknown protein	-
dmsp_transcript_43772	-	no hit	-	Didelphis albiventris	unknown gene	unknown protein	-
dmsp_transcript_49563	-	no hit	-	Didelphis albiventris	unknown gene	unknown protein	-
dmsp_transcript_79238	-	no hit	-	Didelphis albiventris	unknown gene	unknown protein	-
dmsp_transcript_20893	-	no hit	-	Didelphis albiventris	unknown gene	unknown protein	-
dmsp_transcript_3181	-	no hit	-	Didelphis albiventris	unknown gene	unknown protein	-
dmsp_transcript_13491	-	no hit	-	Didelphis albiventris	unknown gene	unknown protein	-
dmsp_transcript_25244	-	no hit	-	Didelphis albiventris	unknown gene	unknown protein	-
dmsp_transcript_22190	-	no hit	-	Didelphis albiventris	unknown gene	unknown protein	-
dmsp_transcript_82999	-	no hit	-	Didelphis albiventris	unknown gene	unknown protein	-
dmsp_transcript_54297	-	no hit	-	Didelphis albiventris	unknown gene	unknown protein	-
dmsp_transcript_38919	-	no hit	-	Didelphis albiventris	unknown gene	unknown protein	-
dmsp_transcript_74714	-	no hit	-	Didelphis albiventris	unknown gene	unknown protein	-
dmsp_transcript_26870	-	no hit	-	Didelphis albiventris	unknown gene	unknown protein	-
dmsp_transcript_70472	-	no hit	-	Didelphis albiventris	unknown gene	unknown protein	-
dmsp_transcript_24578	-	no hit	-	Didelphis albiventris	unknown gene	unknown protein	-
dmsp_transcript_11881	-	no hit	-	Didelphis albiventris	unknown gene	unknown protein	-
dmsp_transcript_35326	-	no hit	-	Didelphis albiventris	unknown gene	unknown protein	-
dmsp_transcript_45757	-	no hit	-	Didelphis albiventris	unknown gene	unknown protein	-
dmsp_transcript_12306	-	no hit	-	Didelphis albiventris	unknown gene	unknown protein	-
dmsp_transcript_67470	-	no hit	-	Didelphis albiventris	unknown gene	unknown protein	-
dmsp_transcript_70763	-	no hit	-	Didelphis albiventris	unknown gene	unknown protein	-
dmsp_transcript_70929	-	no hit	-	Didelphis albiventris	unknown gene	unknown protein	-
dmsp_transcript_45879	-	no hit	-	Didelphis albiventris	unknown gene	unknown protein	-
dmsp_transcript_27180	-	no hit	-	Didelphis albiventris	unknown gene	unknown protein	-
dmsp_transcript_26446	-	no hit	-	Didelphis albiventris	unknown gene	unknown protein	-
dmsp_transcript_12822	-	no hit	-	Didelphis albiventris	unknown gene	unknown protein	-
dmsp_transcript_51539	-	no hit	-	Didelphis albiventris	unknown gene	unknown protein	-
dmsp_transcript_77375	-	no hit	-	Didelphis albiventris	unknown gene	unknown protein	-
dmsp_transcript_10719	-	no hit	-	Didelphis albiventris	unknown gene	unknown protein	-
dmsp_transcript_29732	-	no hit	-	Didelphis albiventris	unknown gene	unknown protein	-
dmsp_transcript_57331	-	no hit	-	Didelphis albiventris	unknown gene	unknown protein	-
dmsp_transcript_21088	-	no hit	-	Didelphis albiventris	unknown gene	unknown protein	-
dmsp_transcript_29570	-	no hit	-	Didelphis albiventris	unknown gene	unknown protein	-
dmsp_transcript_23409	-	no hit	-	Didelphis albiventris	unknown gene	unknown protein	-
dmsp_transcript_5408	-	no hit	-	Didelphis albiventris	unknown gene	unknown protein	-
dmsp_transcript_76588	-	no hit	-	Didelphis albiventris	unknown gene	unknown protein	-
dmsp_transcript_46234	-	no hit	-	Didelphis albiventris	unknown gene	unknown protein	-
dmsp_transcript_1729	-	no hit	-	Didelphis albiventris	unknown gene	unknown protein	-
dmsp_transcript_76728	-	no hit	-	Didelphis albiventris	unknown gene	unknown protein	-
dmsp_transcript_21321	-	no hit	-	Didelphis albiventris	unknown gene	unknown protein	-
dmsp_transcript_39894	-	no hit	-	Didelphis albiventris	unknown gene	unknown protein	-
dmsp_transcript_49958	-	no hit	-	Didelphis albiventris	unknown gene	unknown protein	-
dmsp_transcript_962	-	no hit	-	Didelphis albiventris	unknown gene	unknown protein	-
dmsp_transcript_37151	-	no hit	-	Didelphis albiventris	unknown gene	unknown protein	-
dmsp_transcript_77063	-	no hit	-	Didelphis albiventris	unknown gene	unknown protein	-
dmsp_transcript_63659	-	no hit	-	Didelphis albiventris	unknown gene	unknown protein	-
dmsp_transcript_12540	-	no hit	-	Didelphis albiventris	unknown gene	unknown protein	-
dmsp_transcript_62133	-	no hit	-	Didelphis albiventris	unknown gene	unknown protein	-
dmsp_transcript_53678	-	no hit	-	Didelphis albiventris	unknown gene	unknown protein	-
dmsp_transcript_47276	-	no hit	-	Didelphis albiventris	unknown gene	unknown protein	-
dmsp_transcript_6167	-	no hit	-	Didelphis albiventris	unknown gene	unknown protein	-
dmsp_transcript_35945	-	no hit	-	Didelphis albiventris	unknown gene	unknown protein	-
dmsp_transcript_73736	-	no hit	-	Didelphis albiventris	unknown gene	unknown protein	-
dmsp_transcript_34648	-	no hit	-	Didelphis albiventris	unknown gene	unknown protein	-
dmsp_transcript_60681	-	no hit	-	Didelphis albiventris	unknown gene	unknown protein	-
dmsp_transcript_55013	-	no hit	-	Didelphis albiventris	unknown gene	unknown protein	-
dmsp_transcript_29257	-	no hit	-	Didelphis albiventris	unknown gene	unknown protein	-
dmsp_transcript_13932	-	no hit	-	Didelphis albiventris	unknown gene	unknown protein	-
dmsp_transcript_58048	-	no hit	-	Didelphis albiventris	unknown gene	unknown protein	-
dmsp_transcript_59114	-	no hit	-	Didelphis albiventris	unknown gene	unknown protein	-
dmsp_transcript_25689	-	no hit	-	Didelphis albiventris	unknown gene	unknown protein	-
dmsp_transcript_44769	-	no hit	-	Didelphis albiventris	unknown gene	unknown protein	-
dmsp_transcript_680	-	no hit	-	Didelphis albiventris	unknown gene	unknown protein	-
dmsp_transcript_59947	-	no hit	-	Didelphis albiventris	unknown gene	unknown protein	-
dmsp_transcript_11996	-	no hit	-	Didelphis albiventris	unknown gene	unknown protein	-
dmsp_transcript_12701	-	no hit	-	Didelphis albiventris	unknown gene	unknown protein	-
dmsp_transcript_10910	-	no hit	-	Didelphis albiventris	unknown gene	unknown protein	-
dmsp_transcript_69300	-	no hit	-	Didelphis albiventris	unknown gene	unknown protein	-
dmsp_transcript_69722	-	no hit	-	Didelphis albiventris	unknown gene	unknown protein	-
dmsp_transcript_5820	-	no hit	-	Didelphis albiventris	unknown gene	unknown protein	-
dmsp_transcript_4482	-	no hit	-	Didelphis albiventris	unknown gene	unknown protein	-
dmsp_transcript_62233	-	no hit	-	Didelphis albiventris	unknown gene	unknown protein	-
dmsp_transcript_81065	-	no hit	-	Didelphis albiventris	unknown gene	unknown protein	-
dmsp_transcript_6295	-	no hit	-	Didelphis albiventris	unknown gene	unknown protein	-
dmsp_transcript_76670	-	no hit	-	Didelphis albiventris	unknown gene	unknown protein	-
dmsp_transcript_69275	-	no hit	-	Didelphis albiventris	unknown gene	unknown protein	-
dmsp_transcript_6741	-	no hit	-	Didelphis albiventris	unknown gene	unknown protein	-
dmsp_transcript_82218	-	no hit	-	Didelphis albiventris	unknown gene	unknown protein	-
dmsp_transcript_49286	-	no hit	-	Didelphis albiventris	unknown gene	unknown protein	-
dmsp_transcript_56945	-	no hit	-	Didelphis albiventris	unknown gene	unknown protein	-
dmsp_transcript_31079	-	no hit	-	Didelphis albiventris	unknown gene	unknown protein	-
dmsp_transcript_79351	-	no hit	-	Didelphis albiventris	unknown gene	unknown protein	-
dmsp_transcript_28138	-	no hit	-	Didelphis albiventris	unknown gene	unknown protein	-
dmsp_transcript_45968	-	no hit	-	Didelphis albiventris	unknown gene	unknown protein	-
dmsp_transcript_54920	-	no hit	-	Didelphis albiventris	unknown gene	unknown protein	-
dmsp_transcript_45531	-	no hit	-	Didelphis albiventris	unknown gene	unknown protein	-
dmsp_transcript_56418	-	no hit	-	Didelphis albiventris	unknown gene	unknown protein	-
dmsp_transcript_58729	-	no hit	-	Didelphis albiventris	unknown gene	unknown protein	-
dmsp_transcript_77848	-	no hit	-	Didelphis albiventris	unknown gene	unknown protein	-
dmsp_transcript_76287	-	no hit	-	Didelphis albiventris	unknown gene	unknown protein	-
dmsp_transcript_72889	-	no hit	-	Didelphis albiventris	unknown gene	unknown protein	-
dmsp_transcript_20587	-	no hit	-	Didelphis albiventris	unknown gene	unknown protein	-
dmsp_transcript_41988	-	no hit	-	Didelphis albiventris	unknown gene	unknown protein	-
dmsp_transcript_63229	-	no hit	-	Didelphis albiventris	unknown gene	unknown protein	-
dmsp_transcript_19047	-	no hit	-	Didelphis albiventris	unknown gene	unknown protein	-
dmsp_transcript_27559	-	no hit	-	Didelphis albiventris	unknown gene	unknown protein	-
dmsp_transcript_70047	-	no hit	-	Didelphis albiventris	unknown gene	unknown protein	-
dmsp_transcript_22155	-	no hit	-	Didelphis albiventris	unknown gene	unknown protein	-
dmsp_transcript_59402	-	no hit	-	Didelphis albiventris	unknown gene	unknown protein	-
dmsp_transcript_61279	-	no hit	-	Didelphis albiventris	unknown gene	unknown protein	-
dmsp_transcript_79479	-	no hit	-	Didelphis albiventris	unknown gene	unknown protein	-
dmsp_transcript_24187	-	no hit	-	Didelphis albiventris	unknown gene	unknown protein	-
dmsp_transcript_21931	-	no hit	-	Didelphis albiventris	unknown gene	unknown protein	-
dmsp_transcript_67982	-	no hit	-	Didelphis albiventris	unknown gene	unknown protein	-
dmsp_transcript_28284	-	no hit	-	Didelphis albiventris	unknown gene	unknown protein	-
dmsp_transcript_25406	-	no hit	-	Didelphis albiventris	unknown gene	unknown protein	-
dmsp_transcript_57736	-	no hit	-	Didelphis albiventris	unknown gene	unknown protein	-
dmsp_transcript_5148	-	no hit	-	Didelphis albiventris	unknown gene	unknown protein	-
dmsp_transcript_8932	-	no hit	-	Didelphis albiventris	unknown gene	unknown protein	-
dmsp_transcript_75642	-	no hit	-	Didelphis albiventris	unknown gene	unknown protein	-
dmsp_transcript_77605	-	no hit	-	Didelphis albiventris	unknown gene	unknown protein	-
dmsp_transcript_30770	-	no hit	-	Didelphis albiventris	unknown gene	unknown protein	-
dmsp_transcript_31080	-	no hit	-	Didelphis albiventris	unknown gene	unknown protein	-
dmsp_transcript_8971	-	no hit	-	Didelphis albiventris	unknown gene	unknown protein	-
dmsp_transcript_3247	-	no hit	-	Didelphis albiventris	unknown gene	unknown protein	-
dmsp_transcript_79937	-	no hit	-	Didelphis albiventris	unknown gene	unknown protein	-
dmsp_transcript_78394	-	no hit	-	Didelphis albiventris	unknown gene	unknown protein	-
dmsp_transcript_41877	-	no hit	-	Didelphis albiventris	unknown gene	unknown protein	-
dmsp_transcript_19273	-	no hit	-	Didelphis albiventris	unknown gene	unknown protein	-
dmsp_transcript_64544	-	no hit	-	Didelphis albiventris	unknown gene	unknown protein	-
dmsp_transcript_64133	-	no hit	-	Didelphis albiventris	unknown gene	unknown protein	-
dmsp_transcript_19963	-	no hit	-	Didelphis albiventris	unknown gene	unknown protein	-
dmsp_transcript_21784	-	no hit	-	Didelphis albiventris	unknown gene	unknown protein	-
dmsp_transcript_34307	-	no hit	-	Didelphis albiventris	unknown gene	unknown protein	-
dmsp_transcript_72858	-	no hit	-	Didelphis albiventris	unknown gene	unknown protein	-
dmsp_transcript_5070	-	no hit	-	Didelphis albiventris	unknown gene	unknown protein	-
dmsp_transcript_43947	-	no hit	-	Didelphis albiventris	unknown gene	unknown protein	-
dmsp_transcript_5737	-	no hit	-	Didelphis albiventris	unknown gene	unknown protein	-
dmsp_transcript_53052	-	no hit	-	Didelphis albiventris	unknown gene	unknown protein	-
dmsp_transcript_66341	-	no hit	-	Didelphis albiventris	unknown gene	unknown protein	-
dmsp_transcript_31726	-	no hit	-	Didelphis albiventris	unknown gene	unknown protein	-
dmsp_transcript_14735	-	no hit	-	Didelphis albiventris	unknown gene	unknown protein	-
dmsp_transcript_55818	-	no hit	-	Didelphis albiventris	unknown gene	unknown protein	-
dmsp_transcript_78408	-	no hit	-	Didelphis albiventris	unknown gene	unknown protein	-
dmsp_transcript_20750	-	no hit	-	Didelphis albiventris	unknown gene	unknown protein	-
dmsp_transcript_48182	-	no hit	-	Didelphis albiventris	unknown gene	unknown protein	-
dmsp_transcript_65506	-	no hit	-	Didelphis albiventris	unknown gene	unknown protein	-
dmsp_transcript_77471	-	no hit	-	Didelphis albiventris	unknown gene	unknown protein	-
dmsp_transcript_78367	-	no hit	-	Didelphis albiventris	unknown gene	unknown protein	-
dmsp_transcript_29745	-	no hit	-	Didelphis albiventris	unknown gene	unknown protein	-
dmsp_transcript_36258	-	no hit	-	Didelphis albiventris	unknown gene	unknown protein	-
dmsp_transcript_6449	-	no hit	-	Didelphis albiventris	unknown gene	unknown protein	-
dmsp_transcript_49012	-	no hit	-	Didelphis albiventris	unknown gene	unknown protein	-
dmsp_transcript_600	-	no hit	-	Didelphis albiventris	unknown gene	unknown protein	-
dmsp_transcript_22865	-	no hit	-	Didelphis albiventris	unknown gene	unknown protein	-
dmsp_transcript_73618	-	no hit	-	Didelphis albiventris	unknown gene	unknown protein	-
dmsp_transcript_4817	-	no hit	-	Didelphis albiventris	unknown gene	unknown protein	-
dmsp_transcript_29671	-	no hit	-	Didelphis albiventris	unknown gene	unknown protein	-
dmsp_transcript_81236	-	no hit	-	Didelphis albiventris	unknown gene	unknown protein	-
dmsp_transcript_49201	-	no hit	-	Didelphis albiventris	unknown gene	unknown protein	-
dmsp_transcript_32508	-	no hit	-	Didelphis albiventris	unknown gene	unknown protein	-
dmsp_transcript_45022	-	no hit	-	Didelphis albiventris	unknown gene	unknown protein	-
dmsp_transcript_27654	-	no hit	-	Didelphis albiventris	unknown gene	unknown protein	-
dmsp_transcript_63567	-	no hit	-	Didelphis albiventris	unknown gene	unknown protein	-
dmsp_transcript_81877	-	no hit	-	Didelphis albiventris	unknown gene	unknown protein	-
dmsp_transcript_25661	-	no hit	-	Didelphis albiventris	unknown gene	unknown protein	-
dmsp_transcript_42837	-	no hit	-	Didelphis albiventris	unknown gene	unknown protein	-
dmsp_transcript_41737	-	no hit	-	Didelphis albiventris	unknown gene	unknown protein	-
dmsp_transcript_71605	-	no hit	-	Didelphis albiventris	unknown gene	unknown protein	-
dmsp_transcript_68775	-	no hit	-	Didelphis albiventris	unknown gene	unknown protein	-
dmsp_transcript_25483	-	no hit	-	Didelphis albiventris	unknown gene	unknown protein	-
dmsp_transcript_12602	-	no hit	-	Didelphis albiventris	unknown gene	unknown protein	-
dmsp_transcript_40136	-	no hit	-	Didelphis albiventris	unknown gene	unknown protein	-
dmsp_transcript_63172	-	no hit	-	Didelphis albiventris	unknown gene	unknown protein	-
dmsp_transcript_5837	-	no hit	-	Didelphis albiventris	unknown gene	unknown protein	-
dmsp_transcript_74680	-	no hit	-	Didelphis albiventris	unknown gene	unknown protein	-
dmsp_transcript_11228	-	no hit	-	Didelphis albiventris	unknown gene	unknown protein	-
dmsp_transcript_42081	-	no hit	-	Didelphis albiventris	unknown gene	unknown protein	-
dmsp_transcript_61231	-	no hit	-	Didelphis albiventris	unknown gene	unknown protein	-
dmsp_transcript_5557	-	no hit	-	Didelphis albiventris	unknown gene	unknown protein	-
dmsp_transcript_82252	-	no hit	-	Didelphis albiventris	unknown gene	unknown protein	-
dmsp_transcript_57309	-	no hit	-	Didelphis albiventris	unknown gene	unknown protein	-
dmsp_transcript_21122	-	no hit	-	Didelphis albiventris	unknown gene	unknown protein	-
dmsp_transcript_78670	-	no hit	-	Didelphis albiventris	unknown gene	unknown protein	-
dmsp_transcript_56957	-	no hit	-	Didelphis albiventris	unknown gene	unknown protein	-
dmsp_transcript_83143	-	no hit	-	Didelphis albiventris	unknown gene	unknown protein	-
dmsp_transcript_46478	-	no hit	-	Didelphis albiventris	unknown gene	unknown protein	-
dmsp_transcript_65098	-	no hit	-	Didelphis albiventris	unknown gene	unknown protein	-
dmsp_transcript_81581	-	no hit	-	Didelphis albiventris	unknown gene	unknown protein	-
dmsp_transcript_18692	-	no hit	-	Didelphis albiventris	unknown gene	unknown protein	-
dmsp_transcript_81744	-	no hit	-	Didelphis albiventris	unknown gene	unknown protein	-
dmsp_transcript_68436	-	no hit	-	Didelphis albiventris	unknown gene	unknown protein	-
dmsp_transcript_17782	-	no hit	-	Didelphis albiventris	unknown gene	unknown protein	-
dmsp_transcript_48463	-	no hit	-	Didelphis albiventris	unknown gene	unknown protein	-
dmsp_transcript_24876	-	no hit	-	Didelphis albiventris	unknown gene	unknown protein	-
dmsp_transcript_34973	-	no hit	-	Didelphis albiventris	unknown gene	unknown protein	-
dmsp_transcript_43089	-	no hit	-	Didelphis albiventris	unknown gene	unknown protein	-
dmsp_transcript_51449	-	no hit	-	Didelphis albiventris	unknown gene	unknown protein	-
dmsp_transcript_28418	-	no hit	-	Didelphis albiventris	unknown gene	unknown protein	-
dmsp_transcript_67273	-	no hit	-	Didelphis albiventris	unknown gene	unknown protein	-
dmsp_transcript_47159	-	no hit	-	Didelphis albiventris	unknown gene	unknown protein	-
dmsp_transcript_24362	-	no hit	-	Didelphis albiventris	unknown gene	unknown protein	-
dmsp_transcript_21062	-	no hit	-	Didelphis albiventris	unknown gene	unknown protein	-
dmsp_transcript_18675	-	no hit	-	Didelphis albiventris	unknown gene	unknown protein	-
dmsp_transcript_81554	-	no hit	-	Didelphis albiventris	unknown gene	unknown protein	-
dmsp_transcript_16411	-	no hit	-	Didelphis albiventris	unknown gene	unknown protein	-
dmsp_transcript_3488	-	no hit	-	Didelphis albiventris	unknown gene	unknown protein	-
dmsp_transcript_55349	-	no hit	-	Didelphis albiventris	unknown gene	unknown protein	-
dmsp_transcript_31532	-	no hit	-	Didelphis albiventris	unknown gene	unknown protein	-
dmsp_transcript_34561	-	no hit	-	Didelphis albiventris	unknown gene	unknown protein	-
dmsp_transcript_80565	-	no hit	-	Didelphis albiventris	unknown gene	unknown protein	-
dmsp_transcript_35607	-	no hit	-	Didelphis albiventris	unknown gene	unknown protein	-
dmsp_transcript_4682	-	no hit	-	Didelphis albiventris	unknown gene	unknown protein	-
dmsp_transcript_80492	-	no hit	-	Didelphis albiventris	unknown gene	unknown protein	-
dmsp_transcript_18598	-	no hit	-	Didelphis albiventris	unknown gene	unknown protein	-
dmsp_transcript_3875	-	no hit	-	Didelphis albiventris	unknown gene	unknown protein	-
dmsp_transcript_53712	-	no hit	-	Didelphis albiventris	unknown gene	unknown protein	-
dmsp_transcript_50202	-	no hit	-	Didelphis albiventris	unknown gene	unknown protein	-
dmsp_transcript_53107	-	no hit	-	Didelphis albiventris	unknown gene	unknown protein	-
dmsp_transcript_51096	-	no hit	-	Didelphis albiventris	unknown gene	unknown protein	-
dmsp_transcript_12442	-	no hit	-	Didelphis albiventris	unknown gene	unknown protein	-
dmsp_transcript_56057	-	no hit	-	Didelphis albiventris	unknown gene	unknown protein	-
dmsp_transcript_26034	-	no hit	-	Didelphis albiventris	unknown gene	unknown protein	-
dmsp_transcript_75622	-	no hit	-	Didelphis albiventris	unknown gene	unknown protein	-
dmsp_transcript_27098	-	no hit	-	Didelphis albiventris	unknown gene	unknown protein	-
dmsp_transcript_85088	-	no hit	-	Didelphis albiventris	unknown gene	unknown protein	-
dmsp_transcript_63688	-	no hit	-	Didelphis albiventris	unknown gene	unknown protein	-
dmsp_transcript_26629	-	no hit	-	Didelphis albiventris	unknown gene	unknown protein	-
dmsp_transcript_12201	-	no hit	-	Didelphis albiventris	unknown gene	unknown protein	-
dmsp_transcript_36421	-	no hit	-	Didelphis albiventris	unknown gene	unknown protein	-
dmsp_transcript_377	-	no hit	-	Didelphis albiventris	unknown gene	unknown protein	-
dmsp_transcript_7345	-	no hit	-	Didelphis albiventris	unknown gene	unknown protein	-
dmsp_transcript_48255	-	no hit	-	Didelphis albiventris	unknown gene	unknown protein	-
dmsp_transcript_15246	-	no hit	-	Didelphis albiventris	unknown gene	unknown protein	-
dmsp_transcript_83949	-	no hit	-	Didelphis albiventris	unknown gene	unknown protein	-
dmsp_transcript_40453	-	no hit	-	Didelphis albiventris	unknown gene	unknown protein	-
dmsp_transcript_50569	-	no hit	-	Didelphis albiventris	unknown gene	unknown protein	-
dmsp_transcript_84333	-	no hit	-	Didelphis albiventris	unknown gene	unknown protein	-
dmsp_transcript_62265	-	no hit	-	Didelphis albiventris	unknown gene	unknown protein	-
dmsp_transcript_46470	-	no hit	-	Didelphis albiventris	unknown gene	unknown protein	-
dmsp_transcript_14775	-	no hit	-	Didelphis albiventris	unknown gene	unknown protein	-
dmsp_transcript_15020	-	no hit	-	Didelphis albiventris	unknown gene	unknown protein	-
dmsp_transcript_64884	-	no hit	-	Didelphis albiventris	unknown gene	unknown protein	-
dmsp_transcript_4130	-	no hit	-	Didelphis albiventris	unknown gene	unknown protein	-
dmsp_transcript_18790	-	no hit	-	Didelphis albiventris	unknown gene	unknown protein	-
dmsp_transcript_24097	-	no hit	-	Didelphis albiventris	unknown gene	unknown protein	-
dmsp_transcript_80980	-	no hit	-	Didelphis albiventris	unknown gene	unknown protein	-
dmsp_transcript_18236	-	no hit	-	Didelphis albiventris	unknown gene	unknown protein	-
dmsp_transcript_80494	-	no hit	-	Didelphis albiventris	unknown gene	unknown protein	-
dmsp_transcript_28271	-	no hit	-	Didelphis albiventris	unknown gene	unknown protein	-
dmsp_transcript_77809	-	no hit	-	Didelphis albiventris	unknown gene	unknown protein	-
dmsp_transcript_17168	-	no hit	-	Didelphis albiventris	unknown gene	unknown protein	-
dmsp_transcript_60675	-	no hit	-	Didelphis albiventris	unknown gene	unknown protein	-
dmsp_transcript_80509	-	no hit	-	Didelphis albiventris	unknown gene	unknown protein	-
dmsp_transcript_25825	-	no hit	-	Didelphis albiventris	unknown gene	unknown protein	-
dmsp_transcript_42699	-	no hit	-	Didelphis albiventris	unknown gene	unknown protein	-
dmsp_transcript_74824	-	no hit	-	Didelphis albiventris	unknown gene	unknown protein	-
dmsp_transcript_81523	-	no hit	-	Didelphis albiventris	unknown gene	unknown protein	-
dmsp_transcript_76875	-	no hit	-	Didelphis albiventris	unknown gene	unknown protein	-
dmsp_transcript_79135	-	no hit	-	Didelphis albiventris	unknown gene	unknown protein	-
dmsp_transcript_37493	-	no hit	-	Didelphis albiventris	unknown gene	unknown protein	-
dmsp_transcript_19783	-	no hit	-	Didelphis albiventris	unknown gene	unknown protein	-
dmsp_transcript_23367	-	no hit	-	Didelphis albiventris	unknown gene	unknown protein	-
dmsp_transcript_21578	-	no hit	-	Didelphis albiventris	unknown gene	unknown protein	-
dmsp_transcript_70034	-	no hit	-	Didelphis albiventris	unknown gene	unknown protein	-
dmsp_transcript_25402	-	no hit	-	Didelphis albiventris	unknown gene	unknown protein	-
dmsp_transcript_61305	-	no hit	-	Didelphis albiventris	unknown gene	unknown protein	-
dmsp_transcript_29306	-	no hit	-	Didelphis albiventris	unknown gene	unknown protein	-
dmsp_transcript_62144	-	no hit	-	Didelphis albiventris	unknown gene	unknown protein	-
dmsp_transcript_66834	-	no hit	-	Didelphis albiventris	unknown gene	unknown protein	-
dmsp_transcript_33038	-	no hit	-	Didelphis albiventris	unknown gene	unknown protein	-
dmsp_transcript_4767	-	no hit	-	Didelphis albiventris	unknown gene	unknown protein	-
dmsp_transcript_30156	-	no hit	-	Didelphis albiventris	unknown gene	unknown protein	-
dmsp_transcript_52513	-	no hit	-	Didelphis albiventris	unknown gene	unknown protein	-
dmsp_transcript_19558	-	no hit	-	Didelphis albiventris	unknown gene	unknown protein	-
dmsp_transcript_61272	-	no hit	-	Didelphis albiventris	unknown gene	unknown protein	-
dmsp_transcript_60602	-	no hit	-	Didelphis albiventris	unknown gene	unknown protein	-
dmsp_transcript_77833	-	no hit	-	Didelphis albiventris	unknown gene	unknown protein	-
dmsp_transcript_71125	-	no hit	-	Didelphis albiventris	unknown gene	unknown protein	-
dmsp_transcript_45560	-	no hit	-	Didelphis albiventris	unknown gene	unknown protein	-
dmsp_transcript_19103	-	no hit	-	Didelphis albiventris	unknown gene	unknown protein	-
dmsp_transcript_79116	-	no hit	-	Didelphis albiventris	unknown gene	unknown protein	-
dmsp_transcript_14931	-	no hit	-	Didelphis albiventris	unknown gene	unknown protein	-
dmsp_transcript_56632	-	no hit	-	Didelphis albiventris	unknown gene	unknown protein	-
dmsp_transcript_24125	-	no hit	-	Didelphis albiventris	unknown gene	unknown protein	-
dmsp_transcript_35984	-	no hit	-	Didelphis albiventris	unknown gene	unknown protein	-
dmsp_transcript_2323	-	no hit	-	Didelphis albiventris	unknown gene	unknown protein	-
dmsp_transcript_28552	-	no hit	-	Didelphis albiventris	unknown gene	unknown protein	-
dmsp_transcript_4141	-	no hit	-	Didelphis albiventris	unknown gene	unknown protein	-
dmsp_transcript_54868	-	no hit	-	Didelphis albiventris	unknown gene	unknown protein	-
dmsp_transcript_21372	-	no hit	-	Didelphis albiventris	unknown gene	unknown protein	-
dmsp_transcript_28576	-	no hit	-	Didelphis albiventris	unknown gene	unknown protein	-
dmsp_transcript_25947	-	no hit	-	Didelphis albiventris	unknown gene	unknown protein	-
dmsp_transcript_69155	-	no hit	-	Didelphis albiventris	unknown gene	unknown protein	-
dmsp_transcript_41493	-	no hit	-	Didelphis albiventris	unknown gene	unknown protein	-
dmsp_transcript_28908	-	no hit	-	Didelphis albiventris	unknown gene	unknown protein	-
dmsp_transcript_82911	-	no hit	-	Didelphis albiventris	unknown gene	unknown protein	-
dmsp_transcript_49232	-	no hit	-	Didelphis albiventris	unknown gene	unknown protein	-
dmsp_transcript_80203	-	no hit	-	Didelphis albiventris	unknown gene	unknown protein	-
dmsp_transcript_49491	-	no hit	-	Didelphis albiventris	unknown gene	unknown protein	-
dmsp_transcript_15677	-	no hit	-	Didelphis albiventris	unknown gene	unknown protein	-
dmsp_transcript_14741	-	no hit	-	Didelphis albiventris	unknown gene	unknown protein	-
dmsp_transcript_69802	-	no hit	-	Didelphis albiventris	unknown gene	unknown protein	-
dmsp_transcript_20395	-	no hit	-	Didelphis albiventris	unknown gene	unknown protein	-
dmsp_transcript_15988	-	no hit	-	Didelphis albiventris	unknown gene	unknown protein	-
dmsp_transcript_78478	-	no hit	-	Didelphis albiventris	unknown gene	unknown protein	-
dmsp_transcript_38709	-	no hit	-	Didelphis albiventris	unknown gene	unknown protein	-
dmsp_transcript_7052	-	no hit	-	Didelphis albiventris	unknown gene	unknown protein	-
dmsp_transcript_61987	-	no hit	-	Didelphis albiventris	unknown gene	unknown protein	-
dmsp_transcript_72767	-	no hit	-	Didelphis albiventris	unknown gene	unknown protein	-
dmsp_transcript_76130	-	no hit	-	Didelphis albiventris	unknown gene	unknown protein	-
dmsp_transcript_1260	-	no hit	-	Didelphis albiventris	unknown gene	unknown protein	-
dmsp_transcript_16423	-	no hit	-	Didelphis albiventris	unknown gene	unknown protein	-
dmsp_transcript_57773	-	no hit	-	Didelphis albiventris	unknown gene	unknown protein	-
dmsp_transcript_44762	-	no hit	-	Didelphis albiventris	unknown gene	unknown protein	-
dmsp_transcript_33745	-	no hit	-	Didelphis albiventris	unknown gene	unknown protein	-
dmsp_transcript_21244	-	no hit	-	Didelphis albiventris	unknown gene	unknown protein	-
dmsp_transcript_22328	-	no hit	-	Didelphis albiventris	unknown gene	unknown protein	-
dmsp_transcript_75022	-	no hit	-	Didelphis albiventris	unknown gene	unknown protein	-
dmsp_transcript_31351	-	no hit	-	Didelphis albiventris	unknown gene	unknown protein	-
dmsp_transcript_77384	-	no hit	-	Didelphis albiventris	unknown gene	unknown protein	-
dmsp_transcript_22018	-	no hit	-	Didelphis albiventris	unknown gene	unknown protein	-
dmsp_transcript_21206	-	no hit	-	Didelphis albiventris	unknown gene	unknown protein	-
dmsp_transcript_57852	-	no hit	-	Didelphis albiventris	unknown gene	unknown protein	-
dmsp_transcript_58684	-	no hit	-	Didelphis albiventris	unknown gene	unknown protein	-
dmsp_transcript_6749	-	no hit	-	Didelphis albiventris	unknown gene	unknown protein	-
dmsp_transcript_75732	-	no hit	-	Didelphis albiventris	unknown gene	unknown protein	-
dmsp_transcript_11967	-	no hit	-	Didelphis albiventris	unknown gene	unknown protein	-
dmsp_transcript_48308	-	no hit	-	Didelphis albiventris	unknown gene	unknown protein	-
dmsp_transcript_33892	-	no hit	-	Didelphis albiventris	unknown gene	unknown protein	-
dmsp_transcript_10802	-	no hit	-	Didelphis albiventris	unknown gene	unknown protein	-
dmsp_transcript_50398	-	no hit	-	Didelphis albiventris	unknown gene	unknown protein	-
dmsp_transcript_49131	-	no hit	-	Didelphis albiventris	unknown gene	unknown protein	-
dmsp_transcript_62035	-	no hit	-	Didelphis albiventris	unknown gene	unknown protein	-
dmsp_transcript_43868	-	no hit	-	Didelphis albiventris	unknown gene	unknown protein	-
dmsp_transcript_47382	-	no hit	-	Didelphis albiventris	unknown gene	unknown protein	-
dmsp_transcript_84764	-	no hit	-	Didelphis albiventris	unknown gene	unknown protein	-
dmsp_transcript_53627	-	no hit	-	Didelphis albiventris	unknown gene	unknown protein	-
dmsp_transcript_31047	-	no hit	-	Didelphis albiventris	unknown gene	unknown protein	-
dmsp_transcript_23841	-	no hit	-	Didelphis albiventris	unknown gene	unknown protein	-
dmsp_transcript_47031	-	no hit	-	Didelphis albiventris	unknown gene	unknown protein	-
dmsp_transcript_59977	-	no hit	-	Didelphis albiventris	unknown gene	unknown protein	-
dmsp_transcript_81228	-	no hit	-	Didelphis albiventris	unknown gene	unknown protein	-
dmsp_transcript_81686	-	no hit	-	Didelphis albiventris	unknown gene	unknown protein	-
dmsp_transcript_31668	-	no hit	-	Didelphis albiventris	unknown gene	unknown protein	-
dmsp_transcript_37677	-	no hit	-	Didelphis albiventris	unknown gene	unknown protein	-
dmsp_transcript_84544	-	no hit	-	Didelphis albiventris	unknown gene	unknown protein	-
dmsp_transcript_31170	-	no hit	-	Didelphis albiventris	unknown gene	unknown protein	-
dmsp_transcript_64521	-	no hit	-	Didelphis albiventris	unknown gene	unknown protein	-
[truncated: 92,181 more rows]

## Sheet: P0xP10
Opossum Transcript ID	Uniprot Entry ID	Diamond Top Hit ID (EMB ID)	Ensembl ID	Organism	Gene names	Protein names	Gene ontology (GO)
dmsp_transcript_65751	-	1Z2W_A	-	-	-	-	-
dmsp_transcript_65750	-	1Z2W_A	-	-	-	-	-
dmsp_transcript_38982	-	5KC5_A	-	-	-	-	-
dmsp_transcript_72324	-	prf||1703469D	-	-	-	-	-
dmsp_transcript_52584	-	pir||E41925	-	-	-	-	-
dmsp_transcript_64438	-	prf||1207289A	-	-	-	-	-
dmsp_transcript_19327	-	2C4P_A	-	-	-	-	-
dmsp_transcript_64552	-	4G9J_A	-	-	-	-	-
dmsp_transcript_60807	-	XP_518362.4	-	-	-	-	-
dmsp_transcript_60808	-	XP_518362.4	-	-	-	-	-
dmsp_transcript_64437	-	pir||I38588	-	-	-	-	-
dmsp_transcript_31932	-	CAH88354.1	-	-	-	-	-
dmsp_transcript_23365	-	3AAA_C	-	-	-	-	-
dmsp_transcript_51406	-	pir||D30411	-	-	-	-	-
dmsp_transcript_10709	-	pir||S65824	-	-	-	-	-
dmsp_transcript_69746	-	2C7H_A	-	-	-	-	-
dmsp_transcript_69744	-	2C7H_A	-	-	-	-	-
dmsp_transcript_69743	-	2C7H_A	-	-	-	-	-
dmsp_transcript_69745	-	2C7H_A	-	-	-	-	-
dmsp_transcript_69747	-	2C7H_A	-	-	-	-	-
dmsp_transcript_69748	-	2C7H_A	-	-	-	-	-
dmsp_transcript_17008	-	3SQV_C	-	-	-	-	-
dmsp_transcript_46812	-	2CLW_B	-	-	-	-	-
dmsp_transcript_32426	-	4I5L_C	-	-	-	-	-
dmsp_transcript_53004	-	prf||1510254A	-	-	-	-	-
dmsp_transcript_53003	-	prf||1510254A	-	-	-	-	-
dmsp_transcript_59199	-	prf||1510254A	-	-	-	-	-
dmsp_transcript_13371	-	OXC88184.1	-	Achromobacter sp. KAs 3-5	hypothetical protein BMR85_025725	-	-
dmsp_transcript_13387	-	GAN74957.1	-	Acidiphilium multivorum AIU301	hypothetical protein Apmu_0247_01	-	-
dmsp_transcript_71033	-	WP_005801445.1	-	Acidovorax	MULTISPECIES: IS630 family transposase	-	-
dmsp_transcript_18515	C5TBJ0	WP_003049965.1	-	Acidovorax delafieldii 2AN	AcdelDRAFT_4270	Transposase Tn3 family protein	transposase activity [GO:0004803]; transposition, DNA-mediated [GO:0006313]
dmsp_transcript_71033	C5TCU6	WP_005801445.1	-	Acidovorax delafieldii 2AN	AcdelDRAFT_4727	Integrase catalytic region	DNA binding [GO:0003677]
dmsp_transcript_18515	A1W829	WP_003049965.1	-	Acidovorax sp. (strain JS42)	Ajs_2241 Ajs_4288	Transposase Tn3 family protein	transposase activity [GO:0004803]; transposition, DNA-mediated [GO:0006313]
dmsp_transcript_71033	A1W222	WP_005801445.1	-	Acidovorax sp. (strain JS42)	Ajs_0041 Ajs_0090 Ajs_0548 Ajs_0909 Ajs_1062 Ajs_1379 Ajs_1380 Ajs_1751 Ajs_1752 Ajs_1874 Ajs_1924 Ajs_2613 Ajs_2865 Ajs_4072 Ajs_4135	Integrase, catalytic region	DNA binding [GO:0003677]
dmsp_transcript_18516	-	ABM43213.1	-	Acidovorax sp. JS42	hypothetical protein Ajs_3083	-	-
dmsp_transcript_18515	A0A0A1VLD6	WP_003049965.1	-	Acidovorax sp. MR-S7	AVS7_03867	Transposase Tn3 family protein	transposase activity [GO:0004803]; transposition, DNA-mediated [GO:0006313]
dmsp_transcript_18515	A0A240UIP9	WP_003049965.1	-	Acidovorax sp. P4	CBP36_20520 CBP36_20625	Tn3 family transposase	transposase activity [GO:0004803]; transposition, DNA-mediated [GO:0006313]
dmsp_transcript_18515	A0A1B3PJX0	WP_003049965.1	-	Acidovorax sp. RAC01	BSY15_3454 BSY15_3485 BSY15_3553	Tn3 transposase DDE domain protein	transposase activity [GO:0004803]; transposition, DNA-mediated [GO:0006313]
dmsp_transcript_5278	-	WP_008942531.1	-	Acinetobacter	MULTISPECIES: replication protein	-	-
dmsp_transcript_55538	-	WP_004738527.1	-	Acinetobacter	MULTISPECIES: IS4 family transposase	-	-
dmsp_transcript_55346	-	WP_004907081.1	-	Acinetobacter	MULTISPECIES: IS5-like element ISAba10 family transposase	-	-
dmsp_transcript_50286	-	WP_005404020.1	-	Acinetobacter	MULTISPECIES: hypothetical protein	-	-
dmsp_transcript_30123	-	WP_063454741.1	-	Acinetobacter	MULTISPECIES: hypothetical protein	-	-
dmsp_transcript_55538	A0A0J8TBK8	WP_004738527.1	-	Acinetobacter baumannii	AB895_1032 B9X95_07870	IS4 family transposase (Transposase DDE domain protein)	DNA binding [GO:0003677]; transposase activity [GO:0004803]; transposition, DNA-mediated [GO:0006313]
dmsp_transcript_32599	-	WP_059246929.1	-	Acinetobacter baumannii	hypothetical protein	-	-
dmsp_transcript_13902	-	EXG52828.1	-	Acinetobacter baumannii 24812_4	putative cell wall-associated hydrolase, partial	-	-
dmsp_transcript_67758	-	KCZ18968.1	-	Acinetobacter baumannii 45052_2	hypothetical protein K041_3870	-	-
dmsp_transcript_55538	A0A009TE97	WP_004738527.1	-	Acinetobacter baumannii 99063	J529_2734	Transposase DDE domain protein	DNA binding [GO:0003677]; transposase activity [GO:0004803]; transposition, DNA-mediated [GO:0006313]
dmsp_transcript_13377	-	AGQ04648.1	-	Acinetobacter baumannii BJAB0715	hypothetical protein BJAB0715_00002	-	-
dmsp_transcript_13380	-	AGQ04648.1	-	Acinetobacter baumannii BJAB0715	hypothetical protein BJAB0715_00002	-	-
dmsp_transcript_17711	-	WP_004828368.1	-	Acinetobacter bereziniae	IS1 family transposase	-	-
dmsp_transcript_17711	N8YUS1	WP_004828368.1	-	Acinetobacter bereziniae NIPH 3	F963_00673	Uncharacterized protein	DNA binding [GO:0003677]; transposase activity [GO:0004803]; transposition, DNA-mediated [GO:0006313]
dmsp_transcript_65528	-	WP_100833519.1	-	Acinetobacter haemolyticus	IS3 family transposase	-	-
dmsp_transcript_65527	-	WP_100833519.1	-	Acinetobacter haemolyticus	IS3 family transposase	-	-
dmsp_transcript_32198	-	WP_004697445.1	-	Acinetobacter johnsonii	IS66 family transposase	-	-
dmsp_transcript_32199	-	WP_004697445.1	-	Acinetobacter johnsonii	IS66 family transposase	-	-
dmsp_transcript_32198	N8QIJ4	WP_004697445.1	-	Acinetobacter johnsonii CIP 64.6	F986_02750	Uncharacterized protein	-
dmsp_transcript_32199	N8QIJ4	WP_004697445.1	-	Acinetobacter johnsonii CIP 64.6	F986_02750	Uncharacterized protein	-
dmsp_transcript_81989	-	WP_004916107.1	-	Acinetobacter junii	RepB family plasmid replication initiator protein	-	-
dmsp_transcript_38731	-	ENV66978.1	-	Acinetobacter junii CIP 64.5	hypothetical protein F948_01179	-	-
dmsp_transcript_81989	S7WWD6	WP_004916107.1	-	Acinetobacter junii MTCC 11364	L292_2764	DNA replication protein	extrachromosomal circular DNA [GO:0005727]; DNA-directed DNA polymerase activity [GO:0003887]; DNA replication initiation [GO:0006270]
dmsp_transcript_50286	D0SRM7	WP_005404020.1	-	Acinetobacter junii SH205	HMPREF0026_03137	Toxin-antitoxin system, antitoxin component, ribbon-helix-helix domain protein	-
dmsp_transcript_30123	A0A1H3NHQ8	WP_063454741.1	-	Acinetobacter kyonggiensis	SAMN05421643_1472	Uncharacterized protein	-
dmsp_transcript_67051	-	ENU63783.1	-	Acinetobacter lwoffii NIPH 715	hypothetical protein F980_00531, partial	-	-
dmsp_transcript_42308	-	WP_006581835.1	-	Acinetobacter nosocomialis	IS4 family transposase	-	-
dmsp_transcript_58386	-	WP_004676344.1	-	Acinetobacter parvus	hypothetical protein	-	-
dmsp_transcript_5332	-	WP_004676350.1	-	Acinetobacter parvus	hypothetical protein	-	-
dmsp_transcript_58386	N8Q7M2	WP_004676344.1	-	Acinetobacter parvus NIPH 1103	F989_00188	Uncharacterized protein	-
dmsp_transcript_5332	N8RKW6	WP_004676350.1	-	Acinetobacter parvus NIPH 1103	F989_00189	Uncharacterized protein	-
dmsp_transcript_40054	-	OCZ29313.1	-	Acinetobacter pittii	hypothetical protein BFR92_04465	-	-
dmsp_transcript_78441	-	WP_068569693.1	-	Acinetobacter pittii	replication initiation protein	-	-
dmsp_transcript_55538	A0A140QSQ9	WP_004738527.1	-	Acinetobacter sp. 216872	J633_1597	Transposase DDE domain protein	DNA binding [GO:0003677]; transposase activity [GO:0004803]; transposition, DNA-mediated [GO:0006313]
dmsp_transcript_32201	-	WP_103800996.1	-	Acinetobacter sp. ACNIH4	IS66 family transposase	-	-
dmsp_transcript_32202	-	WP_103800996.1	-	Acinetobacter sp. ACNIH4	IS66 family transposase	-	-
dmsp_transcript_22691	-	WP_100358293.1	-	Acinetobacter sp. ANC 5347	hypothetical protein	-	-
dmsp_transcript_5278	C0VLS7	WP_008942531.1	-	Acinetobacter sp. ATCC 27244	HMPREF0023_2096	Putative Replication protein	-
dmsp_transcript_26397	-	ENU87733.1	-	Acinetobacter sp. CIP 102529	hypothetical protein F972_02999	-	-
dmsp_transcript_17712	-	WP_087545877.1	-	Acinetobacter sp. WCHA29	IS1 family transposase	-	-
dmsp_transcript_13889	-	ENV71128.1	-	Acinetobacter towneri DSM 14962 = CIP 107472	hypothetical protein F947_00014, partial	-	-
dmsp_transcript_13888	-	ENV71128.1	-	Acinetobacter towneri DSM 14962 = CIP 107472	hypothetical protein F947_00014, partial	-	-
dmsp_transcript_41511	-	ENV71128.1	-	Acinetobacter towneri DSM 14962 = CIP 107472	hypothetical protein F947_00014, partial	-	-
dmsp_transcript_54330	-	ENV71128.1	-	Acinetobacter towneri DSM 14962 = CIP 107472	hypothetical protein F947_00014, partial	-	-
dmsp_transcript_13890	-	ENV71128.1	-	Acinetobacter towneri DSM 14962 = CIP 107472	hypothetical protein F947_00014, partial	-	-
dmsp_transcript_32200	-	WP_000210457.1	-	Acinetobacter ursingii	IS66 family insertion sequence hypothetical protein	-	-
dmsp_transcript_21579	-	EDN81768.1	-	Actinomyces odontolyticus ATCC 17982	hypothetical protein ACTODO_00002	-	-
dmsp_transcript_19302	-	OLO56904.1	-	Actinomyces oris	hypothetical protein BKH26_04450	-	-
dmsp_transcript_19303	-	OLO56904.1	-	Actinomyces oris	hypothetical protein BKH26_04450	-	-
dmsp_transcript_20326	-	EJZ85023.1	-	Actinomyces turicensis ACS-279-V-Col4	hypothetical protein HMPREF9241_01603	-	-
dmsp_transcript_51727	-	XP_008181142.1	-	Acyrthosiphon pisum	PREDICTED: uncharacterized protein LOC103308822	-	-
dmsp_transcript_38594	-	EFB18506.1	-	Ailuropoda melanoleuca	hypothetical protein PANDA_010779, partial	-	-
dmsp_transcript_31029	-	XP_019652592.1	-	Ailuropoda melanoleuca	PREDICTED: uncharacterized protein LOC109489230, partial	-	-
dmsp_transcript_18515	A0A0E9LAU5	WP_003049965.1	-	Alicycliphilus sp. B1	ALISP_2036	Transposase Tn3 family protein	transposase activity [GO:0004803]; transposition, DNA-mediated [GO:0006313]
dmsp_transcript_16052	-	KYO39934.1	-	Alligator mississippiensis	hypothetical protein Y1Q_0004443	-	-
dmsp_transcript_16050	-	KYO39934.1	-	Alligator mississippiensis	hypothetical protein Y1Q_0004443	-	-
dmsp_transcript_16051	-	KYO39934.1	-	Alligator mississippiensis	hypothetical protein Y1Q_0004443	-	-
dmsp_transcript_14397	-	KYO38085.1	-	Alligator mississippiensis	hypothetical protein Y1Q_0019537	-	-
dmsp_transcript_16047	-	XP_019341999.1	-	Alligator mississippiensis	PREDICTED: uncharacterized protein LOC109282924 isoform X1	-	-
dmsp_transcript_72526	-	XP_011624102.1	-	Amborella trichopoda	LOW QUALITY PROTEIN: uncharacterized protein LOC18436115	-	-
dmsp_transcript_72528	-	XP_011624102.1	-	Amborella trichopoda	LOW QUALITY PROTEIN: uncharacterized protein LOC18436115	-	-
dmsp_transcript_18684	-	XP_013186598.1	-	Amyelois transitella	PREDICTED: uncharacterized protein LOC106131883 isoform X1	-	-
dmsp_transcript_19689	-	EDR96157.1	-	Anaerostipes caccae DSM 14662	hypothetical protein ANACAC_03315, partial	-	-
dmsp_transcript_41658	-	EDR96726.1	-	Anaerostipes caccae DSM 14662	hypothetical protein ANACAC_02715	-	-
dmsp_transcript_58983	-	EDR96726.1	-	Anaerostipes caccae DSM 14662	hypothetical protein ANACAC_02715	-	-
dmsp_transcript_58984	-	EDR96726.1	-	Anaerostipes caccae DSM 14662	hypothetical protein ANACAC_02715	-	-
dmsp_transcript_57614	-	OUP63279.1	-	Anaerotruncus colihominis	hypothetical protein B5F11_20580, partial	-	-
dmsp_transcript_32860	-	EOB00331.1	-	Anas platyrhynchos	hypothetical protein Anapl_12988	-	-
dmsp_transcript_69467	-	EOA95744.1	-	Anas platyrhynchos	hypothetical protein Anapl_09078, partial	-	-
dmsp_transcript_36624	-	EYC20903.1	-	Ancylostoma ceylanicum	hypothetical protein Y032_0020g126	-	-
dmsp_transcript_48248	-	WP_021095997.1	-	Anoxybacillus sp. SK3-4	transposase	-	-
dmsp_transcript_24599	-	XP_021526975.1	-	Aotus nancymaae	parathymosin	-	-
dmsp_transcript_64527	-	XP_012309849.1	-	Aotus nancymaae	methyltransferase-like protein 12, mitochondrial isoform X1	-	-
dmsp_transcript_9721	-	XP_006612507.1	-	Apis dorsata	PREDICTED: vegetative cell wall protein gp1-like	-	-
dmsp_transcript_20121	-	PKA65587.1	-	Apostasia shenzhenica	hypothetical protein AXF42_Ash021253	-	-
dmsp_transcript_48866	-	PIK52952.1	-	Apostichopus japonicus	hypothetical protein BSL78_10155	-	-
dmsp_transcript_48867	-	PIK52952.1	-	Apostichopus japonicus	hypothetical protein BSL78_10155	-	-
dmsp_transcript_47453	-	PIK52192.1	-	Apostichopus japonicus	hypothetical protein BSL78_10894	-	-
dmsp_transcript_67412	-	PIK44956.1	-	Apostichopus japonicus	hypothetical protein BSL78_18179	-	-
dmsp_transcript_81295	-	XP_013803074.1	-	Apteryx australis mantelli	PREDICTED: uncharacterized protein LOC106488674 isoform X2	-	-
dmsp_transcript_40489	-	ABH09321.1	-	Arachis hypogaea	leucine rich protein	-	-
dmsp_transcript_20229	-	ABH09321.1	-	Arachis hypogaea	leucine rich protein	-	-
dmsp_transcript_34126	-	GBC70352.1	-	archaeon HR02	hypothetical protein HRbin02_00118	-	-
dmsp_transcript_45133	-	CDG40808.1	-	Asaia platycodi SF2.1	conserved hypothetical protein	-	-
dmsp_transcript_32583	-	GAQ03960.1	-	Aspergillus lentulus	hypothetical protein ALT_1281	-	-
dmsp_transcript_85149	-	PLB42799.1	-	Aspergillus steynii IBT 23096	hypothetical protein P170DRAFT_132635, partial	-	-
dmsp_transcript_13488	-	NP_047986.1	-	Ateline gammaherpesvirus 3	mitogen	-	-
dmsp_transcript_13488	Q9YTQ1	NP_047986.1	-	Ateline herpesvirus 3 (AtHV-3) (Herpesvirus ateles)	-	Mitogen	integral component of membrane [GO:0016021]
dmsp_transcript_57134	-	WP_066343071.1	-	Azohydromonas lata	helix-turn-helix domain-containing protein	-	-
dmsp_transcript_13368	-	OYD80028.1	-	Azospirillum brasilense	hypothetical protein CHT98_33420, partial	-	-
dmsp_transcript_66978	-	CDB39267.1	-	Azospirillum sp. CAG:260	putative uncharacterized protein	-	-
dmsp_transcript_66985	-	CDB39267.1	-	Azospirillum sp. CAG:260	putative uncharacterized protein	-	-
dmsp_transcript_66980	-	CDB39267.1	-	Azospirillum sp. CAG:260	putative uncharacterized protein	-	-
dmsp_transcript_66979	-	CDB39267.1	-	Azospirillum sp. CAG:260	putative uncharacterized protein	-	-
dmsp_transcript_66987	-	CDB39267.1	-	Azospirillum sp. CAG:260	putative uncharacterized protein	-	-
dmsp_transcript_20823	-	WP_060462964.1	-	Bacilli	MULTISPECIES: hypothetical protein	-	-
dmsp_transcript_82616	-	OPE72099.1	-	Bacillus anthracis	hypothetical protein BEU27_30315, partial	-	-
dmsp_transcript_62995	-	OPE72099.1	-	Bacillus anthracis	hypothetical protein BEU27_30315, partial	-	-
dmsp_transcript_52217	-	OPE72099.1	-	Bacillus anthracis	hypothetical protein BEU27_30315, partial	-	-
dmsp_transcript_37398	-	OPE72099.1	-	Bacillus anthracis	hypothetical protein BEU27_30315, partial	-	-
dmsp_transcript_20973	-	OPE72099.1	-	Bacillus anthracis	hypothetical protein BEU27_30315, partial	-	-
dmsp_transcript_20974	-	OPE72099.1	-	Bacillus anthracis	hypothetical protein BEU27_30315, partial	-	-
dmsp_transcript_20013	-	WP_098603248.1	-	Bacillus cereus	hypothetical protein, partial	-	-
dmsp_transcript_48741	-	AIE80389.1	-	Bacillus cereus	triple helix repeat-containing collagen	-	-
dmsp_transcript_1456	-	WP_062750870.1	-	Bacillus clausii	transposase	-	-
dmsp_transcript_32642	-	WP_095142757.1	-	Bacillus hisashii	DDE transposase	-	-
dmsp_transcript_33518	-	EMI15242.1	-	Bacillus stratosphericus LAMA 585	lipoprotein	-	-
dmsp_transcript_41523	-	BAO93208.1	-	Bacillus subtilis subsp. natto BEST195	hypothetical protein BSNT_06294	-	-
dmsp_transcript_41525	-	BAO93299.1	-	Bacillus subtilis subsp. natto BEST195	hypothetical protein BSNT_07263	-	-
dmsp_transcript_41526	-	BAO93299.1	-	Bacillus subtilis subsp. natto BEST195	hypothetical protein BSNT_07263	-	-
dmsp_transcript_10387	-	WP_082041276.1	-	Bacillus thermoamylovorans	transposase	-	-
dmsp_transcript_56657	A0A0D0GFP8	WP_041902465.1	-	Bacillus thermoamylovorans	B4166_2358 B4167_2390	Uncharacterized protein	-
dmsp_transcript_56657	-	WP_041902465.1	-	Bacillus thermoamylovorans	transposase	-	-
dmsp_transcript_6471	-	OAK34190.1	-	Bacillus wiedmannii	endonuclease	-	-
dmsp_transcript_31328	-	OAK34190.1	-	Bacillus wiedmannii	endonuclease	-	-
dmsp_transcript_5326	-	WP_008235252.1	-	Bacteria	MULTISPECIES: hypothetical protein	-	-
dmsp_transcript_18515	-	WP_003049965.1	-	Bacteria	MULTISPECIES: Tn3-like element IS1071 family transposase	-	-
dmsp_transcript_42739	-	WP_002282990.1	-	Bacteria	MULTISPECIES: hypothetical protein	-	-
dmsp_transcript_13180	-	WP_072056632.1	-	Bacteria	MULTISPECIES: hypothetical protein	-	-
dmsp_transcript_13181	-	WP_072056632.1	-	Bacteria	MULTISPECIES: hypothetical protein	-	-
dmsp_transcript_21653	-	KWW24596.1	-	bacterium F082	Uncharacterized protein F082_1597	-	-
dmsp_transcript_46400	-	KWW24596.1	-	bacterium F082	Uncharacterized protein F082_1597	-	-
dmsp_transcript_46401	-	KWW24596.1	-	bacterium F082	Uncharacterized protein F082_1597	-	-
dmsp_transcript_7411	-	KWW24027.1	-	bacterium F082	hypothetical protein F082_2040	-	-
dmsp_transcript_21652	-	KWW24027.1	-	bacterium F082	hypothetical protein F082_2040	-	-
dmsp_transcript_29046	-	KWW26605.1	-	bacterium F083	Uncharacterized protein F083_3219	-	-
dmsp_transcript_60964	-	KWW26465.1	-	bacterium P201	hypothetical protein AUK64_2547	-	-
dmsp_transcript_64794	-	KWW26465.1	-	bacterium P201	hypothetical protein AUK64_2547	-	-
dmsp_transcript_60966	-	KWW26465.1	-	bacterium P201	hypothetical protein AUK64_2547	-	-
dmsp_transcript_3640	-	KWW27341.1	-	bacterium P201	Uncharacterized protein AUK64_2224	-	-
dmsp_transcript_3642	-	KWW27341.1	-	bacterium P201	Uncharacterized protein AUK64_2224	-	-
dmsp_transcript_60965	-	KWW25567.1	-	bacterium P201	Uncharacterized protein AUK64_2610, partial	-	-
dmsp_transcript_83010	-	EOS04307.1	-	Bacteroides uniformis dnLKV2	hypothetical protein C801_04085, partial	-	-
dmsp_transcript_5895	-	XP_007182030.1	-	Balaenoptera acutorostrata scammoni	PREDICTED: uncharacterized protein LOC103005834	-	-
dmsp_transcript_24714	-	POI36080.1	-	Bambusicola thoracicus	hypothetical protein CIB84_000167	-	-
dmsp_transcript_30952	-	POI33756.1	-	Bambusicola thoracicus	hypothetical protein CIB84_002488, partial	-	-
dmsp_transcript_34817	-	POI34808.1	-	Bambusicola thoracicus	hypothetical protein CIB84_001439	-	-
dmsp_transcript_67513	-	PFH31616.1	-	Besnoitia besnoiti	SAG-related sequence	-	-
dmsp_transcript_67520	-	PFH31616.1	-	Besnoitia besnoiti	SAG-related sequence	-	-
dmsp_transcript_26143	-	PFH31616.1	-	Besnoitia besnoiti	SAG-related sequence	-	-
dmsp_transcript_21581	-	KMS64610.1	-	Beta vulgaris subsp. vulgaris	hypothetical protein BVRB_018500	-	-
dmsp_transcript_21583	-	KMS64610.1	-	Beta vulgaris subsp. vulgaris	hypothetical protein BVRB_018500	-	-
dmsp_transcript_54327	-	KMS65245.1	-	Beta vulgaris subsp. vulgaris	hypothetical protein BVRB_037930, partial	-	-
dmsp_transcript_54334	-	KMS65245.1	-	Beta vulgaris subsp. vulgaris	hypothetical protein BVRB_037930, partial	-	-
dmsp_transcript_54326	-	KMS65245.1	-	Beta vulgaris subsp. vulgaris	hypothetical protein BVRB_037930, partial	-	-
dmsp_transcript_54331	-	KMS65245.1	-	Beta vulgaris subsp. vulgaris	hypothetical protein BVRB_037930, partial	-	-
dmsp_transcript_54323	-	KMS65245.1	-	Beta vulgaris subsp. vulgaris	hypothetical protein BVRB_037930, partial	-	-
dmsp_transcript_54332	-	KMS65245.1	-	Beta vulgaris subsp. vulgaris	hypothetical protein BVRB_037930, partial	-	-
dmsp_transcript_54325	-	KMS65245.1	-	Beta vulgaris subsp. vulgaris	hypothetical protein BVRB_037930, partial	-	-
dmsp_transcript_54329	-	KMS65245.1	-	Beta vulgaris subsp. vulgaris	hypothetical protein BVRB_037930, partial	-	-
dmsp_transcript_54333	-	KMS65245.1	-	Beta vulgaris subsp. vulgaris	hypothetical protein BVRB_037930, partial	-	-
dmsp_transcript_30527	-	KMS64810.1	-	Beta vulgaris subsp. vulgaris	hypothetical protein BVRB_042430, partial	-	-
dmsp_transcript_30530	-	KMS64810.1	-	Beta vulgaris subsp. vulgaris	hypothetical protein BVRB_042430, partial	-	-
dmsp_transcript_30528	-	KMS64810.1	-	Beta vulgaris subsp. vulgaris	hypothetical protein BVRB_042430, partial	-	-
dmsp_transcript_16465	-	OGA36429.1	-	Betaproteobacteria bacterium RIFCSPLOWO2_12_FULL_64_23	IS110 family transposase	-	-
dmsp_transcript_27646	-	EDN84183.1	-	Bifidobacterium adolescentis L2-32	hypothetical protein BIFADO_00017	-	-
dmsp_transcript_61778	-	EFR51297.1	-	Bifidobacterium bifidum NCIMB 41171	LOW QUALITY PROTEIN: hypothetical protein BBNG_01845, partial	-	-
dmsp_transcript_13905	-	SDK62063.1	-	Bifidobacterium breve	hypothetical protein SAMN05216468_1228	-	-
dmsp_transcript_45140	-	OZG63716.1	-	Bifidobacterium hapali	PG1 protein	-	-
dmsp_transcript_45141	-	OZG63716.1	-	Bifidobacterium hapali	PG1 protein	-	-
dmsp_transcript_45139	-	OZG63716.1	-	Bifidobacterium hapali	PG1 protein	-	-
dmsp_transcript_27647	-	PKU99019.1	-	Bifidobacterium pseudolongum subsp. globosum	hypothetical protein CQR53_1818, partial	-	-
dmsp_transcript_50113	-	KFJ04251.1	-	Bifidobacterium thermacidophilum subsp. thermacidophilum	PG1 protein	-	-
dmsp_transcript_16119	-	KFJ04251.1	-	Bifidobacterium thermacidophilum subsp. thermacidophilum	PG1 protein	-	-
dmsp_transcript_42370	-	XP_013084490.1	-	Biomphalaria glabrata	PREDICTED: putative protein FAM47C	-	-
dmsp_transcript_42372	-	XP_013084490.1	-	Biomphalaria glabrata	PREDICTED: putative protein FAM47C	-	-
dmsp_transcript_42370	A0A2C9JV29	XP_013084490.1	-	Biomphalaria glabrata (Bloodfluke planorb) (Freshwater snail)	-	Uncharacterized protein	-
dmsp_transcript_42372	A0A2C9JV29	XP_013084490.1	-	Biomphalaria glabrata (Bloodfluke planorb) (Freshwater snail)	-	Uncharacterized protein	-
dmsp_transcript_76622	-	AAR24531.1	-	Bitis gabonica	hypothetical protein 1	-	-
dmsp_transcript_76621	-	AAR24531.1	-	Bitis gabonica	hypothetical protein 1	-	-
dmsp_transcript_30599	-	AGW86065.1	-	Blattabacterium sp. (Nauphoeta cinerea)	Cell wall-associated hydrolase	-	-
dmsp_transcript_76660	-	EDM87028.1	-	Blautia obeum ATCC 29174	hypothetical protein RUMOBE_02439	-	-
dmsp_transcript_52167	-	XP_019835903.1	-	Bos indicus	PREDICTED: uncharacterized protein LOC109573161	-	-
dmsp_transcript_52168	-	XP_019835903.1	-	Bos indicus	PREDICTED: uncharacterized protein LOC109573161	-	-
dmsp_transcript_24272	-	XP_014338748.1	-	Bos mutus	PREDICTED: uncharacterized protein LOC106701607	-	-
dmsp_transcript_69615	A0A1E5NAB0	WP_069727691.1	-	Brachyspira hampsonii	BFL38_00610	Uncharacterized protein	-
dmsp_transcript_69615	-	WP_069727691.1	-	Brachyspira hampsonii	hypothetical protein	-	-
dmsp_transcript_32790	-	SMX61072.1	-	Bradyrhizobium sp. ORS 285	protein of unknown function	-	-
dmsp_transcript_75437	-	SMX61072.1	-	Bradyrhizobium sp. ORS 285	protein of unknown function	-	-
dmsp_transcript_13621	-	XP_002606355.1	-	Branchiostoma floridae	hypothetical protein BRAFLDRAFT_67598	-	-
dmsp_transcript_13622	-	XP_002606355.1	-	Branchiostoma floridae	hypothetical protein BRAFLDRAFT_67598	-	-
dmsp_transcript_13621	C3YBK8	XP_002606355.1	-	Branchiostoma floridae (Florida lancelet) (Amphioxus)	BRAFLDRAFT_67598	Uncharacterized protein	integral component of membrane [GO:0016021]
dmsp_transcript_13622	C3YBK8	XP_002606355.1	-	Branchiostoma floridae (Florida lancelet) (Amphioxus)	BRAFLDRAFT_67598	Uncharacterized protein	integral component of membrane [GO:0016021]
dmsp_transcript_37431	-	CDY63600.1	-	Brassica napus	BnaUnng00870D	-	-
dmsp_transcript_57165	-	XP_006057661.1	-	Bubalus bubalis	PREDICTED: uncharacterized protein LOC102401820	-	-
dmsp_transcript_52134	-	XP_006040801.1	-	Bubalus bubalis	PREDICTED: uncharacterized protein LOC102397317, partial	-	-
dmsp_transcript_61781	-	SOT39944.1	-	Burkholderia cenocepacia	conserved hypothetical protein	-	-
dmsp_transcript_61782	-	SOT39944.1	-	Burkholderia cenocepacia	conserved hypothetical protein	-	-
dmsp_transcript_13883	-	BAG46934.1	-	Burkholderia multivorans ATCC 17616	hypothetical protein BMULJ_05092	-	-
dmsp_transcript_13906	-	BAG46933.1	-	Burkholderia multivorans ATCC 17616	conserved hypothetical protein	-	-
dmsp_transcript_22747	-	BAG46932.1	-	Burkholderia multivorans ATCC 17616	cell wall-associated hydrolase	-	-
dmsp_transcript_13901	-	BAG46932.1	-	Burkholderia multivorans ATCC 17616	cell wall-associated hydrolase	-	-
dmsp_transcript_13904	-	BAG46932.1	-	Burkholderia multivorans ATCC 17616	cell wall-associated hydrolase	-	-
dmsp_transcript_68265	-	SOE91347.1	-	Burkholderia sp. OK806	hypothetical protein SAMN05446927_8268	-	-
dmsp_transcript_13896	-	BAO87435.1	-	Burkholderia sp. RPE67	putative membrane protein	-	-
dmsp_transcript_13907	-	BAO87435.1	-	Burkholderia sp. RPE67	putative membrane protein	-	-
dmsp_transcript_74458	-	BAO87435.1	-	Burkholderia sp. RPE67	putative membrane protein	-	-
dmsp_transcript_8144	-	BAP87814.1	-	Burkholderiales bacterium GJ-E10	integrase catalytic subunit	-	-
dmsp_transcript_794	-	OGB81770.1	-	Burkholderiales bacterium RIFCSPLOWO2_12_FULL_67_210	integrase	-	-
dmsp_transcript_41531	-	EGL81434.1	-	Caldalkalibacillus thermarum TA2.A1	hypothetical protein CathTA2_0037, partial	-	-
dmsp_transcript_41518	-	EGL81434.1	-	Caldalkalibacillus thermarum TA2.A1	hypothetical protein CathTA2_0037, partial	-	-
dmsp_transcript_41520	-	EGL81434.1	-	Caldalkalibacillus thermarum TA2.A1	hypothetical protein CathTA2_0037, partial	-	-
dmsp_transcript_41530	-	EGL81434.1	-	Caldalkalibacillus thermarum TA2.A1	hypothetical protein CathTA2_0037, partial	-	-
dmsp_transcript_41516	-	EGL81434.1	-	Caldalkalibacillus thermarum TA2.A1	hypothetical protein CathTA2_0037, partial	-	-
dmsp_transcript_41532	-	EGL81434.1	-	Caldalkalibacillus thermarum TA2.A1	hypothetical protein CathTA2_0037, partial	-	-
dmsp_transcript_77661	-	OXB53598.1	-	Callipepla squamata	hypothetical protein ASZ78_012231	-	-
dmsp_transcript_79198	-	OXB64419.1	-	Callipepla squamata	hypothetical protein ASZ78_010002	-	-
dmsp_transcript_6647	-	OXB58794.1	-	Callipepla squamata	hypothetical protein ASZ78_015992	-	-
dmsp_transcript_54341	-	XP_008982368.1	-	Callithrix jacchus	PREDICTED: uncharacterized protein LOC103788931	-	-
dmsp_transcript_54339	-	XP_008982368.1	-	Callithrix jacchus	PREDICTED: uncharacterized protein LOC103788931	-	-
dmsp_transcript_54342	-	XP_008982368.1	-	Callithrix jacchus	PREDICTED: uncharacterized protein LOC103788931	-	-
dmsp_transcript_54344	-	XP_008982368.1	-	Callithrix jacchus	PREDICTED: uncharacterized protein LOC103788931	-	-
dmsp_transcript_54340	-	XP_008982368.1	-	Callithrix jacchus	PREDICTED: uncharacterized protein LOC103788931	-	-
dmsp_transcript_54343	-	XP_008982368.1	-	Callithrix jacchus	PREDICTED: uncharacterized protein LOC103788931	-	-
dmsp_transcript_81006	-	XP_007898460.1	-	Callorhinchus milii	PREDICTED: uncharacterized protein LOC103183040	-	-
dmsp_transcript_81006	V9L5C7	XP_007898460.1	-	Callorhinchus milii (Ghost shark)	-	Uncharacterized protein	integral component of membrane [GO:0016021]
dmsp_transcript_84263	-	KFP06542.1	-	Calypte anna	hypothetical protein N300_10534, partial	-	-
dmsp_transcript_68530	-	KFP01108.1	-	Calypte anna	hypothetical protein N300_00976, partial	-	-
dmsp_transcript_56330	-	KFO96104.1	-	Calypte anna	hypothetical protein N300_11195, partial	-	-
dmsp_transcript_78619	-	XP_010944611.1	-	Camelus bactrianus	PREDICTED: dynactin subunit 2 isoform X1	-	-
dmsp_transcript_74146	-	XP_006174787.1	-	Camelus ferus	PREDICTED: uncharacterized protein LOC102520392	-	-
dmsp_transcript_74142	-	XP_006174787.1	-	Camelus ferus	PREDICTED: uncharacterized protein LOC102520392	-	-
dmsp_transcript_74144	-	XP_006174787.1	-	Camelus ferus	PREDICTED: uncharacterized protein LOC102520392	-	-
dmsp_transcript_3028	-	XP_014421956.1	-	Camelus ferus	PREDICTED: uncharacterized protein LOC106730777	-	-
dmsp_transcript_20300	-	EXI86093.1	-	Candidatus Accumulibacter sp. BA-94	phage tail tape measure protein, lambda family	-	-
dmsp_transcript_54352	-	PIZ01418.1	-	Candidatus Gracilibacteria bacterium CG_4_10_14_0_8_um_filter_38_28	hypothetical protein COY60_03575	-	-
dmsp_transcript_5691	-	PGH38078.1	-	Candidatus Nephrothrix sp. EaCA	hypothetical protein CRN43_17375, partial	-	-
dmsp_transcript_40984	-	OHA52798.1	-	Candidatus Terrybacteria bacterium RIFCSPLOWO2_01_FULL_48_14	hypothetical protein A3A30_02885	-	-
dmsp_transcript_58547	-	XP_022270334.1	-	Canis lupus familiaris	spidroin-1-like	-	-
dmsp_transcript_75935	-	ELT94824.1	-	Capitella teleta	hypothetical protein CAPTEDRAFT_122939, partial	-	-
dmsp_transcript_82103	-	XP_017900776.1	-	Capra hircus	PREDICTED: basic proline-rich protein-like, partial	-	-
dmsp_transcript_14025	-	XP_017901048.1	-	Capra hircus	PREDICTED: collagen alpha-1(I) chain-like, partial	-	-
dmsp_transcript_67410	-	PHT45033.1	-	Capsicum baccatum	hypothetical protein CQW23_14191	-	-
dmsp_transcript_67408	-	PHT45033.1	-	Capsicum baccatum	hypothetical protein CQW23_14191	-	-
dmsp_transcript_45142	-	PHT34503.1	-	Capsicum baccatum	hypothetical protein CQW23_26303	-	-
dmsp_transcript_59912	-	PHT25682.1	-	Capsicum baccatum	Protein TAR1	-	-
dmsp_transcript_30926	-	PHT26544.1	-	Capsicum baccatum	hypothetical protein CQW23_33845	-	-
dmsp_transcript_32213	-	XP_021575111.1	-	Carlito syrichta	uncharacterized protein LOC110596839	-	-
dmsp_transcript_32214	-	XP_021575111.1	-	Carlito syrichta	uncharacterized protein LOC110596839	-	-
dmsp_transcript_23204	-	CUO74938.1	-	Catenibacterium mitsuokai	Uncharacterised protein	-	-
dmsp_transcript_17041	-	XP_023416879.1	-	Cavia porcellus	ASNSD1 upstream open reading frame protein	-	-
dmsp_transcript_44006	-	XP_023416808.1	-	Cavia porcellus	uncharacterized protein LOC111754112	-	-
dmsp_transcript_69859	-	XP_017352555.1	-	Cebus capucinus imitator	PREDICTED: uncharacterized protein LOC108281495	-	-
dmsp_transcript_12280	-	XP_014636523.1	-	Ceratotherium simum simum	PREDICTED: protein PIGBOS1-like	-	-
dmsp_transcript_69104	-	OWK16855.1	-	Cervus elaphus hippelaphus	hypothetical protein Celaphus_00011472	-	-
dmsp_transcript_14168	-	OWK06111.1	-	Cervus elaphus hippelaphus	KPNA1	-	-
dmsp_transcript_75016	-	OWK14961.1	-	Cervus elaphus hippelaphus	hypothetical protein Celaphus_00000321	-	-
dmsp_transcript_49269	-	OWK15525.1	-	Cervus elaphus hippelaphus	hypothetical protein Celaphus_00001011	-	-
dmsp_transcript_77587	-	OWK13383.1	-	Cervus elaphus hippelaphus	hypothetical protein Celaphus_00014451	-	-
dmsp_transcript_77586	-	OWK13383.1	-	Cervus elaphus hippelaphus	hypothetical protein Celaphus_00014451	-	-
dmsp_transcript_77588	-	OWK13383.1	-	Cervus elaphus hippelaphus	hypothetical protein Celaphus_00014451	-	-
dmsp_transcript_77585	-	OWK13383.1	-	Cervus elaphus hippelaphus	hypothetical protein Celaphus_00014451	-	-
dmsp_transcript_72676	-	OWK04629.1	-	Cervus elaphus hippelaphus	hypothetical protein Celaphus_00001983, partial	-	-
dmsp_transcript_70782	-	OWK15611.1	-	Cervus elaphus hippelaphus	hypothetical protein Celaphus_00003948, partial	-	-
dmsp_transcript_6774	-	OWK06584.1	-	Cervus elaphus hippelaphus	NOS3	-	-
dmsp_transcript_6773	-	OWK06584.1	-	Cervus elaphus hippelaphus	NOS3	-	-
dmsp_transcript_26015	-	OWK11425.1	-	Cervus elaphus hippelaphus	TRRAP	-	-
dmsp_transcript_26014	-	OWK11425.1	-	Cervus elaphus hippelaphus	TRRAP	-	-
dmsp_transcript_1884	-	OWK02998.1	-	Cervus elaphus hippelaphus	hypothetical protein Celaphus_00007942	-	-
dmsp_transcript_16046	-	OWK10866.1	-	Cervus elaphus hippelaphus	RBM18	-	-
dmsp_transcript_36133	-	OWK15284.1	-	Cervus elaphus hippelaphus	TK1	-	-
dmsp_transcript_59820	-	OWK05078.1	-	Cervus elaphus hippelaphus	NDUFS2	-	-
dmsp_transcript_678	-	OWK16473.1	-	Cervus elaphus hippelaphus	hypothetical protein Celaphus_00004894	-	-
dmsp_transcript_64048	-	OWK04638.1	-	Cervus elaphus hippelaphus	ALG6	-	-
dmsp_transcript_4076	-	OWK09864.1	-	Cervus elaphus hippelaphus	hypothetical protein Celaphus_00006019	-	-
dmsp_transcript_22381	-	XP_013360022.1	-	Chinchilla lanigera	PREDICTED: translation initiation factor IF-2-like	-	-
dmsp_transcript_44722	-	XP_005381201.1	-	Chinchilla lanigera	PREDICTED: collagen alpha-1(II) chain-like	-	-
dmsp_transcript_22686	-	SGA28217.1	-	Chlamydia abortus	exonuclease III	-	-
dmsp_transcript_10091	-	CRI74785.1	-	Chlamydia trachomatis	Uncharacterised protein	-	-
dmsp_transcript_56316	-	PNW78948.1	-	Chlamydomonas reinhardtii	hypothetical protein CHLRE_09g395510v5	-	-
dmsp_transcript_19300	-	PNW76965.1	-	Chlamydomonas reinhardtii	hypothetical protein CHLRE_11g482952v5	-	-
dmsp_transcript_44895	-	PNW76895.1	-	Chlamydomonas reinhardtii	hypothetical protein CHLRE_11g480451v5	-	-
dmsp_transcript_32359	-	PNW79714.1	-	Chlamydomonas reinhardtii	hypothetical protein CHLRE_08g364151v5	-	-
dmsp_transcript_32360	-	PNW74077.1	-	Chlamydomonas reinhardtii	hypothetical protein CHLRE_13g584450v5	-	-
dmsp_transcript_28591	-	PNW75982.1	-	Chlamydomonas reinhardtii	hypothetical protein CHLRE_12g552300v5	-	-
dmsp_transcript_28593	-	PNW75982.1	-	Chlamydomonas reinhardtii	hypothetical protein CHLRE_12g552300v5	-	-
dmsp_transcript_28592	-	PNW75982.1	-	Chlamydomonas reinhardtii	hypothetical protein CHLRE_12g552300v5	-	-
dmsp_transcript_43566	-	XP_008008188.1	-	Chlorocebus sabaeus	PREDICTED: uncharacterized protein LOC103242219	-	-
dmsp_transcript_38680	-	XP_008012783.1	-	Chlorocebus sabaeus	PREDICTED: uncharacterized protein LOC103244621	-	-
dmsp_transcript_46291	-	XP_008016976.1	-	Chlorocebus sabaeus	PREDICTED: laforin, isoform 9-like	-	-
dmsp_transcript_24241	-	KXH85534.1	-	Chryseobacterium kwangjuense	hypothetical protein AU378_07250	-	-
dmsp_transcript_10333	-	WP_066440033.1	-	Chryseobacterium sp. CCH4-E10	IS1380 family transposase, partial	-	-
dmsp_transcript_19687	-	KQS94230.1	-	Chryseobacterium sp. Leaf394	hypothetical protein ASG21_18480	-	-
dmsp_transcript_3045	-	XP_006877391.1	-	Chrysochloris asiatica	PREDICTED: 40S ribosomal protein S5-like	-	-
dmsp_transcript_30597	-	EQE91113.1	-	Clostridioides difficile CD70	cell wall-associated hydrolase domain protein	-	-
dmsp_transcript_30596	-	EQE91113.1	-	Clostridioides difficile CD70	cell wall-associated hydrolase domain protein	-	-
dmsp_transcript_30598	-	EQE91113.1	-	Clostridioides difficile CD70	cell wall-associated hydrolase domain protein	-	-
dmsp_transcript_34274	-	EQG74591.1	-	Clostridioides difficile DA00165	hypothetical protein QKA_3524	-	-
dmsp_transcript_34272	-	EQG74591.1	-	Clostridioides difficile DA00165	hypothetical protein QKA_3524	-	-
dmsp_transcript_34276	-	EQG74591.1	-	Clostridioides difficile DA00165	hypothetical protein QKA_3524	-	-
dmsp_transcript_34277	-	EQG74591.1	-	Clostridioides difficile DA00165	hypothetical protein QKA_3524	-	-
dmsp_transcript_34275	-	EQG74591.1	-	Clostridioides difficile DA00165	hypothetical protein QKA_3524	-	-
dmsp_transcript_17742	-	EQG74591.1	-	Clostridioides difficile DA00165	hypothetical protein QKA_3524	-	-
dmsp_transcript_40490	-	EQI01696.1	-	Clostridioides difficile F501	UNVERIFIED_ORG: hypothetical protein QOE_0010	-	-
dmsp_transcript_41535	-	OFH96440.1	-	Clostridium acetireducens DSM 10703	hypothetical protein CLOACE_23150	-	-
dmsp_transcript_41536	-	OFH96440.1	-	Clostridium acetireducens DSM 10703	hypothetical protein CLOACE_23150	-	-
dmsp_transcript_13893	-	EES91647.1	-	Clostridium botulinum D str. 1873	conserved hypothetical protein	-	-
dmsp_transcript_9537	-	EEP52328.1	-	Clostridium butyricum E4 str. BoNT E BL5262	conserved hypothetical protein	-	-
dmsp_transcript_41659	-	CUQ87085.1	-	Clostridium innocuum	Uncharacterised protein	-	-
dmsp_transcript_30529	-	EDO61937.1	-	Clostridium leptum DSM 753	hypothetical protein CLOLEP_01448	-	-
dmsp_transcript_35771	-	EDO61937.1	-	Clostridium leptum DSM 753	hypothetical protein CLOLEP_01448	-	-
dmsp_transcript_41661	-	EDO61937.1	-	Clostridium leptum DSM 753	hypothetical protein CLOLEP_01448	-	-
[truncated: 93,840 more rows]

## Sheet: P5xP10
Opossum Transcript ID	Uniprot Entry ID	Diamond Top Hit ID (EMB ID)	Ensembl ID	Organism	Gene names	Protein names	Gene ontology (GO)
[truncated: 94,180 more rows]

[truncated: 6 more sheets: P0xP5 DE, P0xP10 DE, P5xP10 DE, P0 exclusive, P5 exclusive, P10 exclusive]
