# Supplementary material for: Didelphis albiventris: an overview of unprecedented transcriptome sequencing of the white-eared opossum
Source: BMC Genomics. 2019 Nov 15;20:866. doi: 10.1186/s12864-019-6240-x (PMC6858782; doi:10.1186/s12864-019-6240-x)
Supplement: Supplementary file 6 — Additional file 6: Enriched GO terms obtained through ClueGO analysis. Gene names and GO terms of biological processes for enriched transcripts analysed with ClueGO. The data are presented in eight sheets: all results for the three stages (“total”), differentially expressed results for the three stages (“total DE”), differentially expressed results for P0xP5 (“P0xP5 DE”), differentially expressed results for downregulated transcripts at P5 in relation to P0 [“P5(P0) DE down”], differentially expressed results for upregulated transcripts at P5 in relation to P0 [“P5(P0) DE up”], differentially expressed results for P5xP10 (“P5xP10 DE”), differentially expressed results for P5xP10 (“P5xP10 DE”), differentially expressed results for downregulated transcripts at P10 in relation to P5 [“P5xP10 DE down”], differentially expressed results for upregulated transcripts at P10 in relation to P5 [“P5xP10 DE up”]. [file 12864_2019_6240_MOESM6_ESM.xlsx]

## Sheet: total
Gene name	GO
AGO2	ribonucleoprotein complex assembly; ribonucleoprotein complex subunit organization
AGO4	ribonucleoprotein complex assembly; ribonucleoprotein complex subunit organization
AACS	lipid metabolic process
AAGAB	nucleoplasm; nuclear lumen
AAMP	preribosome; ribosome biogenesis
AAR2	ribonucleoprotein complex assembly; ribonucleoprotein complex subunit organization
AARS2	cellular amino acid metabolic process; ncRNA processing
AASDHPPT	cellular amino acid metabolic process; carboxylic acid metabolic process
AATF	ribosome biogenesis; focal adhesion
ABAT	cellular amino acid metabolic process; monocarboxylic acid metabolic process
ABCA1	nucleoside-triphosphatase activity; Golgi apparatus
ABCA3	nucleoside-triphosphatase activity; ATP binding
ABCB4	nucleoside-triphosphatase activity; ATP binding
ABCB6	mitochondrial inner membrane; organelle inner membrane
ABCB7	mitochondrial inner membrane; organelle inner membrane
ABCB8	nucleoside-triphosphatase activity; nucleolus
ABCB9	vacuole; nucleoside-triphosphatase activity
ABCC10	vacuole; nucleoside-triphosphatase activity
ABCC4	nucleoside-triphosphatase activity; bounding membrane of organelle
ABCC9	nucleoside-triphosphatase activity; ATP binding
ABCD1	monocarboxylic acid metabolic process; nucleoside-triphosphatase activity
ABCD2	monocarboxylic acid metabolic process; nucleoside-triphosphatase activity
ABCD4	nucleoside-triphosphatase activity; endoplasmic reticulum
ABCG4	nucleoside-triphosphatase activity; protein dimerization activity
ABHD10	carboxylic acid metabolic process; oxoacid metabolic process; single-organism catabolic process
ABHD14A	extracellular exosome; extracellular vesicle
ABHD2	movement of cell or subcellular component; negative regulation of cellular process
ABHD5	cellular lipid metabolic process; single-organism catabolic process
ABI1	myeloid cell differentiation; skeletal system development
ABI3	movement of cell or subcellular component; cytoplasm
ABR	embryonic morphogenesis; regulation of anatomical structure morphogenesis
ACAA1	monocarboxylic acid metabolic process; carboxylic acid metabolic process
ACAA2	mitochondrial inner membrane; organelle inner membrane
ACAD8	monocarboxylic acid metabolic process; carboxylic acid metabolic process
ACAD9	monocarboxylic acid metabolic process; mitochondrion organization
ACADL	monocarboxylic acid metabolic process; carboxylic acid metabolic process
ACADSB	monocarboxylic acid metabolic process; carboxylic acid metabolic process
ACADVL	monocarboxylic acid metabolic process; mitochondrial part
ACAN	skeletal system development; cardiovascular system development; circulatory system development
ACAT1	mitochondrial inner membrane; organelle inner membrane
ACBD3	Golgi apparatus; anion binding
ACBD7	anion binding
ACE2	proteolysis; organic substance transport
ACER1	cellular lipid metabolic process; single-organism catabolic process
ACER2	positive regulation of apoptotic process; positive regulation of programmed cell death
ACER3	cellular lipid metabolic process; cellular amide metabolic process
ACHE	single-organism catabolic process; protein dimerization activity
ACKR3	endosome; regulation of MAPK cascade
ACLY	carboxylic acid metabolic process; oxoacid metabolic process
ACO1	translation; peptide biosynthetic process
ACOT12	ATP binding; adenyl ribonucleotide binding
ACOT13	macromolecular complex assembly; protein complex subunit organization
ACOX1	monocarboxylic acid metabolic process; carboxylic acid metabolic process
ACOX2	monocarboxylic acid metabolic process; carboxylic acid metabolic process
ACOX3	monocarboxylic acid metabolic process; carboxylic acid metabolic process
ACP1	phosphate-containing compound metabolic process; phosphorus metabolic process
ACP5	vacuole; skeletal system development
ACSBG1	monocarboxylic acid metabolic process; carboxylic acid metabolic process
ACSL4	monocarboxylic acid metabolic process; embryo development ending in birth or egg hatching
ACSL5	mitochondrial inner membrane; organelle inner membrane
ACSS3	mitochondrion; cytoplasmic part
ACTC1	focal adhesion; cell-substrate adherens junction
ACTG2	tissue morphogenesis; ATP binding
ACTL6B	nucleolus; macromolecular complex subunit organization
ACTN1	myeloid cell differentiation; focal adhesion
ACTN3	monocarboxylic acid metabolic process; skeletal system development
ACTN4	focal adhesion; cell-substrate adherens junction
ACTR10	movement of cell or subcellular component; intracellular non-membrane-bounded organelle
ACTR1A	ATP binding; adenyl ribonucleotide binding
ACTR1B	ATP binding; adenyl ribonucleotide binding
ACTR2	focal adhesion; cell-substrate adherens junction
ACTR3	focal adhesion; cell-substrate adherens junction
ACTR3B	cellular macromolecular complex assembly; regulation of organelle organization
ACTR6	macromolecular complex subunit organization; organelle organization
ACTR8	chromosomal part; catalytic complex
ACVR2A	myeloid cell differentiation; epithelial cell proliferation
ADAD1	RNA processing; RNA binding
ADAM10	focal adhesion; cell-substrate adherens junction
ADAM23	proteolysis; protein metabolic process
ADAM33	proteolysis; protein metabolic process
ADAMTS2	protein complex subunit organization; proteolysis
ADAMTS4	proteolysis; enzyme binding
ADAMTS8	proteolysis; protein metabolic process
ADAMTSL2	negative regulation of signal transduction; negative regulation of signaling
ADAMTSL4	positive regulation of apoptotic process; positive regulation of programmed cell death
ADAMTSL5	proteolysis; protein metabolic process
ADAP1	positive regulation of catalytic activity; positive regulation of molecular function
ADAT2	ncRNA processing; ncRNA metabolic process
ADCK3	single-organism biosynthetic process; adenyl ribonucleotide binding
ADCY2	organonitrogen compound biosynthetic process; single-organism biosynthetic process
ADCY3	organonitrogen compound biosynthetic process; single-organism biosynthetic process
ADCY8	organonitrogen compound biosynthetic process; single-organism biosynthetic process
ADCY9	organonitrogen compound biosynthetic process; single-organism biosynthetic process
ADCYAP1	regulation of MAPK cascade; regulation of protein kinase activity
ADD3	nucleoplasm; nuclear lumen
ADGRB1	cardiovascular system development; circulatory system development; regulation of anatomical structure morphogenesis
ADGRE5	focal adhesion; cell-substrate adherens junction
ADI1	cellular amino acid metabolic process; carboxylic acid metabolic process
ADIPOQ	myeloid cell differentiation; positive regulation of apoptotic process
ADIPOR1	monocarboxylic acid metabolic process; carboxylic acid metabolic process
ADIPOR2	cardiovascular system development; circulatory system development; protein dimerization activity
ADIRF	nucleoplasm; extracellular exosome
ADM	chordate embryonic development; embryonic morphogenesis; embryo development ending in birth or egg hatching
ADM2	cardiovascular system development; circulatory system development; regulation of anatomical structure morphogenesis
ADPGK	endoplasmic reticulum; endomembrane system
ADPRH	intracellular protein transport; regulation of organelle organization
ADPRHL2	mitochondrion; cellular response to stress
ADRA1B	nuclear envelope; regulation of MAPK cascade
ADRA2C	regulation of MAPK cascade; regulation of protein kinase activity
ADRB2	mitochondrion organization; regulation of MAPK cascade
ADSSL1	organonitrogen compound biosynthetic process; single-organism biosynthetic process
AEBP1	peptide metabolic process; cellular amide metabolic process
AEBP2	nucleic acid binding
AEN	nuclear envelope; organelle envelope
AFAP1	focal adhesion; cell-substrate adherens junction
AFAP1L1	nucleus; cytoplasm
AFAP1L2	regulation of protein kinase activity; regulation of kinase activity
AFF4	nucleoplasm part; chromosomal part
AFG3L2	mitochondrial inner membrane; organelle inner membrane
AFM	extracellular exosome; extracellular vesicle
AFP	lipid metabolic process; small molecule metabolic process
AFTPH	Golgi apparatus; bounding membrane of organelle
AGA	vacuole; endoplasmic reticulum
AGFG1	positive regulation of catalytic activity; protein complex subunit organization
AGGF1	spliceosomal complex; epithelial cell proliferation
AGK	amide biosynthetic process; cellular lipid metabolic process
AGL	single-organism catabolic process; oxidation-reduction process
AGMAT	extracellular exosome; extracellular vesicle
AGMO	monocarboxylic acid metabolic process; carboxylic acid metabolic process
AGPAT2	cellular lipid metabolic process; lipid metabolic process
AGPAT3	endoplasmic reticulum; endomembrane system
AGT	positive regulation of apoptotic process; positive regulation of programmed cell death
AGTPBP1	mitochondrion organization; cytosol
AGTR1	cellular lipid metabolic process; protein dimerization activity
AGXT2	cellular amino acid metabolic process; monocarboxylic acid metabolic process
AHCTF1	nuclear pore; chromosomal region
AHCY	cellular amino acid metabolic process; carboxylic acid metabolic process
AHCYL1	cellular amino acid metabolic process; RNA processing
AHI1	identical protein binding; anatomical structure morphogenesis
AHSA1	positive regulation of catalytic activity; positive regulation of molecular function
AHSA2	positive regulation of catalytic activity; positive regulation of molecular function
AHSP	myeloid cell differentiation; animal organ development
AIDA	regulation of MAPK cascade; regulation of protein kinase activity
AIMP2	negative regulation of cell proliferation; protein modification by small protein conjugation
AIPL1	regulation of apoptotic process; regulation of programmed cell death
AK1	organonitrogen compound biosynthetic process; single-organism biosynthetic process
AK2	mitochondrial inner membrane; organelle inner membrane
AK3	mitochondrial part; organonitrogen compound biosynthetic process
AKAP10	mitochondrion; protein localization
AKAP11	regulation of intracellular signal transduction; intracellular signal transduction
AKAP2	regulation of anatomical structure morphogenesis; regulation of cellular component organization
AKAP3	regulation of intracellular signal transduction; protein localization
AKAP6	nuclear envelope; organelle envelope
AKAP8	poly(A) RNA binding; RNA binding
AKAP8L	poly(A) RNA binding; RNA binding
AKIRIN1	nuclear envelope; organelle envelope
AKIRIN2	embryo development; enzyme binding
AKNA	positive regulation of macromolecule metabolic process; positive regulation of cellular metabolic process
AKR1B1	oxidation-reduction process; small molecule metabolic process
AKR1D1	monocarboxylic acid metabolic process; carboxylic acid metabolic process
AKR1E2	mitochondrion organization; single-organism catabolic process
AKT1	protein localization to nucleus; epithelial cell proliferation
ALAD	Porphyrin and chlorophyll metabolism; identical protein binding
ALAS1	Porphyrin and chlorophyll metabolism; mitochondrial part
ALAS2	Porphyrin and chlorophyll metabolism; mitochondrial inner membrane
ALB	Golgi apparatus; endoplasmic reticulum; single-organism cellular localization
ALCAM	focal adhesion; cell-substrate adherens junction
ALDH18A1	cellular amino acid metabolic process; carboxylic acid metabolic process
ALDH1B1	oxidation-reduction process; mitochondrion
ALDH1L2	cellular amino acid metabolic process; carboxylic acid metabolic process
ALDH2	oxidation-reduction process; mitochondrion
ALDH3A1	oxidation-reduction process
ALDH4A1	cellular amino acid metabolic process; carboxylic acid metabolic process
ALDH7A1	oxidation-reduction process; mitochondrion
ALDH8A1	monocarboxylic acid metabolic process; carboxylic acid metabolic process
ALDOA	monocarboxylic acid metabolic process; carboxylic acid metabolic process
ALDOC	monocarboxylic acid metabolic process; carboxylic acid metabolic process
ALG1	endoplasmic reticulum; endomembrane system
ALG2	cellular lipid metabolic process; protein dimerization activity
ALG5	cellular lipid metabolic process; lipid metabolic process
ALG8	cellular lipid metabolic process; lipid metabolic process
ALKBH1	chordate embryonic development; embryo development ending in birth or egg hatching
ALKBH3	oxidation-reduction process; cellular response to stress
ALKBH4	oxidation-reduction process; single-organism organelle organization
ALKBH5	nucleoplasm part; RNA processing
ALKBH8	RNA methylation; ncRNA processing
ALOX12B	monocarboxylic acid metabolic process; regulation of MAPK cascade
ALOX5	nuclear envelope; monocarboxylic acid metabolic process
ALOX5AP	nuclear envelope; monocarboxylic acid metabolic process
ALOXE3	monocarboxylic acid metabolic process; amide biosynthetic process
ALPK3	ATP binding; adenyl ribonucleotide binding
ALPL	skeletal system development; anatomical structure morphogenesis
ALS2	endosome; regulation of protein kinase activity
ALS2CL	identical protein binding; positive regulation of catalytic activity
ALX1	skeletal system development; chordate embryonic development; embryonic morphogenesis
AMACR	monocarboxylic acid metabolic process; carboxylic acid metabolic process
AMBP	protein dimerization activity; identical protein binding
AMD1	organonitrogen compound biosynthetic process; cytosol
AMFR	modification-dependent macromolecule catabolic process; proteolysis involved in cellular protein catabolic process
AMIGO1	cellular component assembly; regulation of cellular component organization
AMIGO3	cellular component assembly; regulation of cellular component organization
AMOT	chordate embryonic development; embryonic morphogenesis; embryo development ending in birth or egg hatching
AMOTL1	identical protein binding; movement of cell or subcellular component
AMOTL2	identical protein binding; vesicle
AMPD2	organonitrogen compound biosynthetic process; single-organism biosynthetic process
AMT	cellular amino acid metabolic process; carboxylic acid metabolic process
ANAPC10	modification-dependent macromolecule catabolic process; regulation of protein kinase activity
ANAPC13	protein modification by small protein conjugation; transferase complex
ANAPC2	modification-dependent macromolecule catabolic process; proteolysis involved in cellular protein catabolic process
ANAPC4	modification-dependent macromolecule catabolic process; proteolysis involved in cellular protein catabolic process
ANAPC5	protein modification by small protein conjugation; transferase complex
ANAPC7	protein modification by small protein conjugation; transferase complex
ANGEL2	nucleoplasm part; poly(A) RNA binding
ANGPTL2	extracellular exosome; extracellular vesicle
ANGPTL3	monocarboxylic acid metabolic process; endosome
ANGPTL8	epithelial cell proliferation; cellular lipid metabolic process
ANKHD1	RNA binding; nucleic acid binding
ANKRA2	cytosol; enzyme binding
ANKRD1	positive regulation of apoptotic process; positive regulation of programmed cell death
ANKRD10	regulation of signal transduction; regulation of signaling
ANKRD12	nucleoplasm; nuclear lumen
ANKRD13B	intracellular membrane-bounded organelle; intracellular organelle
ANKRD27	vacuole; endosome
ANKRD49	positive regulation of macromolecule metabolic process; positive regulation of cellular metabolic process
ANKRD50	single-organism intracellular transport; intracellular transport
ANKRD6	regulation of MAPK cascade; tissue morphogenesis
ANKS4B	endoplasmic reticulum; bounding membrane of organelle
ANO10	intracellular
ANO3	protein dimerization activity
ANP32A	nuclear lumen; intracellular organelle lumen
ANP32B	positive regulation of apoptotic process; positive regulation of programmed cell death
ANPEP	vacuole; peptide metabolic process
ANXA1	focal adhesion; cell-substrate adherens junction
ANXA2	myeloid cell differentiation; vacuole
ANXA3	cardiovascular system development; circulatory system development; regulation of anatomical structure morphogenesis
ANXA5	focal adhesion; cell-substrate adherens junction
ANXA9	cytosol; extracellular exosome
AOC1	oxidation-reduction process; protein dimerization activity
AP1G1	endosome; intracellular protein transport
AP1M2	intracellular protein transport; protein transport
AP1S2	intracellular protein transport; protein transport
AP2B1	cardiovascular system development; circulatory system development; intracellular protein transport
AP3B1	vacuole; establishment of protein localization to organelle
AP3D1	vacuole; endosome
AP3M1	vacuole; intracellular protein transport
AP3M2	intracellular protein transport; single-organism cellular localization
AP4B1	intracellular protein transport; protein transport
AP4S1	protein transport; establishment of protein localization
AP5M1	vacuole; endosome
AP5Z1	single-organism intracellular transport; cellular response to stress
APAF1	positive regulation of apoptotic process; positive regulation of programmed cell death
APBA2	chordate embryonic development; embryo development ending in birth or egg hatching
APBA3	chordate embryonic development; embryo development ending in birth or egg hatching
APBB1	positive regulation of apoptotic process; positive regulation of programmed cell death
APBB1IP	cytosol; positive regulation of cellular process
APCDD1	negative regulation of signal transduction; negative regulation of signaling
API5	spliceosomal complex; intracellular ribonucleoprotein complex
APIP	cellular amino acid metabolic process; regulation of MAPK cascade
APOA1	epithelial cell proliferation; monocarboxylic acid metabolic process
APOA2	cellular lipid metabolic process; single-organism catabolic process
APOA4	monocarboxylic acid metabolic process; carboxylic acid metabolic process
APOBEC2	macromolecule modification; RNA metabolic process
APOD	protein localization to nucleus; establishment of protein localization to organelle
APOE	epithelial cell proliferation; positive regulation of cell death
APOH	epithelial cell proliferation; negative regulation of cell proliferation
APOLD1	organic substance transport; protein metabolic process
APOO	mitochondrial inner membrane; organelle inner membrane
APOOL	mitochondrial inner membrane; organelle inner membrane
APOPT1	positive regulation of apoptotic process; positive regulation of programmed cell death
APPBP2	intracellular transport; organelle membrane
APPL1	endosome; nucleoplasm part
APPL2	endosome; nucleoplasm part
APTX	chromosomal part; nucleolus
AQP4	organic substance transport; cytoplasm
AQP9	organic substance transport; intracellular membrane-bounded organelle
ARAP3	regulation of anatomical structure morphogenesis; negative regulation of signal transduction
ARCN1	Golgi apparatus; endoplasmic reticulum
ARF4	protein localization to organelle; Golgi apparatus
ARF5	purine ribonucleoside triphosphate binding; purine ribonucleoside binding
ARF6	focal adhesion; cell-substrate adherens junction
ARFGAP1	positive regulation of catalytic activity; positive regulation of molecular function
ARFGAP2	Golgi apparatus; positive regulation of catalytic activity
ARFGAP3	Golgi apparatus; positive regulation of catalytic activity
ARFGEF1	cellular macromolecular complex assembly; intracellular ribonucleoprotein complex
ARFGEF2	endosome; Golgi apparatus
ARFGEF3	positive regulation of catalytic activity; regulation of intracellular signal transduction
ARFIP2	cellular macromolecular complex assembly; regulation of organelle organization
ARFRP1	embryonic morphogenesis; protein localization to organelle
ARG1	cellular amino acid metabolic process; amide biosynthetic process
ARGLU1	mitochondrion; nucleoplasm
ARHGAP10	regulation of apoptotic process; regulation of programmed cell death
ARHGAP12	tissue morphogenesis; epithelium development
ARHGAP15	regulation of anatomical structure morphogenesis; positive regulation of catalytic activity
ARHGAP17	cytoplasm; intracellular part
ARHGAP18	cellular macromolecular complex assembly; regulation of anatomical structure morphogenesis
ARHGAP22	focal adhesion; cell-substrate adherens junction
ARHGAP35	chordate embryonic development; embryonic morphogenesis; embryo development ending in birth or egg hatching
ARHGAP42	positive regulation of catalytic activity; positive regulation of molecular function
ARHGDIA	protein localization; regulation of catalytic activity
ARHGDIB	nucleoside-triphosphatase activity; movement of cell or subcellular component
ARHGDIG	protein localization; regulation of catalytic activity
ARHGEF12	positive regulation of catalytic activity; regulation of intracellular signal transduction
ARHGEF17	positive regulation of catalytic activity; regulation of intracellular signal transduction
ARHGEF19	regulation of organelle organization; positive regulation of catalytic activity
ARHGEF26	epithelium development; positive regulation of catalytic activity
ARHGEF39	positive regulation of catalytic activity; regulation of intracellular signal transduction
ARHGEF40	positive regulation of catalytic activity; regulation of intracellular signal transduction
ARHGEF5	regulation of MAPK cascade; regulation of protein kinase activity
ARHGEF6	positive regulation of catalytic activity; regulation of intracellular signal transduction
ARHGEF7	focal adhesion; cell-substrate adherens junction
ARID3B	nucleoplasm; positive regulation of macromolecule metabolic process
ARID4A	myeloid cell differentiation; epithelium development
ARID4B	epithelium development; tissue development
ARID5B	skeletal system development; positive regulation of molecular function
ARIH1	modification-dependent macromolecule catabolic process; proteolysis involved in cellular protein catabolic process
ARL1	protein localization to organelle; nucleoside-triphosphatase activity
ARL11	purine ribonucleoside triphosphate binding; purine ribonucleoside binding
ARL16	purine ribonucleoside triphosphate binding; purine ribonucleoside binding
ARL2	purine ribonucleoside triphosphate binding; purine ribonucleoside binding
ARL2BP	protein localization to nucleus; mitochondrial part
ARL4A	nucleolus; purine ribonucleoside triphosphate binding
ARL4C	single-organism intracellular transport; intracellular transport
ARL5A	purine ribonucleoside triphosphate binding; purine ribonucleoside binding
ARL6	tissue morphogenesis; protein localization to organelle
ARL6IP5	positive regulation of apoptotic process; positive regulation of programmed cell death
ARMC1	mitochondrion; nucleus
ARMC12	nucleus; intracellular membrane-bounded organelle
ARMC7	nucleus; cytoplasm
ARNT	chordate embryonic development; embryo development ending in birth or egg hatching
ARPC2	focal adhesion; cell-substrate adherens junction
ARPC3	cellular macromolecular complex assembly; regulation of organelle organization
ARPP21	cellular response to stress; nucleic acid binding
ARRDC1	extracellular exosome; extracellular vesicle
ARRDC2	vesicle; cytoplasmic part
ARRDC3	endosome; protein modification by small protein conjugation
ARSG	vacuole; endoplasmic reticulum
ART3	extracellular exosome; extracellular vesicle
ART5	cellular protein modification process; protein modification process; macromolecule modification
ARTN	tissue morphogenesis; movement of cell or subcellular component
ARV1	monocarboxylic acid metabolic process; carboxylic acid metabolic process
ASAP2	positive regulation of catalytic activity; positive regulation of molecular function
ASB1	protein modification by small protein conjugation; protein modification by small protein conjugation or removal
ASB11	protein modification by small protein conjugation; protein modification by small protein conjugation or removal
ASB16	protein modification by small protein conjugation; transferase complex
ASB2	modification-dependent macromolecule catabolic process; mitochondrion organization
ASB5	protein modification by small protein conjugation; protein modification by small protein conjugation or removal
ASB6	protein modification by small protein conjugation; protein modification by small protein conjugation or removal
ASCC3	nucleoside-triphosphatase activity; Golgi apparatus
ASF1A	chromosomal part; cellular macromolecular complex assembly
ASF1B	chromosomal part; cellular macromolecular complex assembly
ASMTL	cytoplasm; intracellular part
ASNA1	protein localization to organelle; nucleoside-triphosphatase activity
ASPHD2	cellular protein modification process; protein modification process; macromolecule modification
ASPM	single-organism cellular localization; regulation of organelle organization
ASPN	regulation of protein kinase activity; regulation of kinase activity
ASS1	cellular amino acid metabolic process; amide biosynthetic process
ASTN2	endosome; cellular protein localization
ASUN	protein localization to nucleus; protein localization to organelle
ASXL1	skeletal system development; chromosomal part
ASZ1	ncRNA metabolic process; intracellular ribonucleoprotein complex
ATAD5	ATP binding; adenyl ribonucleotide binding
ATAT1	focal adhesion; cell-substrate adherens junction
ATE1	modification-dependent macromolecule catabolic process; proteolysis involved in cellular protein catabolic process
ATF3	positive regulation of apoptotic process; positive regulation of programmed cell death
ATF4	positive regulation of apoptotic process; positive regulation of programmed cell death
ATF7IP	nucleoside-triphosphatase activity; cellular macromolecular complex assembly
ATF7IP2	nucleolus; nuclear lumen
ATG12	mitochondrion organization; single-organism catabolic process
ATG16L1	vacuole; identical protein binding
ATG16L2	vacuole; bounding membrane of organelle
ATG2B	mitochondrion organization; single-organism catabolic process
ATG4B	mitochondrion organization; single-organism catabolic process
ATG4C	mitochondrion organization; single-organism catabolic process
ATG5	vacuole; mitochondrion organization
ATG7	positive regulation of apoptotic process; positive regulation of programmed cell death
ATIC	protein dimerization activity; identical protein binding
ATMIN	anatomical structure morphogenesis; positive regulation of macromolecule metabolic process
ATOH8	epithelial cell proliferation; negative regulation of cell proliferation
ATP10B	nucleoside-triphosphatase activity; endoplasmic reticulum
ATP10D	nucleoside-triphosphatase activity; endoplasmic reticulum
ATP11A	vacuole; endosome
ATP13A1	nucleoside-triphosphatase activity; ATP binding
ATP13A2	vacuole; nucleoside-triphosphatase activity
ATP1B1	mitochondrion organization; nucleoside-triphosphatase activity
ATP1B2	nucleoside-triphosphatase activity; catalytic complex
ATP2A2	nucleoside-triphosphatase activity; endoplasmic reticulum; single-organism cellular localization
ATP2B1	nucleoside-triphosphatase activity; ATP binding
ATP2C1	nucleoside-triphosphatase activity; Golgi apparatus
ATP5A1	mitochondrial inner membrane; organelle inner membrane
ATP5C1	mitochondrial inner membrane; organelle inner membrane
ATP5D	mitochondrial inner membrane; organelle inner membrane
ATP5G1	mitochondrial inner membrane; organelle inner membrane
ATP5G3	organonitrogen compound biosynthetic process; single-organism biosynthetic process
ATP5J	mitochondrial inner membrane; organelle inner membrane
ATP5S	mitochondrion; cytoplasmic part
ATP6AP1	myeloid cell differentiation; skeletal system development
ATP6AP2	regulation of MAPK cascade; chordate embryonic development
ATP6V0A1	vacuole; nucleoside-triphosphatase activity
ATP6V0A2	focal adhesion; cell-substrate adherens junction
ATP6V1A	vacuole; nucleoside-triphosphatase activity
ATP6V1C2	vacuole; nucleoside-triphosphatase activity
ATP6V1E1	nucleoside-triphosphatase activity
ATP6V1F	vacuole; nucleoside-triphosphatase activity
ATP6V1G1	vacuole; nucleoside-triphosphatase activity
ATP6V1G3	vacuole; bounding membrane of organelle
ATP7A	endosome; nucleoside-triphosphatase activity
ATP7B	endosome; nucleoside-triphosphatase activity
ATP8A1	nucleoside-triphosphatase activity; Golgi apparatus
ATP8A2	endosome; embryonic morphogenesis
ATPAF1	mitochondrion organization; cellular macromolecular complex assembly
ATPAF2	nucleoplasm part; cellular macromolecular complex assembly
ATR	DNA replication; nucleoplasm part
ATRIP	cellular response to stress
ATRN	extracellular exosome; extracellular vesicle
ATRX	chromosomal region; DNA replication
ATXN1	nucleoplasm part; identical protein binding
ATXN10	cellular component assembly; single-organism organelle organization
AUH	monocarboxylic acid metabolic process; carboxylic acid metabolic process
AUNIP	regulation of organelle organization; protein complex subunit organization
AURKA	chromosomal region; modification-dependent macromolecule catabolic process
AVEN	regulation of apoptotic process; regulation of programmed cell death
AVL9	endosome; movement of cell or subcellular component
AXIN1	protein localization to nucleus; skeletal system development
AXL	protein dimerization activity; regulation of apoptotic process
AZI2	intracellular signal transduction; animal organ development
AZIN1	cellular amino acid metabolic process; carboxylic acid metabolic process
B3GALT2	Golgi apparatus; bounding membrane of organelle
B3GALT4	Golgi apparatus; bounding membrane of organelle
B3GAT1	oxoacid metabolic process; organic acid metabolic process
B3GAT3	oxoacid metabolic process; organic acid metabolic process
B3GNT2	Golgi apparatus; organonitrogen compound biosynthetic process
B3GNT8	Golgi apparatus; organonitrogen compound biosynthetic process
B4GALNT1	amide biosynthetic process; cellular lipid metabolic process
B4GALNT3	Golgi apparatus; bounding membrane of organelle
B4GALT3	Golgi apparatus; extracellular exosome
B4GALT7	negative regulation of cell proliferation; Golgi apparatus
B4GAT1	Golgi apparatus; organonitrogen compound biosynthetic process
B9D1	chordate embryonic development; embryonic morphogenesis; embryo development ending in birth or egg hatching
B9D2	cellular component assembly; single-organism organelle organization
BABAM1	cellular response to stress; positive regulation of response to stimulus
BACE1	endosome; peptide metabolic process
BACH1	protein modification by small protein conjugation; transferase complex
BACH2	protein modification by small protein conjugation; transferase complex
BAG3	regulation of apoptotic process; regulation of programmed cell death
BAIAP2	cellular macromolecular complex assembly; regulation of anatomical structure morphogenesis
BAMBI	protein localization to nucleus; establishment of protein localization to organelle
BANF1	nucleic acid binding
BAP1	establishment of protein localization to organelle; modification-dependent macromolecule catabolic process
BARD1	positive regulation of apoptotic process; positive regulation of programmed cell death
BARX1	negative regulation of signal transduction; negative regulation of signaling
BARX2	skeletal system development; tissue development
BASP1	regulation of transcription, DNA-templated; regulation of nucleic acid-templated transcription
BATF	myeloid cell differentiation; cellular response to stress
BATF3	myeloid cell differentiation; animal organ development
BAX	nuclear envelope; epithelial cell proliferation
BAZ1B	chromosomal region; chromosomal part
BBOX1	monocarboxylic acid metabolic process; carboxylic acid metabolic process
BBS10	cellular macromolecular complex assembly; macromolecular complex assembly
BBS12	cellular macromolecular complex assembly; intracellular protein transport
BBS2	skeletal system development; protein localization to organelle
BBS7	modification-dependent macromolecule catabolic process; proteolysis involved in cellular protein catabolic process
BCAR3	positive regulation of cellular protein metabolic process; positive regulation of catalytic activity
BCAS1	extracellular exosome; extracellular vesicle
BCAS2	spliceosomal complex; chromosomal part
BCAS4	cytosol; intracellular transport
BCAT1	cellular amino acid metabolic process; carboxylic acid metabolic process
BCDIN3D	RNA methylation; ncRNA processing
BCL10	positive regulation of apoptotic process; positive regulation of programmed cell death
BCL11B	epithelial cell proliferation; negative regulation of cell proliferation
BCL2L1	positive regulation of apoptotic process; positive regulation of programmed cell death
BCL2L13	regulation of apoptotic process; regulation of programmed cell death
BCL3	protein localization to nucleus; establishment of protein localization to organelle
BCL6B	myeloid cell differentiation; animal organ development
BCL9	Golgi apparatus; tissue development
BCO2	cellular lipid metabolic process; single-organism catabolic process
BCOR	protein modification by small protein conjugation; protein modification by small protein conjugation or removal
BCORL1	nucleoplasm; nuclear lumen
BDH1	mitochondrial inner membrane; organelle inner membrane
BDH2	monocarboxylic acid metabolic process; peptide biosynthetic process
BECN1	establishment of protein localization to organelle; protein localization to organelle
BEND7	extracellular exosome; extracellular vesicle
BEST3	negative regulation of biological process
BFAR	modification-dependent macromolecule catabolic process; proteolysis involved in cellular protein catabolic process
BHLHE40	nucleolus; protein dimerization activity
BHMT	cellular amino acid metabolic process; carboxylic acid metabolic process
BHMT2	cellular amino acid metabolic process; carboxylic acid metabolic process
BICD1	ribonucleoprotein complex assembly; ribonucleoprotein complex subunit organization
BICD2	Golgi apparatus; single-organism cellular localization
BIRC5	epithelial cell proliferation; protein modification by small protein conjugation
BIRC6	endosome; chordate embryonic development
BLCAP	apoptotic process; programmed cell death
BLM	chromosomal region; DNA replication
BLMH	proteolysis; extracellular exosome
BLNK	positive regulation of signal transduction; positive regulation of signaling
BLOC1S4	single-organism cellular localization; cytosol
BLOC1S5	embryonic morphogenesis; embryo development
BLVRA	Porphyrin and chlorophyll metabolism; single-organism catabolic process
BLVRB	Porphyrin and chlorophyll metabolism; single-organism catabolic process
BLZF1	intracellular protein transport; Golgi apparatus
BMP2	protein destabilization; epithelial cell proliferation
BMP2K	ATP binding; adenyl ribonucleotide binding
BMP3	regulation of MAPK cascade; MAPK cascade
BMP4	DNA replication; protein localization to nucleus
BMP6	protein localization to nucleus; epithelial cell proliferation
BMP7	protein localization to nucleus; positive regulation of apoptotic process
BMPER	epithelial cell proliferation; regulation of MAPK cascade
BMPR2	epithelial cell proliferation; skeletal system development
BMS1	preribosome; rRNA processing
BOK	positive regulation of apoptotic process; positive regulation of programmed cell death
BOP1	preribosome; rRNA processing
BORA	intracellular non-membrane-bounded organelle; intracellular organelle part
BORCS8	cardiovascular system development; circulatory system development; animal organ development
BPGM	monocarboxylic acid metabolic process; carboxylic acid metabolic process
BPHL	cellular amino acid metabolic process; carboxylic acid metabolic process
BRAT1	positive regulation of cellular protein metabolic process; regulation of phosphorylation
BRCA1	DNA replication; monocarboxylic acid metabolic process
BRCA2	DNA replication; epithelial cell proliferation
BRCC3	transferase complex; protein modification by small protein conjugation or removal
BRD1	nucleoplasm part; transferase complex
BRD2	cellular macromolecular complex assembly; macromolecular complex assembly
BRD3	regulation of transcription, DNA-templated; regulation of nucleic acid-templated transcription
BRE	transferase complex; catalytic complex
BRINP3	endoplasmic reticulum; endomembrane system
BRIX1	ribonucleoprotein complex assembly; ribonucleoprotein complex subunit organization
BRMS1L	nucleoplasm part; chromosomal part
BROX	extracellular exosome; extracellular vesicle
BRPF1	nucleoplasm part; transferase complex
BRWD1	nucleolus; regulation of anatomical structure morphogenesis
BSG	focal adhesion; cell-substrate adherens junction
BSPRY	intracellular
BTAF1	ATP binding; adenyl ribonucleotide binding
BTBD1	intracellular ribonucleoprotein complex; intracellular non-membrane-bounded organelle
BTBD10	nucleolus; regulation of cell death
BTG2	negative regulation of cell proliferation; translation
BTG4	negative regulation of cell proliferation; regulation of cell proliferation
BTRC	protein destabilization; epithelial cell proliferation
BUB1B	chromosomal region; modification-dependent macromolecule catabolic process
BUD13	poly(A) RNA binding; RNA binding
BVES	cardiovascular system development; circulatory system development; regulation of anatomical structure morphogenesis
BYSL	rRNA processing; rRNA metabolic process
BZW1	poly(A) RNA binding; RNA binding
C1D	rRNA processing; rRNA metabolic process
C1QA	positive regulation of response to stimulus; extracellular exosome
C1QB	protein dimerization activity; identical protein binding
C1QC	myeloid cell differentiation; extracellular exosome
C1QL1	cytoplasm; intracellular part
C1QL4	negative regulation of cell proliferation; regulation of MAPK cascade
C1QTNF1	regulation of MAPK cascade; MAPK cascade
C1QTNF2	monocarboxylic acid metabolic process; regulation of MAPK cascade
C1QTNF5	extracellular exosome; extracellular vesicle
C1QTNF6	identical protein binding; macromolecular complex assembly
C1R	proteolysis; positive regulation of response to stimulus
C1S	identical protein binding; proteolysis
C2CD3	chordate embryonic development; embryonic morphogenesis; embryo development ending in birth or egg hatching
C4BPA	protein catabolic process; macromolecule catabolic process
C4BPB	protein catabolic process; macromolecule catabolic process
C4H21orf59	anatomical structure morphogenesis; cellular developmental process
C5	mitochondrion organization; chordate embryonic development
C5AR1	epithelial cell proliferation; regulation of MAPK cascade
C6	chordate embryonic development; embryo development ending in birth or egg hatching
C8G	extracellular exosome; extracellular vesicle
CA1	small molecule metabolic process; extracellular exosome
CA7	mitochondrion organization; single-organism catabolic process
CA8	small molecule metabolic process; intracellular signal transduction
CA9	tissue morphogenesis; epithelium development
CAB39	regulation of protein kinase activity; regulation of kinase activity
CAB39L	extracellular exosome; extracellular vesicle
CABLES1	cytosol; cytoplasmic part
CABP1	Golgi apparatus; bounding membrane of organelle
CABP2	Golgi apparatus; endomembrane system
CABYR	protein dimerization activity; enzyme binding
CACNA1S	intracellular non-membrane-bounded organelle; cytoplasmic part
CACNB3	positive regulation of response to stimulus; regulation of response to stimulus
CACNG1	single-organism intracellular transport; intracellular transport
CACNG3	regulation of signal transduction; regulation of signaling
CACNG4	regulation of signal transduction; regulation of signaling
CACTIN	spliceosomal complex; intracellular ribonucleoprotein complex
CACUL1	modification-dependent macromolecule catabolic process; regulation of protein kinase activity
CADM1	protein dimerization activity; identical protein binding
CADPS	cellular macromolecular complex assembly; single-organism cellular localization
CALB1	tissue morphogenesis; epithelium development
CALCRL	vacuole; endosome
CALM2	positive regulation of cellular protein metabolic process; positive regulation of signal transduction
CALN1	Golgi apparatus; bounding membrane of organelle
CALU	endoplasmic reticulum; endomembrane system
CALY	cellular macromolecular complex assembly; macromolecular complex assembly
CAMK1	regulation of protein kinase activity; regulation of kinase activity
CAMK2A	positive regulation of apoptotic process; positive regulation of programmed cell death
CAMK2B	protein dimerization activity; identical protein binding
CAMKK1	ATP binding; adenyl ribonucleotide binding
CAMLG	endoplasmic reticulum; regulation of signaling
CAMSAP1	regulation of anatomical structure morphogenesis; regulation of cellular component organization
CAMSAP2	regulation of organelle organization; regulation of cellular component organization
CAND1	protein modification by small protein conjugation; cellular macromolecular complex assembly
CAND2	protein modification by small protein conjugation; cellular macromolecular complex assembly
CANT1	positive regulation of signal transduction; positive regulation of signaling
CAP1	focal adhesion; cell-substrate adherens junction
CAP2	organonitrogen compound biosynthetic process; single-organism biosynthetic process
CAPN2	focal adhesion; cell-substrate adherens junction
CAPN5	focal adhesion; cell-substrate adherens junction
CAPN7	movement of cell or subcellular component; proteolysis
CAPRIN1	intracellular ribonucleoprotein complex; regulation of anatomical structure morphogenesis
CAPZA1	cellular macromolecular complex assembly; regulation of organelle organization
CAPZA2	cellular macromolecular complex assembly; regulation of organelle organization
CARD11	regulation of apoptotic process; regulation of programmed cell death
CARHSP1	regulation of transcription, DNA-templated; regulation of nucleic acid-templated transcription
CARNMT1	cellular amino acid metabolic process; peptide metabolic process
CARS	cellular amino acid metabolic process; ncRNA metabolic process
CARTPT	regulation of MAPK cascade; regulation of protein kinase activity
CASC4	Golgi apparatus; endomembrane system
CASK	epithelial cell proliferation; focal adhesion
CASP18	myeloid cell differentiation; regulation of apoptotic process
CASP2	positive regulation of apoptotic process; positive regulation of programmed cell death
CASQ1	mitochondrial part; cellular macromolecular complex assembly
CAT	focal adhesion; cell-substrate adherens junction
CAV3	regulation of MAPK cascade; regulation of protein kinase activity
CBFB	myeloid cell differentiation; protein modification by small protein conjugation
CBLB	protein modification by small protein conjugation; protein modification by small protein conjugation or removal
CBLL1	protein modification by small protein conjugation; protein modification by small protein conjugation or removal
CBR4	mitochondrial part; oxidation-reduction process
CBX1	nucleus; intracellular membrane-bounded organelle
CBX3	chromosomal region; chromosomal part
CBY1	cardiovascular system development; circulatory system development; negative regulation of signal transduction
CC2D1A	positive regulation of signal transduction; positive regulation of signaling
CC2D1B	nucleoplasm; regulation of transcription, DNA-templated
CCAR1	poly(A) RNA binding; regulation of cell proliferation
CCDC106	nucleolus; nucleoplasm
CCDC109B	mitochondrial inner membrane; organelle inner membrane
CCDC124	poly(A) RNA binding; RNA binding
CCDC137	nucleolus; poly(A) RNA binding
CCDC141	movement of cell or subcellular component; animal organ development
CCDC151	cellular macromolecular complex assembly; macromolecular complex assembly
CCDC181	nucleoplasm; nuclear lumen
CCDC184	cytoplasm; intracellular part
CCDC28B	cellular component assembly; single-organism organelle organization
CCDC47	modification-dependent macromolecule catabolic process; proteolysis involved in cellular protein catabolic process
CCDC50	enzyme binding; cytoplasm
CCDC51	mitochondrion; nucleoplasm
CCDC64B	enzyme binding
CCDC67	epithelium development; tissue development
CCDC68	intracellular signal transduction; intracellular
CCDC78	endoplasmic reticulum; cellular component assembly
CCDC85C	animal organ development; system development
CCDC88C	protein destabilization; regulation of phosphorylation
CCDC9	poly(A) RNA binding; RNA binding
CCDC90B	mitochondrion; cytoplasmic part
CCDC92	intracellular non-membrane-bounded organelle; cytoplasmic part
CCK	movement of cell or subcellular component; anatomical structure morphogenesis
CCL19	protein localization to nucleus; establishment of protein localization to organelle
CCL20	regulation of MAPK cascade; MAPK cascade
CCL21	regulation of MAPK cascade; regulation of protein kinase activity
CCL25	regulation of MAPK cascade; MAPK cascade
CCL5	epithelial cell proliferation; positive regulation of apoptotic process
CCNA1	intracellular non-membrane-bounded organelle; nucleus
CCNB1	chromosomal region; modification-dependent macromolecule catabolic process
CCNB3	regulation of protein kinase activity; regulation of kinase activity
CCND2	nuclear envelope; regulation of protein kinase activity
CCNDBP1	nucleoplasm; nuclear lumen
CCNF	modification-dependent macromolecule catabolic process; proteolysis involved in cellular protein catabolic process
CCNH	DNA-directed RNA polymerase complex; nuclear DNA-directed RNA polymerase complex; RNA polymerase complex
CCNL1	regulation of protein kinase activity; regulation of kinase activity
CCNT2	regulation of protein kinase activity; regulation of kinase activity
CCNYL1	regulation of protein kinase activity; regulation of kinase activity
CCS	oxidation-reduction process; positive regulation of catalytic activity
CCT2	cellular macromolecular complex assembly; macromolecular complex assembly
CCT5	nucleolus; cytosol
CCT7	identical protein binding; cytosol
CD276	negative regulation of cell proliferation; regulation of cell proliferation; negative regulation of response to stimulus
CD34	epithelial cell proliferation; cardiovascular system development; circulatory system development
CD36	protein localization to nucleus; establishment of protein localization to organelle
CD3D	protein dimerization activity; positive regulation of macromolecule metabolic process
CD3E	negative regulation of signal transduction; protein dimerization activity
CD3EAP	DNA-directed RNA polymerase complex; nuclear DNA-directed RNA polymerase complex; RNA polymerase complex
CD3G	protein dimerization activity; regulation of apoptotic process
CD4	regulation of protein kinase activity; regulation of kinase activity
CD47	regulation of cell proliferation; positive regulation of response to stimulus
CD5L	extracellular exosome; extracellular vesicle
CD70	apoptotic process; programmed cell death
CD74	vacuole; monocarboxylic acid metabolic process
CD79B	Golgi apparatus; positive regulation of response to stimulus
CD82	extracellular exosome; extracellular vesicle
CD8A	protein dimerization activity; identical protein binding
CD99	focal adhesion; cell-substrate adherens junction
CD99L2	focal adhesion; cell-substrate adherens junction
CDA	single-organism catabolic process; protein dimerization activity
CDAN1	DNA replication; macromolecular complex assembly
CDC123	ribonucleoprotein complex assembly; ribonucleoprotein complex subunit organization
CDC16	protein modification by small protein conjugation; transferase complex
CDC23	protein modification by small protein conjugation; transferase complex
CDC25A	enzyme binding; phosphate-containing compound metabolic process
CDC34	modification-dependent macromolecule catabolic process; proteolysis involved in cellular protein catabolic process
CDC37L1	cytoplasm; intracellular part
CDC40	spliceosomal complex; ribonucleoprotein complex assembly
CDC42	epithelial cell proliferation; focal adhesion
CDC42BPB	ATP binding; adenyl ribonucleotide binding
CDC42EP1	focal adhesion; cell-substrate adherens junction
CDC42EP2	cellular macromolecular complex assembly; regulation of anatomical structure morphogenesis
CDC42EP4	cellular macromolecular complex assembly; regulation of anatomical structure morphogenesis
CDC42SE2	regulation of signal transduction; extracellular exosome
CDC5L	nucleic acid binding
CDC6	DNA replication; Golgi apparatus
CDCA4	nucleus; intracellular membrane-bounded organelle
CDCA7	regulation of cell proliferation; nucleoplasm
CDCA8	chromosomal region; chromosomal part
CDH17	macromolecular complex assembly; protein complex subunit organization
CDH6	extracellular exosome; extracellular vesicle
CDHR2	regulation of cellular component organization; extracellular exosome
CDIPT	cellular lipid metabolic process; Golgi apparatus
CDK10	regulation of MAPK cascade; MAPK cascade
CDK14	transferase complex; catalytic complex
CDK17	ATP binding; adenyl ribonucleotide binding
CDK19	ATP binding; adenyl ribonucleotide binding
CDK20	ATP binding; adenyl ribonucleotide binding
CDK3	ATP binding; adenyl ribonucleotide binding
CDK5R1	regulation of protein kinase activity; regulation of kinase activity
CDK5RAP1	ncRNA processing; ncRNA metabolic process
CDK5RAP2	Golgi apparatus; single-organism cellular localization
CDK5RAP3	protein localization to nucleus; regulation of MAPK cascade
CDK6	myeloid cell differentiation; epithelial cell proliferation
CDK7	DNA-directed RNA polymerase complex; nuclear DNA-directed RNA polymerase complex; RNA polymerase complex
CDKL2	establishment of protein localization to organelle; mitochondrion organization
CDKN1A	protein localization to nucleus; positive regulation of programmed cell death
CDKN1B	epithelial cell proliferation; positive regulation of apoptotic process
CDKN2A	rRNA processing; rRNA metabolic process
CDKN2AIP	nucleolus; positive regulation of signal transduction
CDKN2D	negative regulation of cell proliferation; regulation of protein kinase activity
CDKN3	phosphate-containing compound metabolic process; phosphorus metabolic process
CDO1	cellular amino acid metabolic process; monocarboxylic acid metabolic process
CDON	regulation of MAPK cascade; embryonic morphogenesis
CDR2	cytoplasm; intracellular part
CDS1	cellular lipid metabolic process; lipid metabolic process
CDX2	chordate embryonic development; embryo development ending in birth or egg hatching
CDYL	nucleus; intracellular membrane-bounded organelle
CEBPE	myeloid cell differentiation; nucleoplasm
CEBPG	myeloid cell differentiation; protein dimerization activity
CEBPZ	poly(A) RNA binding; RNA binding
CELF1	ribonucleoprotein complex assembly; ribonucleoprotein complex subunit organization
CELF6	nucleotide binding; nucleoside phosphate binding; nucleic acid binding
CENPK	nucleus; intracellular membrane-bounded organelle
CENPO	chromosomal region; chromosomal part
CEP112	intracellular non-membrane-bounded organelle; intracellular organelle part
CEP128	intracellular non-membrane-bounded organelle; cytoplasmic part
CEP131	nuclear envelope; organelle envelope
CEP19	intracellular non-membrane-bounded organelle; cytoplasmic part
CEP250	protein localization to organelle; regulation of organelle organization
CEP350	nucleoplasm; single-organism organelle organization
CEP41	cellular component assembly; single-organism organelle organization
CEP55	establishment of protein localization; protein localization
CEP57	protein localization to nucleus; establishment of protein localization to organelle
CEP57L1	identical protein binding; single-organism organelle organization
CEP70	nuclear envelope; organelle envelope
CEP72	identical protein binding; regulation of organelle organization
CEP76	regulation of organelle organization; cellular component assembly
CEP78	intracellular non-membrane-bounded organelle; intracellular organelle part
CEP83	establishment of localization in cell; cellular component assembly
CEP89	cellular component assembly; single-organism organelle organization
CEPT1	cellular lipid metabolic process; lipid metabolic process
CERK	cellular lipid metabolic process; cellular amide metabolic process
CERKL	nucleolus; Golgi apparatus
CERS2	nuclear envelope; amide biosynthetic process
CETN2	cellular response to stress; cellular component assembly
CETN3	intracellular non-membrane-bounded organelle; cytoplasmic part
CETP	cellular lipid metabolic process; lipid metabolic process
CFAP126	single-organism organelle organization; organelle organization
CFAP221	movement of cell or subcellular component; anatomical structure morphogenesis
CFAP65	poly(A) RNA binding; RNA binding
CFAP70	extracellular exosome; extracellular vesicle
CGGBP1	nucleoplasm; regulation of transcription, DNA-templated
CGNL1	nucleoside-triphosphatase activity; intracellular non-membrane-bounded organelle
CGRRF1	nucleoplasm; nuclear lumen
CHAC1	negative regulation of signal transduction; negative regulation of signaling
CHAD	skeletal system development; regulation of protein kinase activity
CHAF1A	chromosomal part; cellular macromolecular complex assembly
CHAF1B	mitochondrion organization; chromosomal part
CHCHD2	mitochondrion; cellular response to stress
CHCHD3	mitochondrial inner membrane; organelle inner membrane
CHCHD6	mitochondrial inner membrane; organelle inner membrane
CHD2	nucleolus; poly(A) RNA binding
CHD7	skeletal system development; chordate embryonic development; embryonic morphogenesis
CHDH	mitochondrial inner membrane; organelle inner membrane
CHEK1	chromosomal region; chromosomal part
CHFR	protein destabilization; modification-dependent macromolecule catabolic process
CHIC2	Golgi apparatus; single-organism intracellular transport
CHIT1	macromolecule catabolic process; organic substance catabolic process
CHMP2B	vacuole; endosome
CHMP3	single-organism intracellular transport; intracellular transport
CHMP4A	establishment of protein localization to organelle; endosome
CHMP4B	establishment of protein localization to organelle; endosome
CHMP4C	proteolysis involved in cellular protein catabolic process; cellular protein catabolic process
CHMP5	single-organism cellular localization; regulation of organelle organization
CHMP6	endosome; single-organism cellular localization
CHN1	regulation of anatomical structure morphogenesis; positive regulation of catalytic activity
CHODL	regulation of cellular component organization; cellular developmental process
CHP1	protein localization to nucleus; focal adhesion
CHPF	oxoacid metabolic process; organic acid metabolic process
CHPT1	cellular lipid metabolic process; lipid metabolic process
CHRAC1	protein dimerization activity; macromolecular complex subunit organization
CHRNA1	tissue development; animal organ development
CHRNA3	system development; multicellular organism development
CHRNA4	cellular response to stress; organic substance transport
CHRNB1	cellular developmental process
CHRNB4	positive regulation of signaling; positive regulation of cell communication
CHST1	oxoacid metabolic process; organic acid metabolic process
CHST10	single-organism biosynthetic process; organic substance biosynthetic process
CHST11	skeletal system development; chordate embryonic development; embryonic morphogenesis
CHST12	monocarboxylic acid metabolic process; carboxylic acid metabolic process
CHST13	oxoacid metabolic process; organic acid metabolic process
CHST2	Golgi apparatus; bounding membrane of organelle
CHSY1	skeletal system development; oxoacid metabolic process
CHTF18	ATP binding; adenyl ribonucleotide binding
CHUK	protein dimerization activity; identical protein binding
CHURC1	positive regulation of macromolecule metabolic process; positive regulation of cellular metabolic process
CIAO1	cytosol; cellular component assembly
CIAPIN1	mitochondrial part; organelle envelope
CIART	regulation of transcription, DNA-templated; regulation of nucleic acid-templated transcription
CIB1	myeloid cell differentiation; negative regulation of cell proliferation
CIDEA	mitochondrial part; organelle envelope
CIDEB	positive regulation of apoptotic process; positive regulation of programmed cell death
CILP	negative regulation of signal transduction; negative regulation of signaling
CIR1	nucleoplasm part; catalytic complex
CISD1	mitochondrial part; organelle envelope
CISD2	mitochondrial part; mitochondrion organization
CISH	regulation of protein kinase activity; regulation of kinase activity
CITED2	myeloid cell differentiation; skeletal system development
CITED4	positive regulation of macromolecule metabolic process; positive regulation of cellular metabolic process
CKAP5	regulation of organelle organization; protein complex subunit organization
CKB	ATP binding; adenyl ribonucleotide binding
CKMT1A	regulation of apoptotic process; regulation of programmed cell death
CKS2	regulation of protein kinase activity; regulation of kinase activity
CLCN3	endosome; protein dimerization activity
CLCN5	vacuole; bounding membrane of organelle
CLCN7	vacuole; bounding membrane of organelle
CLDN1	identical protein binding; macromolecular complex assembly
CLDN10	cytoplasm; intracellular part
CLDN11	extracellular exosome; extracellular vesicle
CLDN18	protein localization to nucleus; myeloid cell differentiation
CLDN19	cellular component assembly; nucleus
CLDN4	animal organ development; system development
CLDN7	regulation of response to stimulus
CLEC3B	nucleolus; tissue development
CLEC4G	negative regulation of cell proliferation; regulation of cell proliferation; negative regulation of response to stimulus
CLEC5A	myeloid cell differentiation; regulation of apoptotic process
CLGN	nuclear envelope; organelle envelope
CLIC1	nuclear envelope; organelle envelope
CLIC2	peptide metabolic process; cellular amide metabolic process
CLIP2	intracellular non-membrane-bounded organelle; cytoplasmic part
CLIP3	positive regulation of apoptotic process; positive regulation of programmed cell death
CLK1	RNA processing; ATP binding
CLK3	RNA processing; poly(A) RNA binding
CLK4	RNA processing; ATP binding
CLMN	negative regulation of cell proliferation; regulation of cell proliferation
CLN5	vacuole; intracellular organelle lumen
CLN8	mitochondrion organization; cellular protein catabolic process
CLP1	ribonucleoprotein complex assembly; ribonucleoprotein complex subunit organization
CLPTM1L	apoptotic process; programmed cell death
CLPX	mitochondrial inner membrane; organelle inner membrane
CLRN3	extracellular exosome; extracellular vesicle
CLTA	intracellular protein transport; Golgi apparatus
CLTB	intracellular protein transport; Golgi apparatus
CLUAP1	cellular component assembly; nucleoplasm
CLUH	mitochondrion organization; single-organism cellular localization
CLYBL	mitochondrion; cytoplasmic part
CMAS	cytosol; nucleus
CMBL	extracellular exosome; extracellular vesicle
CMPK1	organonitrogen compound biosynthetic process; single-organism biosynthetic process
CMPK2	organonitrogen compound biosynthetic process; single-organism biosynthetic process
CMSS1	poly(A) RNA binding; RNA binding
CMTM7	animal organ development; cellular developmental process
CMTR2	RNA methylation; RNA processing
CNBP	endoplasmic reticulum; poly(A) RNA binding
CNDP2	peptide metabolic process; cellular amide metabolic process
CNGA4	purine ribonucleotide binding; purine nucleotide binding
CNIH3	regulation of signal transduction; regulation of signaling
CNIH4	endoplasmic reticulum; single-organism intracellular transport
CNKSR2	Golgi apparatus; regulation of signal transduction
CNKSR3	regulation of signal transduction; regulation of signaling
CNN1	focal adhesion; cell-substrate adherens junction
CNN2	regulation of cell proliferation; movement of cell or subcellular component
CNOT10	intracellular part; intracellular
CNOT11	intracellular part; intracellular
CNOT2	ribonucleoprotein complex assembly; ribonucleoprotein complex subunit organization
CNOT4	protein modification by small protein conjugation; protein modification by small protein conjugation or removal
CNOT6	ribonucleoprotein complex assembly; ribonucleoprotein complex subunit organization
CNOT6L	ribonucleoprotein complex assembly; ribonucleoprotein complex subunit organization
CNOT7	ribonucleoprotein complex assembly; ribonucleoprotein complex subunit organization
CNOT9	translation; peptide biosynthetic process
CNPY1	endoplasmic reticulum; tissue development
CNST	intracellular protein transport; Golgi apparatus
CNTFR	regulation of apoptotic process; regulation of programmed cell death
CNTN1	cellular protein localization; cellular macromolecule localization
CNTN2	regulation of anatomical structure morphogenesis; positive regulation of cellular protein metabolic process
CNTN4	movement of cell or subcellular component; anatomical structure morphogenesis
CNTN6	cellular developmental process; system development
CNTNAP1	cellular protein localization; cellular macromolecule localization
CNTROB	cellular component assembly; single-organism organelle organization
COBL	chordate embryonic development; embryonic morphogenesis; embryo development ending in birth or egg hatching
COG2	Golgi apparatus; protein transport
COG4	cellular macromolecular complex assembly; Golgi apparatus
COG6	Golgi apparatus; single-organism intracellular transport
COIL	nucleoplasm part; nucleolus
COL11A1	skeletal system development; chordate embryonic development; embryonic morphogenesis
COL12A1	embryonic morphogenesis; embryo development
COL15A1	extracellular exosome; extracellular vesicle
COL1A1	protein localization to nucleus; skeletal system development
COL4A3	positive regulation of apoptotic process; positive regulation of programmed cell death
COL4A3BP	mitochondrion organization; chordate embryonic development
COL5A1	embryonic morphogenesis; tissue morphogenesis
COL5A2	skeletal system development; embryonic morphogenesis
COL5A3	extracellular exosome; extracellular vesicle
COL8A1	epithelial cell proliferation; embryonic morphogenesis
COL8A2	epithelial cell proliferation; anatomical structure morphogenesis
COL9A3	animal organ development; system development
COLEC12	positive regulation of response to stimulus; extracellular exosome
COLGALT1	endoplasmic reticulum; endomembrane system
COMMD4	cytoplasm; intracellular part
COMTD1	mitochondrion; cytoplasmic part
COPA	intracellular protein transport; Golgi apparatus
COPB1	intracellular protein transport; Golgi apparatus
COPB2	intracellular protein transport; Golgi apparatus
COPG1	intracellular protein transport; Golgi apparatus
COPS2	protein modification by small protein conjugation or removal; proteolysis
COPS3	modification-dependent macromolecule catabolic process; chordate embryonic development
COPS4	protein modification by small protein conjugation or removal; cytosol
COPS5	regulation of MAPK cascade; MAPK cascade
COPS7A	protein modification by small protein conjugation or removal; proteolysis
COPS7B	protein modification by small protein conjugation or removal; proteolysis
COPS8	negative regulation of cell proliferation; regulation of protein kinase activity
COQ3	mitochondrial inner membrane; organelle inner membrane
COQ4	mitochondrial inner membrane; organelle inner membrane
COQ6	mitochondrial inner membrane; organelle inner membrane
COQ9	mitochondrial inner membrane; organelle inner membrane
CORO1C	focal adhesion; cell-substrate adherens junction
COTL1	enzyme binding; extracellular exosome
CPA3	proteolysis; regulation of protein metabolic process
CPB1	proteolysis; protein metabolic process
CPB2	negative regulation of response to stimulus; proteolysis
CPE	peptide metabolic process; cardiovascular system development; circulatory system development
CPEB4	translation; peptide biosynthetic process
CPLX1	single-organism cellular localization; protein transport
CPO	proteolysis; protein metabolic process
CPOX	Porphyrin and chlorophyll metabolism; oxidation-reduction process
CPQ	peptide metabolic process; cellular amide metabolic process
CPS1	cellular amino acid metabolic process; mitochondrial part
CPSF1	nucleoplasm part; RNA processing
CPSF2	nucleoplasm part; RNA processing
CPSF3	nucleoplasm part; RNA processing
CPSF3L	DNA-directed RNA polymerase complex; nuclear DNA-directed RNA polymerase complex; RNA polymerase complex
CPSF4	nucleoplasm part; poly(A) RNA binding
CPSF6	nucleoplasm part; RNA processing
CPSF7	nucleoplasm part; poly(A) RNA binding
CPT1B	mitochondrion; cytoplasmic part
CPT2	nucleolus; mitochondrion
CPZ	peptide metabolic process; cellular amide metabolic process
CRABP1	monocarboxylic acid metabolic process; carboxylic acid metabolic process
CRABP2	monocarboxylic acid metabolic process; embryonic morphogenesis
CRADD	positive regulation of apoptotic process; positive regulation of programmed cell death
CRAMP1	nucleus; intracellular membrane-bounded organelle
CRAT	monocarboxylic acid metabolic process; carboxylic acid metabolic process
CRB2	chordate embryonic development; embryonic morphogenesis; embryo development ending in birth or egg hatching
CRBN	modification-dependent macromolecule catabolic process; proteolysis involved in cellular protein catabolic process
CREB3L1	endoplasmic reticulum; cellular response to stress
CREB3L2	skeletal system development; endoplasmic reticulum
CREBBP	nucleoplasm part; chromosomal part
CREBRF	nucleoplasm part; protein catabolic process
CREBZF	identical protein binding; regulation of transcription, DNA-templated
CRH	negative regulation of signaling; negative regulation of cell communication
CRIM1	proteolysis; regulation of catalytic activity
CRIPT	nucleolus; nuclear lumen
CRISPLD2	anatomical structure morphogenesis; extracellular exosome
CRKL	cardiovascular system development; circulatory system development; poly(A) RNA binding
CRLF3	positive regulation of signal transduction; positive regulation of signaling
CRMP1	movement of cell or subcellular component; single-organism organelle organization
CRTAC1	extracellular exosome; extracellular vesicle
CRTAP	peptidyl-proline modification; cellular amino acid metabolic process
CRTC1	macromolecular complex assembly; protein complex subunit organization
CRYAB	cellular macromolecular complex assembly; protein dimerization activity
CRYBA4	animal organ development; system development
CRYBB2	protein dimerization activity; identical protein binding
CRYM	protein dimerization activity; identical protein binding
CSAD	carboxylic acid metabolic process; oxoacid metabolic process
CSDC2	regulation of transcription, DNA-templated; regulation of nucleic acid-templated transcription
CSE1L	protein localization to nucleus; nuclear envelope
CSF1R	myeloid cell differentiation; negative regulation of cell proliferation
CSF3R	myeloid cell differentiation; movement of cell or subcellular component
CSK	negative regulation of cell proliferation; intracellular protein transport
CSNK1A1	regulation of anatomical structure morphogenesis; ATP binding
CSNK1D	modification-dependent macromolecule catabolic process; proteolysis involved in cellular protein catabolic process
CSNK1G1	regulation of anatomical structure morphogenesis; ATP binding
CSNK2A1	ATP binding; adenyl ribonucleotide binding
CSPG5	mitochondrion organization; single-organism catabolic process
CSRP1	focal adhesion; cell-substrate adherens junction
CSRP3	protein localization to organelle; cardiovascular system development; circulatory system development
CST6	proteolysis; regulation of catalytic activity
CSTB	nucleolus; poly(A) RNA binding
CSTF1	RNA processing; poly(A) RNA binding
CSTF3	RNA processing; poly(A) RNA binding
CTBP1	oxidation-reduction process; protein dimerization activity
CTBP2	oxidation-reduction process; protein dimerization activity
CTC1	chromosomal region; DNA replication
CTCF	chromosomal region; chromosomal part
CTDNEP1	protein localization to nucleus; nuclear envelope
CTDSPL2	intracellular protein transport; negative regulation of signal transduction
CTF1	positive regulation of cellular protein metabolic process; positive regulation of signal transduction
CTGF	skeletal system development; regulation of MAPK cascade
CTHRC1	chordate embryonic development; embryonic morphogenesis; embryo development ending in birth or egg hatching
CTIF	translation; peptide biosynthetic process
CTNNAL1	cytosol; intracellular signal transduction
CTNNB1	DNA replication; myeloid cell differentiation
CTNNBL1	spliceosomal complex; positive regulation of apoptotic process
CTNND1	negative regulation of signal transduction; negative regulation of signaling
CTPS1	cellular amino acid metabolic process; carboxylic acid metabolic process
CTPS2	cellular amino acid metabolic process; carboxylic acid metabolic process
CTR9	DNA-directed RNA polymerase complex; nuclear DNA-directed RNA polymerase complex; RNA polymerase complex
CTSA	proteolysis involved in cellular protein catabolic process; cellular protein catabolic process
CTSH	protein destabilization; positive regulation of apoptotic process
CTSS	vacuole; proteolysis involved in cellular protein catabolic process
CUBN	endosome; protein dimerization activity
CUL1	modification-dependent macromolecule catabolic process; proteolysis involved in cellular protein catabolic process
CUL2	modification-dependent macromolecule catabolic process; proteolysis involved in cellular protein catabolic process
CUL3	modification-dependent macromolecule catabolic process; regulation of protein kinase activity
CUL5	modification-dependent macromolecule catabolic process; proteolysis involved in cellular protein catabolic process
CWC22	spliceosomal complex; RNA processing
CWC25	nucleoplasm; nuclear lumen
CX3CL1	regulation of MAPK cascade; MAPK cascade
CXCL14	Golgi apparatus; movement of cell or subcellular component
CXCR4	vacuole; endosome
CXXC4	nucleic acid binding
CXXC5	positive regulation of signal transduction; positive regulation of signaling
CYFIP1	focal adhesion; cell-substrate adherens junction
CYLD	protein localization to nucleus; positive regulation of apoptotic process
CYR61	positive regulation of apoptotic process; positive regulation of programmed cell death
CYTB	mitochondrial inner membrane; organelle inner membrane
CYTH3	positive regulation of catalytic activity; cytosol
DAAM1	identical protein binding; enzyme binding
DACH1	DNA replication; negative regulation of cell proliferation
DACT1	protein localization to nucleus; establishment of protein localization to organelle
DAD1	chordate embryonic development; embryo development ending in birth or egg hatching
DAG1	protein localization to nucleus; focal adhesion
DAGLB	vacuole; monocarboxylic acid metabolic process
DALRD3	cellular amino acid metabolic process; ncRNA metabolic process
DAP3	ribosomal subunit; ribosome
DAPK3	positive regulation of apoptotic process; positive regulation of programmed cell death
DARS2	cellular amino acid metabolic process; ncRNA metabolic process
DAW1	cardiovascular system development; circulatory system development; animal organ development
DAZAP1	RNA processing; poly(A) RNA binding
DBH	oxidation-reduction process; regulation of apoptotic process
DBNL	macromolecular complex assembly; protein complex subunit organization
DBR1	RNA processing; poly(A) RNA binding
DBX1	animal organ development; regulation of transcription, DNA-templated
DCAF10	transferase complex; catalytic complex
DCAF13	preribosome; rRNA processing
DCAF4	intracellular
DCAF6	focal adhesion; cell-substrate adherens junction
DCAF7	transferase complex; catalytic complex
DCAKD	organonitrogen compound biosynthetic process; single-organism biosynthetic process
DCLK1	ATP binding; adenyl ribonucleotide binding
DCLRE1C	chromosomal region; chromosomal part
DCN	regulation of protein kinase activity; regulation of kinase activity
DCP1B	intracellular ribonucleoprotein complex; cellular macromolecule catabolic process
DCPS	RNA processing; cellular macromolecule catabolic process
DCT	cellular amino acid metabolic process; carboxylic acid metabolic process
DCTD	extracellular exosome; extracellular vesicle
DCTN1	chromosomal region; chromosomal part
DCTN3	intracellular non-membrane-bounded organelle; cytoplasmic part
DCTPP1	single-organism catabolic process; identical protein binding
DCUN1D5	protein modification by small protein conjugation; transferase complex
DDC	cellular amino acid metabolic process; carboxylic acid metabolic process
DDHD1	mitochondrion organization; regulation of anatomical structure morphogenesis
DDIT4	monocarboxylic acid metabolic process; carboxylic acid metabolic process
DDR2	focal adhesion; cell-substrate adherens junction
DDRGK1	proteolysis involved in cellular protein catabolic process; cellular protein catabolic process
DDX10	nucleoside-triphosphatase activity; poly(A) RNA binding
DDX11	chromosomal part; nucleoside-triphosphatase activity
DDX20	ribonucleoprotein complex assembly; ribonucleoprotein complex subunit organization
DDX23	spliceosomal complex; RNA processing
DDX24	nucleoside-triphosphatase activity; nucleolus
DDX27	rRNA processing; rRNA metabolic process
DDX31	ribosome biogenesis; ribonucleoprotein complex biogenesis
DDX43	nucleoside-triphosphatase activity; ATP binding
DDX47	rRNA processing; rRNA metabolic process
DDX49	nucleoside-triphosphatase activity; poly(A) RNA binding
DDX50	nucleoside-triphosphatase activity; nucleolus
DDX52	rRNA processing; rRNA metabolic process
DDX54	RNA processing; nucleoside-triphosphatase activity
DDX59	nucleoside-triphosphatase activity; ATP binding
DDX6	ribonucleoprotein complex assembly; ribonucleoprotein complex subunit organization
DECR2	monocarboxylic acid metabolic process; carboxylic acid metabolic process
DEDD	nucleolus; apoptotic process
DEGS1	amide biosynthetic process; cellular lipid metabolic process
DEK	poly(A) RNA binding; RNA binding
DENND2A	positive regulation of catalytic activity; cytosol
DENND2C	positive regulation of catalytic activity; positive regulation of molecular function
DENND2D	positive regulation of catalytic activity; positive regulation of molecular function
DENND4A	positive regulation of catalytic activity; positive regulation of molecular function
DENND5A	Golgi apparatus; positive regulation of catalytic activity
DENND6A	endosome; positive regulation of catalytic activity
DENR	ribonucleoprotein complex assembly; ribonucleoprotein complex subunit organization
DEPDC1	nucleoplasm; intracellular signal transduction
DEPDC7	intracellular signal transduction; intracellular
DEPTOR	regulation of protein kinase activity; regulation of kinase activity
DERA	single-organism catabolic process; cellular catabolic process
DERL1	protein destabilization; endosome
DERL2	endosome; modification-dependent macromolecule catabolic process
DES	identical protein binding; extracellular exosome
DESI1	identical protein binding
DESI2	cytoplasm; intracellular part
DFFA	positive regulation of apoptotic process; positive regulation of programmed cell death
DFNA5	positive regulation of apoptotic process; positive regulation of programmed cell death
DGAT2	cellular lipid metabolic process; protein dimerization activity
DGCR14	spliceosomal complex; intracellular ribonucleoprotein complex
DGKH	nuclear envelope; endosome
DHDDS	cellular protein modification process; protein modification process; macromolecule modification
DHFR	cellular amino acid metabolic process; carboxylic acid metabolic process
DHRS1	mitochondrial inner membrane; organelle inner membrane
DHRS13	oxidation-reduction process
DHRS7	oxidation-reduction process
DHRS7B	oxidation-reduction process
DHRS9	monocarboxylic acid metabolic process; carboxylic acid metabolic process
DHRSX	oxidation-reduction process
DHX15	spliceosomal complex; RNA processing
DHX30	ribonucleoprotein complex assembly; ribonucleoprotein complex subunit organization
DHX33	RNA processing; nucleoside-triphosphatase activity
DHX34	RNA processing; nucleoside-triphosphatase activity
DHX36	RNA processing; nucleoside-triphosphatase activity
DHX38	spliceosomal complex; RNA processing
DHX40	RNA processing; nucleoside-triphosphatase activity
DHX58	negative regulation of signal transduction; negative regulation of signaling
DHX8	spliceosomal complex; RNA processing
DHX9	RNA processing; nucleoside-triphosphatase activity
DIABLO	positive regulation of apoptotic process; positive regulation of programmed cell death
DIEXF	preribosome; rRNA processing
DIMT1	RNA methylation; rRNA processing
DIRAS1	nucleoside-triphosphatase activity; purine ribonucleoside triphosphate binding
DIRAS2	purine ribonucleoside triphosphate binding; purine ribonucleoside binding
DIS3	rRNA processing; rRNA metabolic process
DIS3L	rRNA processing; rRNA metabolic process
DISP1	embryo development; positive regulation of signal transduction
DKC1	rRNA processing; rRNA metabolic process
DKK2	negative regulation of signal transduction; negative regulation of signaling
DKK4	regulation of anatomical structure morphogenesis; negative regulation of signal transduction
DLC1	focal adhesion; cell-substrate adherens junction
DLG1	epithelial cell proliferation; skeletal system development
DLL1	myeloid cell differentiation; negative regulation of cell proliferation
DLL4	epithelial cell proliferation; negative regulation of cell proliferation
DLST	transferase complex; carboxylic acid metabolic process
DLX2	skeletal system development; chordate embryonic development; embryonic morphogenesis
DLX3	cardiovascular system development; circulatory system development; epithelium development
DLX5	epithelial cell proliferation; skeletal system development
DMC1	chromosomal region; chromosomal part
DMGDH	cellular amino acid metabolic process; carboxylic acid metabolic process
DMRT2	skeletal system development; chordate embryonic development
DMRTA1	protein dimerization activity; identical protein binding
DMRTA2	protein dimerization activity; identical protein binding
DMTF1	nucleoplasm; nuclear lumen
DMXL2	enzyme binding; endomembrane system
DNA2	chromosomal region; DNA replication
DNAAF5	cellular macromolecular complex assembly; macromolecular complex assembly
DNAH1	nucleoside-triphosphatase activity; cellular macromolecular complex assembly
DNAH2	nucleoside-triphosphatase activity; catalytic complex
DNAH3	nucleoside-triphosphatase activity; catalytic complex
DNAI1	cardiovascular system development; circulatory system development; movement of cell or subcellular component
DNAJA2	cytosol; ATP binding
DNAJA3	DNA replication; positive regulation of apoptotic process
DNAJA4	cytosol; ATP binding
DNAJB11	endoplasmic reticulum; positive regulation of catalytic activity
DNAJB2	modification-dependent macromolecule catabolic process; mitochondrion organization
DNAJB9	modification-dependent macromolecule catabolic process; proteolysis involved in cellular protein catabolic process
DNAJC1	translation; peptide biosynthetic process
DNAJC10	modification-dependent macromolecule catabolic process; proteolysis involved in cellular protein catabolic process
DNAJC11	mitochondrial inner membrane; organelle inner membrane
DNAJC15	mitochondrial inner membrane; organelle inner membrane
DNAJC21	poly(A) RNA binding; RNA binding
DNAJC27	regulation of MAPK cascade; MAPK cascade
DNAJC3	translation; regulation of protein kinase activity
DNAJC7	nucleoplasm; extracellular exosome
DNAJC8	nucleoplasm; nuclear lumen
DNAJC9	positive regulation of catalytic activity; positive regulation of molecular function
DNAL4	catalytic complex; intracellular non-membrane-bounded organelle
DNASE1L1	cellular macromolecule catabolic process; macromolecule catabolic process
DNASE1L2	cellular macromolecule catabolic process; macromolecule catabolic process
DNASE2	myeloid cell differentiation; cellular macromolecule catabolic process
DNM2	focal adhesion; cell-substrate adherens junction
DNMBP	positive regulation of catalytic activity; regulation of intracellular signal transduction
DNMT1	chromosomal region; chromosomal part
DNPH1	single-organism catabolic process; protein dimerization activity
DNTTIP2	nucleolus; poly(A) RNA binding
DOC2A	single-organism cellular localization; single-organism intracellular transport
DOC2B	single-organism cellular localization; regulation of organelle organization
DOCK11	positive regulation of catalytic activity; positive regulation of molecular function
DOCK4	positive regulation of catalytic activity; cytosol
DOK4	MAPK cascade; signal transduction by protein phosphorylation
DOK5	MAPK cascade; signal transduction by protein phosphorylation
DOLPP1	lipid metabolic process; endoplasmic reticulum
DOPEY2	extracellular exosome; extracellular vesicle
DPAGT1	cellular lipid metabolic process; lipid metabolic process
DPCD	movement of cell or subcellular component; animal organ development
DPF2	chromosomal part; nucleoplasm
DPH1	single-organism biosynthetic process; cellular protein modification process; protein modification process
DPH2	single-organism biosynthetic process; cellular protein modification process; protein modification process
DPP3	proteolysis; nucleoplasm
DPP7	Golgi apparatus; proteolysis
DPP8	proteolysis; nucleoplasm
DPT	negative regulation of cell proliferation; regulation of cell proliferation
DPY19L4	nuclear envelope; organelle inner membrane
DPY30	chromosomal region; nucleoplasm part
DPYSL2	regulation of anatomical structure morphogenesis; cytosol
DPYSL3	protein complex subunit organization; movement of cell or subcellular component
DR1	nucleoplasm part; transferase complex
DRAM2	vacuole; Golgi apparatus
DRC1	cellular macromolecular complex assembly; cardiovascular system development; circulatory system development
DRD5	negative regulation of signaling; negative regulation of cell communication
DRG2	mitochondrion; purine ribonucleoside triphosphate binding
DSC2	movement of cell or subcellular component; cellular response to stress
DSCC1	chromosomal region; DNA replication
DSCR3	endosome; intracellular protein transport
DSE	monocarboxylic acid metabolic process; carboxylic acid metabolic process
DSG1	extracellular exosome; extracellular vesicle
DSP	tissue morphogenesis; cardiovascular system development; circulatory system development
DTD2	cellular amino acid metabolic process; ncRNA metabolic process
DTL	modification-dependent macromolecule catabolic process; proteolysis involved in cellular protein catabolic process
DTWD2	establishment of protein localization to organelle; mitochondrion organization
DTX2	nuclear envelope; organelle envelope
DTYMK	organonitrogen compound biosynthetic process; single-organism biosynthetic process
DUOXA1	cellular amino acid metabolic process; carboxylic acid metabolic process
DUOXA2	cellular amino acid metabolic process; carboxylic acid metabolic process
DUS1L	ncRNA processing; ncRNA metabolic process
DUSP1	regulation of MAPK cascade; regulation of protein kinase activity
DUSP10	regulation of MAPK cascade; regulation of protein kinase activity
DUSP12	regulation of kinase activity; regulation of transferase activity
DUSP16	regulation of MAPK cascade; regulation of protein kinase activity
DUSP18	regulation of MAPK cascade; regulation of protein kinase activity
DUSP19	phosphate-containing compound metabolic process; phosphorus metabolic process
DUSP22	regulation of MAPK cascade; MAPK cascade
DUSP23	extracellular exosome; extracellular vesicle
DUSP26	regulation of MAPK cascade; regulation of protein kinase activity
DUSP27	phosphate-containing compound metabolic process; phosphorus metabolic process
DUSP6	positive regulation of apoptotic process; positive regulation of programmed cell death
DUSP7	regulation of MAPK cascade; regulation of protein kinase activity
DYDC1	chromosomal region; nucleoplasm part
DYM	skeletal system development; Golgi apparatus
DYNC1I2	catalytic complex; movement of cell or subcellular component
DYNC1LI1	chromosomal region; modification-dependent macromolecule catabolic process
DYNC1LI2	nucleoside-triphosphatase activity; catalytic complex
DYNLL1	chromosomal region; chromosomal part
DYNLL2	catalytic complex; intracellular non-membrane-bounded organelle
DYNLT1	intracellular protein transport; identical protein binding
DYNLT3	chromosomal region; chromosomal part
DYRK1A	RNA processing; intracellular ribonucleoprotein complex
DYRK3	myeloid cell differentiation; ATP binding
DZIP1L	cellular component assembly; single-organism organelle organization
E2F3	negative regulation of cell proliferation; regulation of cell proliferation
E2F8	DNA replication; chordate embryonic development
EAF1	nucleoplasm part; nucleoplasm
EARS2	Porphyrin and chlorophyll metabolism; cellular amino acid metabolic process
EBF4	positive regulation of macromolecule metabolic process; positive regulation of cellular metabolic process
EBPL	lipid metabolic process; endoplasmic reticulum
ECH1	monocarboxylic acid metabolic process; carboxylic acid metabolic process
ECHDC3	mitochondrion; cytoplasmic part
ECHS1	monocarboxylic acid metabolic process; carboxylic acid metabolic process
ECI2	monocarboxylic acid metabolic process; carboxylic acid metabolic process
ECSIT	oxidation-reduction process; mitochondrion
EDC3	ribonucleoprotein complex assembly; ribonucleoprotein complex subunit organization
EDEM1	modification-dependent macromolecule catabolic process; proteolysis involved in cellular protein catabolic process
EDEM2	modification-dependent macromolecule catabolic process; proteolysis involved in cellular protein catabolic process
EDEM3	modification-dependent macromolecule catabolic process; proteolysis involved in cellular protein catabolic process
EDF1	DNA-directed RNA polymerase complex; nuclear DNA-directed RNA polymerase complex; RNA polymerase complex
EDN1	monocarboxylic acid metabolic process; skeletal system development
EDN2	monocarboxylic acid metabolic process; carboxylic acid metabolic process
EDN3	regulation of MAPK cascade; regulation of protein kinase activity
EDNRB	epithelium development; movement of cell or subcellular component
EED	nucleoplasm part; chromosomal part
EEF1A1	translation; peptide biosynthetic process
EEF1B2	translation; peptide biosynthetic process
EEF1E1	positive regulation of apoptotic process; positive regulation of programmed cell death
EEF2K	regulation of phosphorylation; ATP binding
EFEMP1	skeletal system development; embryonic morphogenesis
EFHC1	movement of cell or subcellular component; animal organ development
EFL1	ribonucleoprotein complex assembly; ribonucleoprotein complex subunit organization
EFNA1	regulation of MAPK cascade; regulation of protein kinase activity
EFNA2	myeloid cell differentiation; movement of cell or subcellular component
EFNA4	movement of cell or subcellular component; anatomical structure morphogenesis
EFNB2	epithelial cell proliferation; focal adhesion
EFTUD2	spliceosomal complex; translation
EGFL7	epithelial cell proliferation; negative regulation of signal transduction
EGFLAM	oxoacid metabolic process; organic acid metabolic process
EGFR	DNA replication; protein localization to nucleus
EGLN2	oxidation-reduction process; anion binding
EGLN3	peptidyl-proline modification; cellular amino acid metabolic process
EHBP1	cytoplasm; intracellular part
EHD3	focal adhesion; cell-substrate adherens junction
EHD4	endosome; endoplasmic reticulum
EI24	Golgi apparatus; endoplasmic reticulum
EIF1	translation; peptide biosynthetic process
EIF1AD	translation; peptide biosynthetic process
EIF1B	translation; peptide biosynthetic process
EIF2A	ribonucleoprotein complex assembly; ribonucleoprotein complex subunit organization
EIF2AK1	myeloid cell differentiation; negative regulation of cell proliferation
EIF2AK4	translation; peptide biosynthetic process
EIF2B1	cellular amino acid metabolic process; translation
EIF2B2	cellular amino acid metabolic process; translation
EIF2B3	translation; peptide biosynthetic process
EIF2S1	ribosome; mitochondrion organization
EIF2S2	translation; chordate embryonic development
EIF2S3	ribonucleoprotein complex assembly; ribonucleoprotein complex subunit organization
EIF3B	ribonucleoprotein complex assembly; ribonucleoprotein complex subunit organization
EIF3D	ribonucleoprotein complex assembly; ribonucleoprotein complex subunit organization
EIF3E	ribonucleoprotein complex assembly; ribonucleoprotein complex subunit organization
EIF3F	ribonucleoprotein complex assembly; ribonucleoprotein complex subunit organization
EIF3G	ribonucleoprotein complex assembly; ribonucleoprotein complex subunit organization
EIF3H	ribonucleoprotein complex assembly; ribonucleoprotein complex subunit organization
EIF3M	ribonucleoprotein complex assembly; ribonucleoprotein complex subunit organization
EIF4A3	spliceosomal complex; RNA processing
EIF4E2	translation; chordate embryonic development
EIF4E3	translation; peptide biosynthetic process
EIF4EBP1	translation; peptide biosynthetic process
EIF5	translation; peptide biosynthetic process
EIF6	preribosome; rRNA processing
ELAC2	ncRNA processing; ncRNA metabolic process
ELAVL2	poly(A) RNA binding; RNA binding
ELF1	negative regulation of signal transduction; negative regulation of signaling
ELF2	nucleoplasm; positive regulation of macromolecule metabolic process
ELF3	chordate embryonic development; embryo development ending in birth or egg hatching
ELF5	embryonic morphogenesis; embryo development
ELFN1	regulation of protein modification process; enzyme binding
ELK3	cardiovascular system development; circulatory system development; mitochondrion
ELMO2	cytosol; movement of cell or subcellular component
ELMOD1	establishment of protein localization to organelle; mitochondrion organization
ELMSAN1	nucleoplasm part; catalytic complex
ELOVL1	monocarboxylic acid metabolic process; carboxylic acid metabolic process
ELOVL3	monocarboxylic acid metabolic process; carboxylic acid metabolic process
ELOVL4	monocarboxylic acid metabolic process; carboxylic acid metabolic process
ELOVL5	monocarboxylic acid metabolic process; carboxylic acid metabolic process
ELP4	nucleoplasm; nuclear lumen
EMC1	endoplasmic reticulum; bounding membrane of organelle
EMC2	endoplasmic reticulum; bounding membrane of organelle
EMC3	endoplasmic reticulum; bounding membrane of organelle
EMC4	endoplasmic reticulum; bounding membrane of organelle
EMD	protein localization to nucleus; nuclear envelope
EMG1	RNA methylation; preribosome
EMILIN3	cardiovascular system development; circulatory system development; regulation of anatomical structure morphogenesis
EMP1	cell death; cellular component assembly
EMP2	regulation of protein kinase activity; regulation of kinase activity
EMSY	nucleoplasm; nuclear lumen
EMX2	movement of cell or subcellular component; animal organ development
EN1	chordate embryonic development; embryonic morphogenesis; embryo development ending in birth or egg hatching
ENAH	focal adhesion; cell-substrate adherens junction
ENC1	translation; peptide biosynthetic process
ENDOD1	extracellular exosome; extracellular vesicle
ENG	epithelial cell proliferation; focal adhesion
ENKUR	endomembrane system; vesicle
ENO3	monocarboxylic acid metabolic process; carboxylic acid metabolic process
ENO4	monocarboxylic acid metabolic process; carboxylic acid metabolic process
ENOPH1	cellular amino acid metabolic process; carboxylic acid metabolic process
ENOX1	nucleotide binding; nucleoside phosphate binding; nucleic acid binding
ENOX2	oxidation-reduction process; nucleotide binding; nucleoside phosphate binding
ENPEP	vacuole; peptide metabolic process
ENPP7	DNA replication; negative regulation of cell proliferation
ENSA	protein transport; establishment of protein localization
ENTPD2	nucleoside-triphosphatase activity; single-organism catabolic process
EP300	myeloid cell differentiation; skeletal system development
EPAS1	myeloid cell differentiation; mitochondrion organization
EPB41	positive regulation of molecular function; single-organism organelle organization
EPB41L3	regulation of anatomical structure morphogenesis; single-organism cellular localization
EPB41L4B	movement of cell or subcellular component; single-organism organelle organization
EPB41L5	focal adhesion; cell-substrate adherens junction
EPB42	anatomical structure morphogenesis; animal organ development
EPC1	nuclear envelope; nucleoplasm part
EPC2	nucleoplasm part; transferase complex
EPCAM	epithelium development; regulation of cell proliferation
EPHA1	regulation of protein kinase activity; regulation of kinase activity
EPHA3	endosome; regulation of organelle organization
EPHA7	positive regulation of apoptotic process; positive regulation of programmed cell death
EPHB6	protein transport; ATP binding
EPHX1	cellular aromatic compound metabolic process
EPHX2	cellular lipid metabolic process; single-organism catabolic process
EPN2	Golgi apparatus; bounding membrane of organelle
EPN3	nucleoplasm; extracellular exosome
EPOR	cardiovascular system development; circulatory system development; identical protein binding
EPRS	Porphyrin and chlorophyll metabolism; cellular amino acid metabolic process
EPS15	cellular macromolecular complex assembly; identical protein binding
EPS8	cellular macromolecular complex assembly; regulation of anatomical structure morphogenesis
ERAP1	peptide metabolic process; cardiovascular system development; circulatory system development
ERBB2	epithelial cell proliferation; negative regulation of cell proliferation
ERCC3	DNA-directed RNA polymerase complex; nuclear DNA-directed RNA polymerase complex; RNA polymerase complex
ERCC6	regulation of MAPK cascade; regulation of protein kinase activity
ERCC8	modification-dependent macromolecule catabolic process; proteolysis involved in cellular protein catabolic process
ERG	regulation of transcription, DNA-templated; regulation of nucleic acid-templated transcription
ERH	transferase complex; catalytic complex
ERI1	rRNA processing; rRNA metabolic process
ERI2	rRNA processing; rRNA metabolic process
ERLIN2	monocarboxylic acid metabolic process; modification-dependent macromolecule catabolic process
ERN2	regulation of MAPK cascade; regulation of protein kinase activity
ERP44	endoplasmic reticulum; bounding membrane of organelle
ERRFI1	regulation of protein kinase activity; regulation of kinase activity
ESCO1	DNA replication; chromosomal part
ESD	single-organism catabolic process; cellular catabolic process
ESRP1	RNA processing; poly(A) RNA binding
ESRRG	positive regulation of macromolecule metabolic process; positive regulation of cellular metabolic process
ESYT3	endoplasmic reticulum; bounding membrane of organelle
ETF1	translation; peptide biosynthetic process
ETFA	monocarboxylic acid metabolic process; carboxylic acid metabolic process
ETFB	monocarboxylic acid metabolic process; mitochondrial part
ETFBKMT	monocarboxylic acid metabolic process; mitochondrial part
ETNK2	chordate embryonic development; embryo development ending in birth or egg hatching
ETNPPL	identical protein binding; anion binding
ETS1	myeloid cell differentiation; cardiovascular system development; circulatory system development
ETV4	epithelial cell proliferation; negative regulation of cell proliferation
ETV5	tissue morphogenesis; regulation of anatomical structure morphogenesis
ETV6	nucleolus; positive regulation of macromolecule metabolic process
ETV7	nucleoplasm; regulation of transcription, DNA-templated
EVA1B	mitochondrion organization; single-organism catabolic process
EVC	positive regulation of signal transduction; positive regulation of signaling
EVI5	intracellular protein transport; Golgi apparatus
EVI5L	regulation of anatomical structure morphogenesis; intracellular protein transport
EVX1	nuclear envelope; embryo development ending in birth or egg hatching
EXO1	cellular response to stress; nucleoplasm
EXOC1	protein transport; single-organism intracellular transport
EXOC3	cellular protein localization; cellular macromolecule localization
EXOC6	cytoplasmic part; cytoplasm
EXOC7	intracellular non-membrane-bounded organelle; cytoplasmic part
EXOSC1	nucleolus; RNA binding
EXOSC10	rRNA processing; rRNA metabolic process
EXOSC2	rRNA processing; rRNA metabolic process
EXOSC3	rRNA processing; rRNA metabolic process
EXOSC7	rRNA processing; rRNA metabolic process
EXOSC8	rRNA processing; rRNA metabolic process
EXOSC9	rRNA processing; rRNA metabolic process
EXT1	skeletal system development; chordate embryonic development; embryonic morphogenesis
EXT2	embryonic morphogenesis; tissue morphogenesis
EXTL2	oxoacid metabolic process; organic acid metabolic process
EYA3	regulation of transcription, DNA-templated; phosphate-containing compound metabolic process
EZR	intracellular non-membrane-bounded organelle; cytoplasm
F10	positive regulation of signal transduction; positive regulation of signaling
F11R	epithelium development; single-organism cellular localization
F12	positive regulation of cellular protein metabolic process; negative regulation of response to stimulus
F3	epithelial cell proliferation; positive regulation of apoptotic process
F7	positive regulation of signal transduction; positive regulation of signaling
F9	proteolysis; extracellular exosome
FAAP100	nucleoplasm part; cellular response to stress
FAAP24	nucleoplasm part; cellular response to stress
FABP2	anion binding; intracellular
FABP7	negative regulation of response to stimulus; nucleoplasm
FADS6	lipid metabolic process
FAF1	protein localization to nucleus; nuclear envelope
FAH	cellular amino acid metabolic process; carboxylic acid metabolic process
FAIM2	negative regulation of signal transduction; negative regulation of signaling
FAM101A	skeletal system development; protein complex subunit organization
FAM103A1	RNA binding; nucleic acid binding
FAM118B	organelle organization
FAM129B	nucleolus; regulation of apoptotic process
FAM131B	mitochondrion organization; single-organism catabolic process
FAM132B	monocarboxylic acid metabolic process; carboxylic acid metabolic process
FAM13B	mitochondrion organization; single-organism catabolic process
FAM162A	positive regulation of apoptotic process; positive regulation of programmed cell death
FAM168B	extracellular exosome; extracellular vesicle
FAM171A1	extracellular exosome; extracellular vesicle
FAM175B	nuclear part; nucleus
FAM185A	cytoplasm; intracellular part
FAM198B	Golgi apparatus; endomembrane system
FAM208B	nucleoplasm; nuclear lumen
FAM20A	regulation of protein kinase activity; regulation of kinase activity
FAM20B	establishment of protein localization to organelle; mitochondrion organization
FAM210A	mitochondrion; cytoplasmic part
FAM213B	monocarboxylic acid metabolic process; carboxylic acid metabolic process
FAM21C	cytoplasmic part; cytoplasm
FAM26E	extracellular exosome; extracellular vesicle
FAM32A	nucleolus; poly(A) RNA binding
FAM3B	protein transport; establishment of protein localization
FAM46A	poly(A) RNA binding; RNA binding
FAM49A	intracellular
FAM49B	extracellular exosome; extracellular vesicle
FAM57B	amide biosynthetic process; cellular lipid metabolic process
FAM65C	cytoplasm; intracellular part
FAM83B	enzyme binding; cytoplasm
FAM83G	cytosol; regulation of transcription, DNA-templated
FAM96A	cellular component assembly; nucleoplasm
FANCB	nucleoplasm part; nucleoplasm
FANCC	mitochondrion organization; nucleoplasm part
FANCE	nucleoplasm part; nucleoplasm
FANCL	nuclear envelope; nucleoplasm part
FANK1	nucleoplasm; nuclear lumen
FAP	epithelial cell proliferation; focal adhesion
FAR1	cellular lipid metabolic process; oxidation-reduction process
FAR2	oxidation-reduction process; phosphorus metabolic process
FARP1	positive regulation of catalytic activity; regulation of intracellular signal transduction
FARS2	cellular amino acid metabolic process; ncRNA processing
FARSB	cellular amino acid metabolic process; ncRNA metabolic process
FASN	monocarboxylic acid metabolic process; carboxylic acid metabolic process
FASTKD1	poly(A) RNA binding; RNA binding
FASTKD2	ribonucleoprotein complex assembly; ribonucleoprotein complex subunit organization
FASTKD3	oxidation-reduction process; poly(A) RNA binding
FAT4	skeletal system development; tissue morphogenesis
FAXDC2	monocarboxylic acid metabolic process; carboxylic acid metabolic process
FBF1	intracellular non-membrane-bounded organelle; cytoplasmic part
FBL	RNA methylation; preribosome
FBLN1	negative regulation of cell proliferation; regulation of MAPK cascade
FBN1	skeletal system development; embryonic morphogenesis
FBP1	monocarboxylic acid metabolic process; carboxylic acid metabolic process
FBP2	extracellular exosome; extracellular vesicle
FBXL14	modification-dependent macromolecule catabolic process; proteolysis involved in cellular protein catabolic process
FBXL22	modification-dependent macromolecule catabolic process; proteolysis involved in cellular protein catabolic process
FBXL3	protein destabilization; modification-dependent macromolecule catabolic process
FBXL4	mitochondrial part; organelle envelope
FBXL5	modification-dependent macromolecule catabolic process; proteolysis involved in cellular protein catabolic process
FBXO10	modification-dependent macromolecule catabolic process; proteolysis involved in cellular protein catabolic process
FBXO15	modification-dependent macromolecule catabolic process; proteolysis involved in cellular protein catabolic process
FBXO2	modification-dependent macromolecule catabolic process; proteolysis involved in cellular protein catabolic process
FBXO3	nucleoplasm; nuclear lumen
FBXO30	protein modification by small protein conjugation; protein modification by small protein conjugation or removal
FBXO38	regulation of cellular component organization; cellular developmental process
FBXO4	modification-dependent macromolecule catabolic process; proteolysis involved in cellular protein catabolic process
FBXO45	modification-dependent macromolecule catabolic process; proteolysis involved in cellular protein catabolic process
FBXO7	establishment of protein localization to organelle; mitochondrion organization
FBXW11	protein destabilization; protein localization to nucleus
FBXW4	skeletal system development; embryonic morphogenesis
FBXW5	modification-dependent macromolecule catabolic process; proteolysis involved in cellular protein catabolic process
FBXW8	chordate embryonic development; embryo development ending in birth or egg hatching
FDPS	cellular lipid metabolic process; lipid metabolic process
FDX1	lipid metabolic process; mitochondrion
FECH	Porphyrin and chlorophyll metabolism; organonitrogen compound biosynthetic process
FEM1A	negative regulation of response to stimulus; regulation of response to stimulus
FEM1B	tissue morphogenesis; protein modification by small protein conjugation
FEM1C	nucleoplasm; nuclear lumen
FEN1	chromosomal region; DNA replication
FES	myeloid cell differentiation; focal adhesion
FEZ2	negative regulation of cell communication; regulation of organelle organization
FGB	regulation of MAPK cascade; MAPK cascade
FGD1	regulation of anatomical structure morphogenesis; Golgi apparatus
FGD5	positive regulation of catalytic activity; regulation of intracellular signal transduction
FGD6	positive regulation of catalytic activity; regulation of intracellular signal transduction
FGF13	regulation of protein kinase activity; regulation of kinase activity
FGF18	skeletal system development; regulation of MAPK cascade
FGF2	epithelial cell proliferation; negative regulation of cell proliferation
FGF4	skeletal system development; regulation of MAPK cascade
FGF8	skeletal system development; regulation of MAPK cascade
FGFBP1	mitochondrion organization; single-organism catabolic process
FGFR2	skeletal system development; regulation of MAPK cascade
FGFR4	monocarboxylic acid metabolic process; regulation of MAPK cascade
FGFRL1	skeletal system development; negative regulation of cell proliferation
FGG	regulation of MAPK cascade; MAPK cascade
FGL1	extracellular exosome; extracellular vesicle
FGL2	proteolysis; extracellular exosome
FH	carboxylic acid metabolic process; oxoacid metabolic process
FHL3	focal adhesion; cell-substrate adherens junction
FIBP	extracellular exosome; extracellular vesicle
FIG4	endosome; cellular lipid metabolic process
FIGF	protein dimerization activity; identical protein binding
FIS1	positive regulation of apoptotic process; positive regulation of programmed cell death
FITM2	cellular lipid metabolic process; regulation of anatomical structure morphogenesis
FJX1	tissue morphogenesis; tissue development
FKBP10	peptidyl-proline modification; endoplasmic reticulum
FKBP14	peptidyl-proline modification; endoplasmic reticulum
FKBP15	regulation of protein modification process; regulation of catalytic activity
FKBP1B	peptidyl-proline modification; negative regulation of signal transduction
FKBP3	peptidyl-proline modification; endoplasmic reticulum
FKBP4	peptidyl-proline modification; cellular macromolecular complex assembly
FKBP5	peptidyl-proline modification; endoplasmic reticulum
FKBP7	peptidyl-proline modification; endoplasmic reticulum
FKBP8	peptidyl-proline modification; mitochondrial part
FKRP	Golgi apparatus; endoplasmic reticulum
FKTN	negative regulation of cell proliferation; regulation of MAPK cascade
FLCN	protein localization to nucleus; positive regulation of apoptotic process
FLI1	myeloid cell differentiation; skeletal system development
FLOT2	focal adhesion; cell-substrate adherens junction
FLRT2	focal adhesion; cell-substrate adherens junction
FLT1	focal adhesion; cell-substrate adherens junction
FLVCR1	myeloid cell differentiation; skeletal system development
FMO5	oxidation-reduction process; endoplasmic reticulum
FMOD	regulation of anatomical structure morphogenesis; protein complex subunit organization
FMR1	translation; peptide biosynthetic process
FN1	regulation of MAPK cascade; embryonic morphogenesis
FNIP2	positive regulation of cellular protein metabolic process; regulation of phosphorylation
FNTB	negative regulation of cell proliferation; transferase complex
FOCAD	focal adhesion; cell-substrate adherens junction
FOS	myeloid cell differentiation; cellular response to stress
FOSB	positive regulation of macromolecule metabolic process; positive regulation of cellular metabolic process
FOXA3	cellular response to stress; positive regulation of macromolecule metabolic process
FOXC2	regulation of transcription, DNA-templated; regulation of nucleic acid-templated transcription
FOXF2	regulation of transcription, DNA-templated; regulation of nucleic acid-templated transcription
FOXG1	regulation of transcription, DNA-templated; regulation of nucleic acid-templated transcription
FOXI1	embryonic morphogenesis; embryo development
FOXJ1	negative regulation of cell proliferation; cardiovascular system development; circulatory system development
FOXJ2	nucleolus; identical protein binding
FOXN1	epithelial cell proliferation; tissue morphogenesis
FOXO1	positive regulation of apoptotic process; positive regulation of programmed cell death
FOXO3	myeloid cell differentiation; positive regulation of apoptotic process
FOXP1	epithelial cell proliferation; chordate embryonic development
FRAS1	embryonic morphogenesis; tissue morphogenesis
FREM2	tissue morphogenesis; cardiovascular system development; circulatory system development
FRMD4B	intracellular non-membrane-bounded organelle; cytoplasm
FRMPD3	intracellular non-membrane-bounded organelle; intracellular organelle
FSCN1	regulation of organelle organization; poly(A) RNA binding
FSD1	intracellular
FST	negative regulation of signal transduction; negative regulation of signaling
FSTL1	extracellular exosome; extracellular vesicle
FSTL3	myeloid cell differentiation; negative regulation of signal transduction
FTSJ3	RNA methylation; preribosome
FUBP3	poly(A) RNA binding; RNA binding
FUCA2	single-organism catabolic process; organic substance catabolic process
FUNDC1	mitochondrial part; mitochondrion organization
FUNDC2	mitochondrial part; mitochondrion organization
FUOM	small molecule metabolic process; cellular developmental process
FUS	identical protein binding; poly(A) RNA binding
FUT10	Golgi apparatus; bounding membrane of organelle
FUT11	Golgi apparatus; bounding membrane of organelle
FUT8	Golgi apparatus; bounding membrane of organelle
FUZ	chordate embryonic development; embryonic morphogenesis; embryo development ending in birth or egg hatching
FXN	Porphyrin and chlorophyll metabolism; mitochondrion organization
FXR2	translation; peptide biosynthetic process
FYB	single-organism cellular localization; cellular protein localization
FYCO1	vacuole; endosome
FYN	protein localization to nucleus; endosome
FZD2	focal adhesion; cell-substrate adherens junction
FZD3	chordate embryonic development; embryonic morphogenesis; embryo development ending in birth or egg hatching
FZD5	establishment of protein localization to organelle; negative regulation of cell proliferation
FZD6	chordate embryonic development; embryonic morphogenesis; embryo development ending in birth or egg hatching
FZD7	protein localization to nucleus; epithelial cell proliferation
FZR1	nuclear envelope; modification-dependent macromolecule catabolic process
G0S2	positive regulation of apoptotic process; positive regulation of programmed cell death
G6PC3	endoplasmic reticulum; bounding membrane of organelle
G6PD	myeloid cell differentiation; peptide metabolic process
GAA	vacuole; single-organism catabolic process
GAB1	regulation of MAPK cascade; regulation of protein kinase activity
GABPB1	protein dimerization activity; positive regulation of macromolecule metabolic process
GABPB2	protein dimerization activity; identical protein binding
GADD45A	positive regulation of apoptotic process; positive regulation of programmed cell death
GADD45B	positive regulation of apoptotic process; positive regulation of programmed cell death
GADD45G	positive regulation of apoptotic process; positive regulation of programmed cell death
GADD45GIP1	ribosome; mitochondrial part
GAL	epithelium development; positive regulation of signaling
GALE	single-organism catabolic process; protein dimerization activity
GALK1	monocarboxylic acid metabolic process; carboxylic acid metabolic process
GALK2	ATP binding; adenyl ribonucleotide binding
GALM	small molecule metabolic process; extracellular exosome
GALNS	extracellular exosome; extracellular vesicle
GALNT1	Golgi apparatus; bounding membrane of organelle
GALNT14	Golgi apparatus; bounding membrane of organelle
GALNT16	Golgi apparatus; bounding membrane of organelle
GALNT2	Golgi apparatus; bounding membrane of organelle
GAMT	cellular amino acid metabolic process; carboxylic acid metabolic process
GAN	modification-dependent macromolecule catabolic process; proteolysis involved in cellular protein catabolic process
GAP43	movement of cell or subcellular component; cellular component assembly
GAR1	chromosomal region; ribosome biogenesis
GARNL3	positive regulation of catalytic activity; regulation of intracellular signal transduction
GAS2	apoptotic process; programmed cell death
GAS6	protein localization to nucleus; establishment of protein localization to organelle
GATA2	myeloid cell differentiation; negative regulation of cell proliferation
GATA3	cellular amino acid metabolic process; myeloid cell differentiation
GATA5	cardiovascular system development; circulatory system development; epithelium development
GATAD2A	nucleoplasm part; catalytic complex
GATAD2B	nucleoplasm part; chromosomal part
GATB	cellular amino acid metabolic process; ncRNA metabolic process
GATM	cellular amino acid metabolic process; mitochondrial part
GBA	vacuole; modification-dependent macromolecule catabolic process
GBAS	regulation of transferase activity; organonitrogen compound biosynthetic process
GBX2	chordate embryonic development; embryonic morphogenesis; embryo development ending in birth or egg hatching
GCA	protein dimerization activity; identical protein binding
GCAT	mitochondrial inner membrane; cellular amino acid metabolic process
GCDH	monocarboxylic acid metabolic process; carboxylic acid metabolic process
GCG	regulation of MAPK cascade; regulation of protein kinase activity
GCH1	cellular amino acid metabolic process; nuclear envelope
GCLC	cellular amino acid metabolic process; modification-dependent macromolecule catabolic process
GCLM	cellular amino acid metabolic process; mitochondrion organization
GCNT1	tissue morphogenesis; Golgi apparatus
GDA	single-organism catabolic process; cellular catabolic process
GDAP1	establishment of protein localization to organelle; mitochondrial part
GDAP1L1	peptide metabolic process; cellular amide metabolic process
GDAP2	vacuole; bounding membrane of organelle
GDE1	lipid metabolic process
GDF1	regulation of MAPK cascade; MAPK cascade
GDF5	protein localization to nucleus; epithelial cell proliferation
GDF9	regulation of MAPK cascade; MAPK cascade
GDI1	oxidation-reduction process; intracellular protein transport
GDPD1	lipid metabolic process
GDPD3	lipid metabolic process; extracellular exosome
GDPD5	negative regulation of signal transduction; negative regulation of signaling
GEM	nucleoside-triphosphatase activity; establishment of localization in cell
GEMIN2	spliceosomal complex; ribonucleoprotein complex assembly
GEMIN4	rRNA processing; rRNA metabolic process
GEMIN5	ribonucleoprotein complex assembly; ribonucleoprotein complex subunit organization
GEMIN6	ribonucleoprotein complex assembly; ribonucleoprotein complex subunit organization
GEMIN8	ribonucleoprotein complex assembly; ribonucleoprotein complex subunit organization
GFM1	mitochondrion organization; translation
GFM2	ribonucleoprotein complex subunit organization; mitochondrion organization
GFOD1	oxidation-reduction process
GFOD2	oxidation-reduction process
GFPT2	phosphate-containing compound metabolic process; phosphorus metabolic process
GFRA1	extracellular exosome; extracellular vesicle
GFRA2	positive regulation of cellular protein metabolic process; regulation of phosphorylation
GFRA3	movement of cell or subcellular component; anatomical structure morphogenesis
GGA2	intracellular protein transport; Golgi apparatus
GGACT	organic substance catabolic process; organonitrogen compound metabolic process
GGH	cellular amino acid metabolic process; vacuole
GGPS1	cellular lipid metabolic process; lipid metabolic process
GGT6	peptide metabolic process; cellular amide metabolic process
GHDC	endoplasmic reticulum; endomembrane system
GHRL	epithelial cell proliferation; negative regulation of cell proliferation
GID8	nucleoplasm; nuclear lumen
GIF	endosome; organic substance transport
GIMAP6	purine ribonucleoside triphosphate binding; purine ribonucleoside binding
GIMD1	purine ribonucleoside triphosphate binding; purine ribonucleoside binding
GIN1	nucleic acid binding; nucleic acid metabolic process
GINM1	extracellular exosome; extracellular vesicle
GINS1	DNA replication; chordate embryonic development
GINS2	DNA replication; nucleoplasm part
GINS4	DNA replication; chordate embryonic development
GIP	animal organ development; system development
GIPC1	modification-dependent macromolecule catabolic process; proteolysis involved in cellular protein catabolic process
GIT2	focal adhesion; cell-substrate adherens junction
GJA1	focal adhesion; cell-substrate adherens junction
GJA4	cardiovascular system development; circulatory system development; system development
GJA5	skeletal system development; embryonic morphogenesis
GJB1	protein dimerization activity; identical protein binding
GJB2	cellular component assembly
GJB3	animal organ development; system development
GJB5	chordate embryonic development; embryonic morphogenesis; embryo development ending in birth or egg hatching
GJB6	embryonic morphogenesis; embryo development
GJC1	cardiovascular system development; circulatory system development; tissue development
GLB1	vacuole; Golgi apparatus
GLB1L2	vacuole; cytoplasmic part
GLDC	cellular amino acid metabolic process; carboxylic acid metabolic process
GLE1	nuclear pore; nuclear envelope
GLI4	regulation of transcription, DNA-templated; regulation of nucleic acid-templated transcription
GLMN	negative regulation of cell proliferation; modification-dependent macromolecule catabolic process
GLO1	myeloid cell differentiation; regulation of apoptotic process
GLOD4	mitochondrion; extracellular exosome
GLRA1	negative regulation of signaling; negative regulation of cell communication
GLRX	oxidation-reduction process; positive regulation of molecular function
GLRX3	oxidation-reduction process; poly(A) RNA binding
GLRX5	mitochondrial part; oxidation-reduction process
GLS2	cellular amino acid metabolic process; establishment of protein localization to organelle
GLT8D1	Golgi apparatus; single-organism biosynthetic process
GLT8D2	Golgi apparatus; single-organism biosynthetic process
GLTP	organic substance transport; extracellular exosome
GLTSCR2	nucleolus; poly(A) RNA binding
GLUL	cellular amino acid metabolic process; carboxylic acid metabolic process
GLYCTK	phosphorylation; phosphate-containing compound metabolic process
GM2A	cellular lipid metabolic process; single-organism catabolic process
GMEB1	regulation of transcription, DNA-templated; regulation of nucleic acid-templated transcription
GMEB2	nucleoplasm; regulation of transcription, DNA-templated
GMFB	cellular macromolecular complex assembly; regulation of organelle organization
GMNN	DNA replication; macromolecular complex assembly
GMPPA	extracellular exosome; extracellular vesicle
GMPR	oxidation-reduction process; catalytic complex
GNA11	vacuole; skeletal system development
GNA13	focal adhesion; cell-substrate adherens junction
GNAI1	vacuole; nucleoside-triphosphatase activity
GNAI3	vacuole; nucleoside-triphosphatase activity
GNAL	nucleoside-triphosphatase activity; purine ribonucleoside triphosphate binding
GNAO1	nucleoside-triphosphatase activity; catalytic complex
GNAQ	protein localization to nucleus; vacuole
GNB1	vacuole; nucleoside-triphosphatase activity
GNB1L	cytoplasm; intracellular part
GNB2	focal adhesion; cell-substrate adherens junction
GNB3	enzyme binding; extracellular exosome
GNB4	vacuole; bounding membrane of organelle
GNE	nucleobase-containing compound metabolic process; heterocycle metabolic process
GNG10	catalytic complex; extracellular exosome
GNG12	catalytic complex; extracellular exosome
GNG13	catalytic complex; intracellular part
GNG3	catalytic complex; intracellular part
GNG4	catalytic complex; regulation of cellular component organization
GNL1	ribosome biogenesis; ribonucleoprotein complex biogenesis
GNL2	ribosome biogenesis; ribonucleoprotein complex biogenesis
GNL3	ribosome biogenesis; ribonucleoprotein complex biogenesis
GNPAT	cellular lipid metabolic process; lipid metabolic process
GNPDA2	carboxylic acid metabolic process; oxoacid metabolic process; single-organism catabolic process
GNPNAT1	endosome; Golgi apparatus
GNPTAB	establishment of protein localization to organelle; protein localization to organelle
GNPTG	phosphorylation; extracellular exosome
GNRH2	multicellular organism development
GOLGA5	protein dimerization activity; Golgi apparatus
GOLGA7	transferase complex; intracellular protein transport
GOLIM4	Golgi apparatus; nucleoplasm
GOLM1	Golgi apparatus; lipid metabolic process
GOLPH3	mitochondrion organization; protein localization to organelle
GOLPH3L	protein transport; single-organism intracellular transport
GOLT1B	endoplasmic reticulum; positive regulation of signal transduction
GON4L	animal organ development; regulation of transcription, DNA-templated
GOPC	protein dimerization activity; identical protein binding
GORASP1	regulation of anatomical structure morphogenesis; Golgi apparatus
GORASP2	Golgi apparatus; endomembrane system
GOT1	cellular amino acid metabolic process; carboxylic acid metabolic process
GOT2	mitochondrial inner membrane; cellular amino acid metabolic process
GP2	extracellular exosome; extracellular vesicle
GPAA1	cellular lipid metabolic process; lipid metabolic process
GPAM	mitochondrial inner membrane; organelle inner membrane
GPAT4	monocarboxylic acid metabolic process; carboxylic acid metabolic process
GPATCH1	spliceosomal complex; RNA processing
GPATCH11	nucleic acid binding
GPATCH3	nucleic acid binding
GPATCH4	nucleic acid binding
GPATCH8	poly(A) RNA binding; RNA binding
GPBP1	positive regulation of macromolecule metabolic process; positive regulation of cellular metabolic process
GPBP1L1	positive regulation of macromolecule metabolic process; positive regulation of cellular metabolic process
GPC1	protein catabolic process; oxoacid metabolic process; single-organism catabolic process
GPC2	endoplasmic reticulum; anion binding
GPC4	extracellular exosome; extracellular vesicle
GPLD1	positive regulation of apoptotic process; positive regulation of programmed cell death
GPM6A	movement of cell or subcellular component; anatomical structure morphogenesis
GPM6B	regulation of organelle organization; tissue development
GPNMB	anion binding; vesicle
GPR107	endosome; endomembrane system
GPR180	extracellular exosome; extracellular vesicle
GPR37	regulation of MAPK cascade; MAPK cascade
GPR37L1	regulation of MAPK cascade; MAPK cascade
GPR50	identical protein binding
GPR65	regulation of organelle organization; organonitrogen compound biosynthetic process
GPR85	endoplasmic reticulum; endomembrane system
GPRC5A	extracellular exosome; extracellular vesicle
GPRC5B	regulation of protein kinase activity; regulation of kinase activity
GPS1	cellular macromolecular complex assembly; protein modification by small protein conjugation or removal
GPS2	regulation of MAPK cascade; MAPK cascade
GPSM2	epithelium development; single-organism cellular localization
GPSM3	movement of cell or subcellular component; positive regulation of response to stimulus
GPT2	cellular amino acid metabolic process; carboxylic acid metabolic process
GPX7	oxidation-reduction process; endoplasmic reticulum
GPX8	oxidation-reduction process
GRB10	negative regulation of signal transduction; negative regulation of signaling
GRB2	endosome; regulation of MAPK cascade
GREM2	embryonic morphogenesis; negative regulation of signal transduction
GRHL1	Golgi apparatus; epithelium development
GRHPR	oxidation-reduction process; protein dimerization activity
GRIK2	intracellular protein transport; negative regulation of signaling
GRIN3A	identical protein binding; negative regulation of response to stimulus
GRK5	nuclear envelope; focal adhesion
GRK6	ATP binding; adenyl ribonucleotide binding
GRM3	regulation of signaling; regulation of cell communication
GRN	poly(A) RNA binding; RNA binding
GRPEL1	mitochondrial part; protein dimerization activity
GRSF1	mitochondrial part; embryonic morphogenesis
GRTP1	intracellular protein transport; regulation of organelle organization
GSAP	peptide metabolic process; cellular amide metabolic process
GSDMD	nucleoplasm; nuclear lumen
GSK3B	protein localization to nucleus; positive regulation of apoptotic process
GSN	protein destabilization; focal adhesion
GSR	peptide metabolic process; cellular amide metabolic process
GSS	peptide biosynthetic process; amide biosynthetic process
GSTCD	extracellular exosome; extracellular vesicle
GSTZ1	cellular amino acid metabolic process; peptide metabolic process
GSX2	positive regulation of signal transduction; positive regulation of signaling
GTF2A2	DNA-directed RNA polymerase complex; nuclear DNA-directed RNA polymerase complex; RNA polymerase complex
GTF2B	nucleolus; regulation of transcription, DNA-templated
GTF2E1	transcription, DNA-templated; nucleic acid-templated transcription
GTF2E2	DNA-directed RNA polymerase complex; nuclear DNA-directed RNA polymerase complex; RNA polymerase complex
GTF2F2	DNA-directed RNA polymerase complex; nuclear DNA-directed RNA polymerase complex; RNA polymerase complex
GTF2H1	DNA-directed RNA polymerase complex; nuclear DNA-directed RNA polymerase complex; RNA polymerase complex
GTF2H5	rRNA processing; rRNA metabolic process
GTF3A	nucleic acid binding; nucleus
GTF3C1	intracellular ribonucleoprotein complex; nucleolus
GTF3C2	transcription, DNA-templated; nucleic acid-templated transcription
GTF3C3	nuclear envelope; organelle envelope
GTPBP1	translation; peptide biosynthetic process
GTPBP4	DNA replication; ribosome biogenesis
GTSF1	cytoplasm; intracellular part
GUCA1A	organonitrogen compound biosynthetic process; positive regulation of catalytic activity
GUF1	mitochondrial inner membrane; organelle inner membrane
GUK1	small molecule metabolic process; organonitrogen compound metabolic process
GUSB	Porphyrin and chlorophyll metabolism; vacuole
GXYLT1	cellular protein modification process; protein modification process; macromolecule modification
GYS2	oxidation-reduction process; single-organism biosynthetic process
GZMA	positive regulation of apoptotic process; positive regulation of programmed cell death
HACD4	monocarboxylic acid metabolic process; carboxylic acid metabolic process
HACE1	modification-dependent macromolecule catabolic process; proteolysis involved in cellular protein catabolic process
HADH	mitochondrial inner membrane; organelle inner membrane
HADHA	mitochondrial inner membrane; organelle inner membrane
HAGHL	monocarboxylic acid metabolic process; carboxylic acid metabolic process
HAND1	skeletal system development; chordate embryonic development; embryonic morphogenesis
HAND2	skeletal system development; chordate embryonic development; embryonic morphogenesis
HAO1	monocarboxylic acid metabolic process; carboxylic acid metabolic process
HAO2	oxidation-reduction process; lipid metabolic process
HAPLN1	skeletal system development; mitochondrion organization
HAPLN2	skeletal system development; epithelium development
HAPLN3	skeletal system development; system development
HARBI1	intracellular non-membrane-bounded organelle; intracellular organelle part
HARS	cellular amino acid metabolic process; ncRNA metabolic process
HAT1	chromosomal region; chromosomal part
HAUS2	Golgi apparatus; regulation of organelle organization
HAUS3	regulation of organelle organization; macromolecular complex assembly
HAUS8	regulation of organelle organization; macromolecular complex assembly
HAX1	myeloid cell differentiation; mitochondrial part
HBP1	RNA binding; nucleoplasm
HCAR1	mitochondrion organization; single-organism catabolic process
HCFC2	nucleoplasm; nuclear lumen
HDAC11	nucleoplasm part; catalytic complex
HDAC2	nucleoplasm part; chromosomal part
HDAC5	nucleoplasm part; cardiovascular system development; circulatory system development
HDAC8	protein modification by small protein conjugation; protein localization to organelle
HDAC9	nucleoplasm part; cardiovascular system development; circulatory system development
HDC	cellular amino acid metabolic process; carboxylic acid metabolic process
HDDC2	mitochondrion; extracellular exosome
HDDC3	small molecule metabolic process; organonitrogen compound metabolic process
HDHD2	enzyme binding; extracellular exosome
HDHD3	mitochondrion; cytoplasmic part
HDX	nucleic acid binding; nucleus
HEATR1	preribosome; rRNA processing
HEBP2	positive regulation of cell death; mitochondrion organization
HECTD2	modification-dependent macromolecule catabolic process; proteolysis involved in cellular protein catabolic process
HECW2	modification-dependent macromolecule catabolic process; proteolysis involved in cellular protein catabolic process
HEMK1	mitochondrion; cellular protein modification process; protein modification process
HENMT1	RNA methylation; ncRNA metabolic process
HEPACAM	cellular protein localization; cellular macromolecule localization
HERC3	modification-dependent macromolecule catabolic process; proteolysis involved in cellular protein catabolic process
HERC6	modification-dependent macromolecule catabolic process; proteolysis involved in cellular protein catabolic process
HERPUD1	modification-dependent macromolecule catabolic process; proteolysis involved in cellular protein catabolic process
HES1	protein localization to nucleus; epithelial cell proliferation
HES4	protein dimerization activity; regulation of transcription, DNA-templated
HES5	epithelial cell proliferation; skeletal system development
HES6	protein dimerization activity; regulation of transcription, DNA-templated
HEXA	vacuole; skeletal system development
HEXB	vacuole; skeletal system development
HEXDC	cytoplasm; intracellular part
HEY1	cardiovascular system development; circulatory system development; negative regulation of signal transduction
HGFAC	endoplasmic reticulum; proteolysis
HGS	establishment of protein localization to organelle; endosome
HHATL	endoplasmic reticulum; regulation of protein modification process
HHEX	protein localization to nucleus; myeloid cell differentiation
HHIP	skeletal system development; tissue morphogenesis
HHLA2	regulation of cell proliferation; positive regulation of cellular process
HIBCH	cellular amino acid metabolic process; monocarboxylic acid metabolic process
HIF1AN	oxidation-reduction process; negative regulation of signal transduction
HIPK2	regulation of MAPK cascade; embryonic morphogenesis
HIPK3	regulation of MAPK cascade; regulation of protein kinase activity
HIVEP3	tissue development; positive regulation of macromolecule metabolic process
HK3	monocarboxylic acid metabolic process; carboxylic acid metabolic process
HKDC1	monocarboxylic acid metabolic process; carboxylic acid metabolic process
HLCS	chromosomal part; cytosol
HLF	tissue development; positive regulation of macromolecule metabolic process
HLTF	protein modification by small protein conjugation; nucleoside-triphosphatase activity
HLX	embryonic morphogenesis; embryo development
HM13	vacuole; peptide metabolic process
HMBOX1	chromosomal region; DNA replication
HMBS	Porphyrin and chlorophyll metabolism; organonitrogen compound biosynthetic process
HMG20A	protein dimerization activity; macromolecular complex subunit organization
HMG20B	protein modification by small protein conjugation; protein modification by small protein conjugation or removal
HMGA1	focal adhesion; cell-substrate adherens junction
HMGB2	myeloid cell differentiation; epithelial cell proliferation
HMGCL	mitochondrial inner membrane; organelle inner membrane
HMGCR	regulation of MAPK cascade; regulation of protein kinase activity
HMGCS1	cellular lipid metabolic process; lipid metabolic process
HMGN3	chromosomal part; protein transport
HMGXB4	nuclear part; nucleus
HMOX1	Porphyrin and chlorophyll metabolism; oxidation-reduction process
HMX2	embryonic morphogenesis; RNA processing
HN1	nuclear envelope; organelle envelope
HNF1B	epithelial cell proliferation; chordate embryonic development; embryonic morphogenesis
HNF4A	cellular amino acid metabolic process; negative regulation of cell proliferation
HNRNPDL	poly(A) RNA binding; RNA binding
HNRNPH3	epithelium development; poly(A) RNA binding
HNRNPUL1	RNA processing; poly(A) RNA binding
HOGA1	cellular amino acid metabolic process; monocarboxylic acid metabolic process
HOMER2	nucleolus; nuclear lumen
HOMER3	cytosol; intracellular non-membrane-bounded organelle
HOXA1	skeletal system development; chordate embryonic development; embryonic morphogenesis
HOXA5	myeloid cell differentiation; epithelial cell proliferation
HOXB2	regulation of transcription, DNA-templated; regulation of nucleic acid-templated transcription
HOXB3	regulation of transcription, DNA-templated; regulation of nucleic acid-templated transcription
HOXB5	skeletal system development; chordate embryonic development; embryonic morphogenesis
HOXB6	skeletal system development; chordate embryonic development; embryonic morphogenesis
HOXB7	myeloid cell differentiation; skeletal system development
HOXB9	skeletal system development; chordate embryonic development
HOXC6	skeletal system development; chordate embryonic development
HOXD1	skeletal system development; chordate embryonic development
HOXD10	skeletal system development; chordate embryonic development; embryonic morphogenesis
HOXD9	skeletal system development; chordate embryonic development; embryonic morphogenesis
HPCA	animal organ development; system development
HPCAL1	extracellular exosome; extracellular vesicle
HPGDS	monocarboxylic acid metabolic process; negative regulation of cell proliferation
HPS4	vacuole; establishment of protein localization to organelle
HPS5	cytosol; organelle organization
HRG	positive regulation of apoptotic process; positive regulation of programmed cell death
HS2ST1	embryonic morphogenesis; tissue morphogenesis
HS3ST5	oxoacid metabolic process; organic acid metabolic process
HSCB	macromolecular complex assembly; protein complex subunit organization
HSD17B1	nuclear envelope; organelle envelope
HSD17B12	oxidation-reduction process; anion binding
HSD17B2	chordate embryonic development; embryo development ending in birth or egg hatching
HSD17B4	monocarboxylic acid metabolic process; carboxylic acid metabolic process
HSD17B7	oxidation-reduction process; lipid metabolic process
HSF2	protein dimerization activity; identical protein binding
HSF2BP	mitochondrion organization; single-organism catabolic process
HSFX	regulation of transcription, DNA-templated; regulation of nucleic acid-templated transcription
HSP90B1	focal adhesion; cell-substrate adherens junction
HSPA12A	extracellular exosome; extracellular vesicle
HSPA14	ribosome; intracellular ribonucleoprotein complex
HSPA2	regulation of protein kinase activity; regulation of kinase activity
HSPA4L	cytosol; ATP binding
HSPA5	focal adhesion; cell-substrate adherens junction
HSPA8	focal adhesion; cell-substrate adherens junction
HSPA9	focal adhesion; cell-substrate adherens junction
HTATIP2	nuclear envelope; organelle envelope
HTATSF1	spliceosomal complex; RNA processing
HTR1E	small molecule metabolic process; organonitrogen compound metabolic process
HTR2B	epithelial cell proliferation; regulation of MAPK cascade
HTRA1	negative regulation of signal transduction; negative regulation of signaling
HTRA3	negative regulation of signal transduction; negative regulation of signaling
HTT	vacuole; endosome
HUWE1	establishment of protein localization to organelle; modification-dependent macromolecule catabolic process
HYAL2	protein localization to nucleus; positive regulation of apoptotic process
[truncated: 3,502 more rows]

## Sheet: total DE
Gene name	GO
AAMP	ribosome biogenesis; ribonucleoprotein complex biogenesis
ABCB4	extracellular exosome; extracellular vesicle
ABCB9	identical protein binding; endomembrane system
ACAA2	regulation of apoptotic process; regulation of programmed cell death
ACAN	tissue development; macromolecular complex subunit organization
ACLY	carboxylic acid metabolic process; oxoacid metabolic process
ACO1	Glyoxylate and dicarboxylate metabolism; response to metal ion
ACP1	cellular protein metabolic process; protein metabolic process
ACP5	negative regulation of multicellular organismal process; anatomical structure morphogenesis
ACSBG1	carboxylic acid metabolic process; cellular lipid metabolic process
ACTC1	blood microparticle; heart morphogenesis
ACTG2	blood microparticle; tissue morphogenesis
ACTN1	focal adhesion; cell-substrate adherens junction
ACTR10	intracellular non-membrane-bounded organelle; intracellular organelle part
ACTR6	macromolecular complex subunit organization; organelle organization
ADAMTS4	extracellular space; proteolysis
ADAMTSL2	proteolysis; tissue development
ADAMTSL5	proteolysis; protein metabolic process
ADCK3	small molecule biosynthetic process; single-organism biosynthetic process
ADGRB1	negative regulation of angiogenesis; negative regulation of vasculature development
ADIPOQ	small molecule biosynthetic process; embryonic morphogenesis
ADIPOR2	identical protein binding; anatomical structure morphogenesis
ADM2	regulation of anatomical structure morphogenesis; receptor binding
ADPRHL2	response to inorganic substance; mitochondrion
ADRA1B	regulation of cellular protein metabolic process; regulation of protein metabolic process
ADRA2C	identical protein binding; receptor binding
AFG3L2	macromolecular complex assembly; mitochondrion; proteolysis
AFP	lipid metabolic process; extracellular space
AGL	carbohydrate metabolic process; single-organism catabolic process
AGMAT	Arginine and proline metabolism; extracellular exosome
AGMO	organic acid biosynthetic process; carboxylic acid biosynthetic process; small molecule biosynthetic process
AGPAT3	endomembrane system; cytoplasmic part
AGT	positive regulation of cholesterol esterification; blood microparticle
AGTR1	positive regulation of cholesterol esterification; cellular lipid metabolic process
AHCTF1	nuclear pore complex assembly; nuclear pore outer ring
AHCYL1	response to metal ion; response to inorganic substance
AHSP	multicellular organism development
AIMP2	tissue development; regulation of cellular protein metabolic process
AIPL1	regulation of apoptotic process; regulation of programmed cell death
AKAP10	mitochondrion; cytoplasmic part
AKAP8L	poly(A) RNA binding; RNA binding
AKIRIN2	embryo development; cellular nitrogen compound biosynthetic process
AKR1D1	organic acid biosynthetic process; carboxylic acid biosynthetic process; small molecule biosynthetic process
AKR1E2	single-organism catabolic process; oxidation-reduction process
AKT1	endothelial cell proliferation; response to UV
ALAS1	heme biosynthetic process; tetrapyrrole biosynthetic process
ALAS2	heme biosynthetic process; tetrapyrrole biosynthetic process
ALB	blood microparticle; myelin sheath
ALDH1B1	Arginine and proline metabolism; oxidation-reduction process
ALDH3A1	oxidation-reduction process
ALDH4A1	glutamine family amino acid biosynthetic process; glutamine family amino acid metabolic process; Arginine and proline metabolism
ALDH8A1	organic acid biosynthetic process; carboxylic acid biosynthetic process; small molecule biosynthetic process
ALDOA	carbohydrate metabolic process; carboxylic acid metabolic process
ALG1	carbohydrate metabolic process; endomembrane system
ALKBH8	RNA processing; oxidation-reduction process
ALOX12B	amide biosynthetic process; carboxylic acid metabolic process
ALS2CL	identical protein binding; organelle organization
AMACR	carboxylic acid metabolic process; oxoacid metabolic process
AMBP	blood microparticle; negative regulation of proteolysis
AMFR	single-organism catabolic process; macromolecular complex assembly
AMOTL2	identical protein binding; vesicle
AMT	Glyoxylate and dicarboxylate metabolism; Glycine, serine and threonine metabolism
ANAPC10	proteolysis; regulation of cellular protein metabolic process
ANAPC2	proteolysis; nuclear part
ANGEL2	poly(A) RNA binding; RNA binding
ANGPTL3	carbohydrate metabolic process; carboxylic acid metabolic process
ANGPTL8	cellular lipid metabolic process; lipid metabolic process
ANKHD1	RNA binding; nucleic acid binding
ANKRD13B	intracellular membrane-bounded organelle; intracellular organelle
ANKRD50	intracellular
ANP32B	chromatin assembly; zymogen activation
ANXA1	peptide cross-linking; focal adhesion
ANXA5	negative regulation of coagulation; blood microparticle
AP3D1	nucleoplasm; endomembrane system
AP3M1	cytoplasmic part; intracellular organelle part
AP3M2	cytoplasmic part; cytoplasm
AP5M1	endomembrane system; cytoplasmic part
APBB1	regulation of apoptotic process; regulation of programmed cell death
APIP	organic acid biosynthetic process; carboxylic acid biosynthetic process; small molecule biosynthetic process
APOA1	positive regulation of cholesterol esterification; blood microparticle
APOA2	positive regulation of cholesterol esterification; blood microparticle
APOA4	positive regulation of cholesterol esterification; multicellular organism catabolic process
APOH	plasminogen activation; fibrinolysis; negative regulation of endothelial cell proliferation
APOLD1	protein metabolic process; macromolecule metabolic process
APOOL	mitochondrion; organelle organization
ARHGAP10	regulation of apoptotic process; regulation of programmed cell death
ARHGAP17	cytoplasm; intracellular part
ARHGDIG	regulation of metabolic process; cytoplasm
ARHGEF12	receptor binding; extracellular exosome
ARHGEF19	organelle organization; regulation of metabolic process
ARHGEF40	regulation of metabolic process
ARIH1	proteolysis; regulation of cellular protein metabolic process
ARL4A	nucleolus; nucleoplasm
ARL6	tissue morphogenesis; tissue development
ARPP21	nucleic acid binding
ARRDC2	vesicle; cytoplasmic part
ART3	carbohydrate metabolic process; extracellular exosome
ART5	carbohydrate metabolic process; cellular macromolecule biosynthetic process
ASAP2	regulation of metabolic process
ASB16	cellular protein metabolic process; protein metabolic process
ASB6	cellular protein metabolic process; protein metabolic process
ASF1B	chromatin assembly; chromatin
ASPN	negative regulation of multicellular organismal process; regulation of anatomical structure morphogenesis
ASS1	glutamine family amino acid biosynthetic process; glutamine family amino acid metabolic process
ATF7IP2	nucleolus; nuclear lumen
ATG12	single-organism catabolic process; organelle organization
ATG16L1	identical protein binding; organelle organization
ATG4C	single-organism catabolic process; proteolysis
ATIC	identical protein binding; organonitrogen compound biosynthetic process
ATOH8	negative regulation of endothelial cell proliferation; endothelial cell proliferation
ATP10D	nucleoplasm; endomembrane system
ATP2B1	extracellular exosome; extracellular vesicle
ATP2C1	tissue development; endomembrane system
ATP5A1	negative regulation of endothelial cell proliferation; endothelial cell proliferation
ATP5D	organonitrogen compound biosynthetic process; single-organism biosynthetic process
ATP5G3	organonitrogen compound biosynthetic process; single-organism biosynthetic process
ATP5S	mitochondrion; cytoplasmic part
ATP6V0A1	cellular macromolecular complex assembly; organonitrogen compound biosynthetic process
ATP7B	response to metal ion; response to inorganic substance
ATPAF2	cellular macromolecular complex assembly; macromolecular complex assembly
ATR	response to UV; nucleoplasm
ATXN10	extracellular space; anatomical structure morphogenesis
AVEN	regulation of apoptotic process; regulation of programmed cell death
B3GALT4	carbohydrate metabolic process; endomembrane system
B3GAT1	carbohydrate metabolic process; oxoacid metabolic process
B3GNT8	carbohydrate metabolic process; organonitrogen compound biosynthetic process
B4GALNT3	endomembrane system; cytoplasmic part
B4GALT7	carbohydrate metabolic process; organonitrogen compound biosynthetic process
B4GAT1	carbohydrate metabolic process; organonitrogen compound biosynthetic process
B9D1	in utero embryonic development; chordate embryonic development; embryonic morphogenesis
B9D2	anatomical structure morphogenesis; organelle organization
BAMBI	regulation of anatomical structure morphogenesis; receptor binding
BARX2	tissue development; anatomical structure morphogenesis
BASP1	nucleic acid binding; cellular nitrogen compound biosynthetic process
BAZ1B	replication fork; chromosome, centromeric region; condensed chromosome
BBOX1	organic acid biosynthetic process; carboxylic acid biosynthetic process; small molecule biosynthetic process
BBS7	proteolysis; regulation of cellular protein metabolic process
BCAS2	replication fork; chromosomal part
BCDIN3D	translation; peptide biosynthetic process
BCO2	cellular lipid metabolic process; single-organism catabolic process
BDH1	oxidation-reduction process; mitochondrion
BEST3	negative regulation of biological process
BHMT	Glycine, serine and threonine metabolism; organic acid biosynthetic process; carboxylic acid biosynthetic process
BICD1	ribonucleoprotein complex biogenesis; cellular macromolecular complex assembly
BLOC1S4	cytosolic part; organelle organization
BLVRB	heme metabolic process; porphyrin-containing compound metabolic process
BMP2K	tissue development; nucleoplasm
BMP4	negative regulation of vasculature development; endothelial cell proliferation
BPHL	carboxylic acid metabolic process; oxoacid metabolic process
BRD2	chromatin assembly; cellular macromolecular complex assembly
BRD3	cellular nitrogen compound biosynthetic process; cellular macromolecule biosynthetic process
BRE	receptor binding; nuclear part
BRPF1	macromolecular complex subunit organization; nucleoplasm
BSG	focal adhesion; cell-substrate adherens junction
BUB1B	chromosome, centromeric region; condensed chromosome; chromosomal region
C1QC	blood microparticle; Complement and coagulation cascades
C1QTNF6	identical protein binding; extracellular space
C1S	blood microparticle; Complement and coagulation cascades
C4BPA	blood microparticle; Complement and coagulation cascades
C4BPB	Complement and coagulation cascades; negative regulation of proteolysis
C5	Complement and coagulation cascades; negative regulation of proteolysis
C6	Complement and coagulation cascades; in utero embryonic development
C8G	blood microparticle; Complement and coagulation cascades
CA8	small molecule metabolic process; cytoplasm
CAB39L	extracellular exosome; extracellular vesicle
CACNA1S	intracellular non-membrane-bounded organelle; cytoplasmic part
CALB1	tissue morphogenesis; tissue development
CALM2	response to metal ion; response to inorganic substance
CAMK2B	identical protein binding; cellular protein metabolic process
CAND1	cellular macromolecular complex assembly; macromolecular complex assembly
CAPN2	in utero embryonic development; focal adhesion
CARD11	regulation of apoptotic process; regulation of programmed cell death
CARHSP1	nucleic acid binding; cellular nitrogen compound biosynthetic process
CASQ1	cellular macromolecular complex assembly; macromolecular complex assembly
CAT	Glyoxylate and dicarboxylate metabolism; response to UV
CBX1	nucleus; intracellular membrane-bounded organelle
CC2D1A	extracellular exosome; extracellular vesicle
CCDC47	single-organism catabolic process; poly(A) RNA binding
CCDC78	endomembrane system; organelle organization
CCDC9	poly(A) RNA binding; RNA binding
CCDC92	intracellular non-membrane-bounded organelle; cytoplasmic part
CCL19	response to inorganic substance; cellular lipid metabolic process
CCL25	extracellular space; receptor binding
CCNB1	chromosome, centromeric region; condensed chromosome; chromosomal region
CCND2	chromatin; chromosomal part
CCNDBP1	nucleoplasm; nuclear lumen
CCNL1	RNA processing; regulation of cellular protein metabolic process
CCT2	myelin sheath; cytosolic part
CCT5	myelin sheath; cytosolic part
CD3D	cellular nitrogen compound biosynthetic process; multicellular organism development
CD3E	regulation of cellular protein metabolic process; regulation of protein metabolic process
CD3EAP	nucleolus; poly(A) RNA binding
CD70	receptor binding; extracellular exosome
CD74	organic acid biosynthetic process; carboxylic acid biosynthetic process; small molecule biosynthetic process
CD82	extracellular exosome; extracellular vesicle
CD8A	identical protein binding; multicellular organism development
CDA	single-organism catabolic process; identical protein binding
CDAN1	chromatin assembly; macromolecular complex assembly
CDC16	intracellular non-membrane-bounded organelle; nuclear part
CDC34	proteolysis; nucleoplasm
CDC40	ribonucleoprotein complex biogenesis; RNA processing
CDC42BPB	extracellular exosome; extracellular vesicle
CDC42EP1	focal adhesion; cell-substrate adherens junction
CDC42EP4	cellular macromolecular complex assembly; regulation of anatomical structure morphogenesis
CDC5L	nucleic acid binding
CDCA7	nucleoplasm; nuclear lumen
CDCA8	chromosome, centromeric region; chromosomal region
CDK10	regulation of cellular protein metabolic process; regulation of protein metabolic process
CDK3	cellular protein metabolic process; protein metabolic process
CDKN1A	response to UV; regulation of programmed cell death
CDKN2D	response to UV; negative regulation of proteolysis
CDR2	cytoplasm; intracellular part
CEBPE	nucleoplasm; nuclear lumen
CENPK	nucleus; intracellular membrane-bounded organelle
CEP250	anatomical structure morphogenesis; extracellular exosome
CEP70	nucleoplasm; endomembrane system
CEP78	intracellular non-membrane-bounded organelle; intracellular organelle part
CERKL	nucleolus; regulation of apoptotic process
CES1	extracellular space
CETN2	organelle organization; intracellular non-membrane-bounded organelle
CETN3	intracellular non-membrane-bounded organelle; cytoplasmic part
CETP	cellular lipid metabolic process; lipid metabolic process
CHAC1	negative regulation of proteolysis; receptor binding
CHAD	negative regulation of multicellular organismal process; regulation of anatomical structure morphogenesis
CHAF1A	chromatin assembly; chromatin
CHCHD2	mitochondrion; nucleic acid binding
CHCHD3	mitochondrion; extracellular exosome
CHD2	nucleolus; poly(A) RNA binding
CHD7	heart morphogenesis; in utero embryonic development
CHDH	Glycine, serine and threonine metabolism; oxidation-reduction process
CHIC2	endomembrane system; vesicle
CHIT1	carbohydrate metabolic process; extracellular space
CHMP4C	identical protein binding; macromolecular complex assembly
CHN1	regulation of anatomical structure morphogenesis; receptor binding
CHP1	focal adhesion; cell-substrate adherens junction
CHRAC1	macromolecular complex subunit organization; organelle organization
CHRNA3	multicellular organism development
CHST1	carbohydrate metabolic process; oxoacid metabolic process
CHST12	organic acid biosynthetic process; carboxylic acid biosynthetic process; small molecule biosynthetic process
CHSY1	oxoacid metabolic process; organic acid metabolic process
CIAO1	cytosolic part; intracellular non-membrane-bounded organelle
CIAPIN1	nucleolus; regulation of apoptotic process
CIDEA	single-organism catabolic process; negative regulation of multicellular organismal process
CIDEB	zymogen activation; identical protein binding
CISH	regulation of cellular protein metabolic process; regulation of protein metabolic process
CITED2	heart morphogenesis; in utero embryonic development
CKAP5	macromolecular complex subunit organization; organelle organization
CLDN10	cytoplasm; intracellular part
CLDN4	multicellular organism development
CLEC3B	nucleolus; extracellular space
CLK1	RNA processing; nucleic acid metabolic process
CLK3	RNA processing; poly(A) RNA binding
CLK4	RNA processing; nucleic acid metabolic process
CLN5	intracellular organelle lumen; organelle lumen
CLP1	ribonucleoprotein complex biogenesis; RNA processing
CLTA	endomembrane system; vesicle
CLUH	poly(A) RNA binding; RNA binding
CMBL	extracellular exosome; extracellular vesicle
CMTM7	multicellular organism development
CNKSR2	extracellular exosome; extracellular vesicle
CNOT10	intracellular part; intracellular
CNOT2	in utero embryonic development; ribonucleoprotein complex biogenesis
CNOT6L	ribonucleoprotein complex biogenesis; translation
CNRIP1	myelin sheath
COG6	carbohydrate metabolic process; endomembrane system
COL15A1	extracellular space; extracellular exosome
COL1A1	chordate embryonic development; embryo development ending in birth or egg hatching
COL4A3BP	heart morphogenesis; in utero embryonic development
COL5A3	extracellular exosome; extracellular vesicle
COLEC12	extracellular exosome; extracellular vesicle
COLGALT1	endomembrane system; intracellular organelle lumen
COPB1	endomembrane system; vesicle
COPG1	endomembrane system; vesicle
COPS2	proteolysis; tissue development
COPS4	proteolysis; nucleoplasm
COQ6	small molecule biosynthetic process; oxidation-reduction process
COQ9	small molecule biosynthetic process; oxidation-reduction process
CORO1C	focal adhesion; cell-substrate adherens junction
COTL1	extracellular exosome; extracellular vesicle
CPB1	extracellular space; proteolysis
CPB2	fibrinolysis; negative regulation of blood coagulation; negative regulation of hemostasis
CPOX	heme biosynthetic process; tetrapyrrole biosynthetic process
CPS1	glutamine family amino acid biosynthetic process; glutamine family amino acid metabolic process
CPSF3L	blood microparticle; RNA processing
CPSF7	poly(A) RNA binding; macromolecular complex assembly
CRABP2	embryonic morphogenesis; carboxylic acid metabolic process
CREBRF	nucleoplasm; regulation of protein metabolic process
CRH	lipid metabolic process; extracellular space
CRIPT	nucleolus; nuclear lumen
CRYAB	myelin sheath; response to inorganic substance
CRYBA4	multicellular organism development
CRYBB2	identical protein binding; multicellular organism development
CSF3R	multicellular organism development
CSNK1D	cellular macromolecular complex assembly; regulation of anatomical structure morphogenesis
CST6	negative regulation of proteolysis; proteolysis
CTCF	chromatin assembly; chromosome, centromeric region; condensed chromosome
CTNNAL1	cytoplasmic part; cytoplasm
CTNNB1	heart morphogenesis; in utero embryonic development
CTR9	in utero embryonic development; chromatin
CTSS	fibronectin binding; multicellular organism catabolic process
CUL2	nucleolus; proteolysis
CXCL14	receptor binding; endomembrane system
DAAM1	identical protein binding; organelle organization
DAD1	in utero embryonic development; chordate embryonic development
DAZAP1	RNA processing; poly(A) RNA binding
DBR1	RNA processing; poly(A) RNA binding
DCAF13	ribosome biogenesis; ribonucleoprotein complex biogenesis
DCAKD	organonitrogen compound biosynthetic process; single-organism biosynthetic process
DCN	peptide cross-linking; oxoacid metabolic process
DCTD	extracellular exosome; extracellular vesicle
DDR2	focal adhesion; cell-substrate adherens junction
DDX47	ribosome biogenesis; ribonucleoprotein complex biogenesis
DDX52	ribosome biogenesis; ribonucleoprotein complex biogenesis
DDX54	RNA processing; nucleolus
DECR2	organic acid biosynthetic process; carboxylic acid biosynthetic process; small molecule biosynthetic process
DENND2D	regulation of metabolic process
DENND6A	endomembrane system; regulation of metabolic process
DERA	carbohydrate metabolic process; single-organism catabolic process
DERL2	single-organism catabolic process; proteolysis
DHRS7B	oxidation-reduction process
DHX15	RNA processing; intracellular ribonucleoprotein complex
DHX9	RNA processing; intracellular ribonucleoprotein complex
DLG1	endothelial cell proliferation; negative regulation of epithelial cell proliferation
DLL1	heart morphogenesis; adherens junction
DMC1	condensed chromosome; chromosomal region
DMRTA2	identical protein binding; tissue development
DMTF1	nucleoplasm; nuclear lumen
DNAAF5	cellular macromolecular complex assembly; macromolecular complex assembly
DNAH1	cellular macromolecular complex assembly; macromolecular complex assembly
DNAH2	intracellular non-membrane-bounded organelle; intracellular organelle part
DNAH3	intracellular non-membrane-bounded organelle; intracellular organelle part
DNAJA2	extracellular exosome; extracellular vesicle
DNAJB2	negative regulation of proteolysis; single-organism catabolic process
DNAJC21	poly(A) RNA binding; RNA binding
DNAJC7	nucleoplasm; extracellular exosome
DNAL4	intracellular non-membrane-bounded organelle; intracellular organelle part
DNASE1L1	extracellular exosome; extracellular vesicle
DNASE1L2	tissue development; multicellular organism development
DNMT1	replication fork; chromosome, centromeric region
DNPH1	single-organism catabolic process; identical protein binding
DPP7	proteolysis; extracellular exosome
DPY19L4	carbohydrate metabolic process; endomembrane system
DPY30	chromosomal region; chromosomal part
DRAM2	endomembrane system; regulation of cellular metabolic process
DRG2	mitochondrion; nucleoplasm
DSCC1	chromosome, centromeric region; chromosomal region
DSE	organic acid biosynthetic process; carboxylic acid biosynthetic process; small molecule biosynthetic process
DSP	peptide cross-linking; heart morphogenesis
DUOXA2	carboxylic acid metabolic process; oxoacid metabolic process
DUS1L	RNA processing; oxidation-reduction process
DUSP1	embryonic morphogenesis; embryo development
DUSP27	cellular protein metabolic process; protein metabolic process
DUSP6	embryonic morphogenesis; regulation of anatomical structure morphogenesis
DUSP7	regulation of cellular protein metabolic process; regulation of protein metabolic process
DYNC1I2	vesicle; intracellular non-membrane-bounded organelle
DYNLT1	identical protein binding; intracellular
DYRK3	multicellular organism development; cellular protein metabolic process
E2F8	in utero embryonic development; chordate embryonic development
EBF4	nucleic acid binding; cellular nitrogen compound biosynthetic process
ECH1	carboxylic acid metabolic process; cellular lipid metabolic process
EDC3	ribonucleoprotein complex biogenesis; cellular macromolecular complex assembly
EEF1B2	translation; peptide biosynthetic process
EFEMP1	embryonic morphogenesis; negative regulation of multicellular organismal process
EGFL7	endothelial cell proliferation; negative regulation of biological process
EGFLAM	peptide cross-linking; oxoacid metabolic process
EGFR	response to UV; in utero embryonic development
EHBP1	cytoplasm; intracellular part
EHD4	macromolecular complex assembly; macromolecular complex subunit organization
EIF1	translation; peptide biosynthetic process
EIF1B	translation; peptide biosynthetic process
EIF2A	blood microparticle; ribosome biogenesis
EIF2S1	response to UV; ribosome
EIF3D	ribonucleoprotein complex biogenesis; translation
EIF3E	ribonucleoprotein complex biogenesis; translation
EIF3F	ribonucleoprotein complex biogenesis; translation
EIF4A3	RNA processing; intracellular ribonucleoprotein complex
EIF4E2	in utero embryonic development; translation
EIF4E3	translation; peptide biosynthetic process
ELAC2	RNA processing; poly(A) RNA binding
ELMO2	receptor binding; organelle organization
ELOVL1	organic acid biosynthetic process; carboxylic acid biosynthetic process; small molecule biosynthetic process
EMC1	endomembrane system; cytoplasmic part
EMC2	mitochondrion; endomembrane system
ENG	negative regulation of endothelial cell proliferation; blood microparticle
ENO3	cytosolic part; carbohydrate metabolic process
EP300	response to UV; chordate embryonic development
EPAS1	in utero embryonic development; chordate embryonic development
EPB42	peptide cross-linking; anatomical structure morphogenesis
EPHB6	cellular protein metabolic process; protein metabolic process
EPHX2	cellular lipid metabolic process; single-organism catabolic process
EPOR	identical protein binding; tissue development
EPRS	Porphyrin and chlorophyll metabolism; translation
EPS8	cellular macromolecular complex assembly; regulation of anatomical structure morphogenesis
ERCC3	response to UV; regulation of apoptotic process
ESD	single-organism catabolic process; small molecule metabolic process
ESRP1	RNA processing; poly(A) RNA binding
ESRRG	nucleic acid binding; cellular nitrogen compound biosynthetic process
ETFB	carboxylic acid metabolic process; cellular lipid metabolic process
ETNPPL	identical protein binding
ETV5	tissue morphogenesis; regulation of anatomical structure morphogenesis
ETV6	nucleolus; nuclear lumen
EXOSC3	ribosome biogenesis; chromatin
F12	plasminogen activation; fibrinolysis; negative regulation of blood coagulation; negative regulation of hemostasis
F7	Complement and coagulation cascades; proteolysis
F9	zymogen activation; Complement and coagulation cascades; extracellular space
FAH	glutamine family amino acid metabolic process; carboxylic acid metabolic process
FAM101A	negative regulation of multicellular organismal process; tissue development
FAM103A1	RNA binding; nucleic acid binding
FAM132B	carboxylic acid metabolic process; cellular lipid metabolic process
FAM213B	myelin sheath; organic acid biosynthetic process; carboxylic acid biosynthetic process
FAM21C	cytoplasmic part; cytoplasm
FAM3B	extracellular exosome; extracellular vesicle
FAM46A	poly(A) RNA binding; RNA binding
FAM49A	intracellular
FAM57B	amide biosynthetic process; cellular lipid metabolic process
FAM83G	cellular nitrogen compound biosynthetic process; cellular macromolecule biosynthetic process
FAM96A	nucleoplasm; nuclear lumen
FAR1	cellular lipid metabolic process; oxidation-reduction process
FARP1	intracellular non-membrane-bounded organelle; regulation of metabolic process
FASTKD2	rRNA binding; ribosome biogenesis
FAT4	heart morphogenesis; tissue morphogenesis
FBF1	intracellular non-membrane-bounded organelle; cytoplasmic part
FBP1	response to metal ion; response to inorganic substance
FBP2	carbohydrate metabolic process; extracellular exosome
FBXL14	proteolysis; nucleoplasm
FBXO4	identical protein binding; proteolysis
FBXO7	single-organism catabolic process; negative regulation of multicellular organismal process
FBXW5	proteolysis; organelle organization
FDPS	cellular lipid metabolic process; lipid metabolic process
FDX1	lipid metabolic process; mitochondrion
FECH	heme biosynthetic process; tetrapyrrole biosynthetic process
FGB	plasminogen activation; fibrinolysis; negative regulation of blood coagulation; negative regulation of hemostasis
FGD1	regulation of anatomical structure morphogenesis; anatomical structure morphogenesis
FGF4	embryonic morphogenesis; embryo development
FGG	plasminogen activation; fibrinolysis; negative regulation of blood coagulation; negative regulation of hemostasis
FGL1	extracellular exosome; extracellular vesicle
FH	carboxylic acid metabolic process; oxoacid metabolic process
FHL3	focal adhesion; cell-substrate adherens junction
FJX1	tissue morphogenesis; extracellular space
FKBP1B	peptidyl-proline modification; negative regulation of multicellular organismal process
FKBP3	peptidyl-proline modification; poly(A) RNA binding
FKBP5	peptidyl-proline modification; nucleoplasm
FKBP7	peptidyl-proline modification; endomembrane system
FLI1	anatomical structure morphogenesis; nucleic acid binding
FLOT2	focal adhesion; cell-substrate adherens junction
FMOD	regulation of anatomical structure morphogenesis; extracellular space
FMR1	translation; peptide biosynthetic process
FN1	peptide cross-linking; blood microparticle
FOS	response to metal ion; response to inorganic substance
FOSB	response to metal ion; response to inorganic substance
FOXI1	embryonic morphogenesis; embryo development
FOXN1	tissue morphogenesis; tissue development
FSTL3	fibronectin binding; negative regulation of multicellular organismal process
FUBP3	poly(A) RNA binding; RNA binding
FUNDC1	single-organism catabolic process; mitochondrion
FUT8	carbohydrate metabolic process; endomembrane system
FUZ	chordate embryonic development; embryonic morphogenesis; embryo development ending in birth or egg hatching
FYB	receptor binding; intracellular non-membrane-bounded organelle
FZD2	heart morphogenesis; focal adhesion
G0S2	regulation of apoptotic process; regulation of programmed cell death
GAA	heart morphogenesis; carbohydrate metabolic process
GADD45GIP1	ribosome; intracellular ribonucleoprotein complex
GALNT2	carbohydrate metabolic process; extracellular exosome
GAMT	Glycine, serine and threonine metabolism; Arginine and proline metabolism
GAN	proteolysis; organelle organization
GAS2	intracellular non-membrane-bounded organelle; negative regulation of biological process
GAST	extracellular space; receptor binding
GATA2	in utero embryonic development; chordate embryonic development; embryonic morphogenesis
GATA3	response to interleukin-4; cellular response to interleukin-4; negative regulation of epithelial cell proliferation
GBX2	chordate embryonic development; embryonic morphogenesis; embryo development ending in birth or egg hatching
GCG	small molecule biosynthetic process; carbohydrate metabolic process
GCLM	glutamine family amino acid metabolic process; peptide biosynthetic process
GDAP2	cytoplasmic part; intracellular organelle part
GDE1	lipid metabolic process
GDF1	extracellular space; regulation of apoptotic process
GDF5	negative regulation of epithelial cell proliferation; embryonic morphogenesis
GDI1	myelin sheath; oxidation-reduction process
GDPD3	lipid metabolic process; extracellular exosome
GDPD5	lipid metabolic process; endomembrane system
GFRA3	anatomical structure morphogenesis; multicellular organism development
GGPS1	cellular lipid metabolic process; lipid metabolic process
GHRL	negative regulation of endothelial cell proliferation; endothelial cell proliferation
GIF	extracellular space; endomembrane system
GJB1	identical protein binding; cytoplasm
GJB3	multicellular organism development; cytoplasm
GJC1	tissue development; anatomical structure morphogenesis
GLDC	Glyoxylate and dicarboxylate metabolism; Glycine, serine and threonine metabolism
GLO1	regulation of apoptotic process; regulation of programmed cell death
GLRX	oxidation-reduction process; mitochondrion
GLT8D2	carbohydrate metabolic process; single-organism biosynthetic process
GLTP	extracellular exosome; extracellular vesicle
GLTSCR2	nucleolus; poly(A) RNA binding
GLUL	glutamine family amino acid biosynthetic process; Glyoxylate and dicarboxylate metabolism
GLYCTK	Glyoxylate and dicarboxylate metabolism; Glycine, serine and threonine metabolism
GMNN	macromolecular complex assembly; macromolecular complex subunit organization
GMPPA	extracellular exosome; extracellular vesicle
GMPR	oxidation-reduction process; small molecule metabolic process
GNB1	myelin sheath; extracellular exosome
GNG3	intracellular part; intracellular
GNL3	ribosome biogenesis; ribonucleoprotein complex biogenesis
GOLGA5	identical protein binding; endomembrane system
GOLGA7	extracellular exosome; extracellular vesicle
GOLIM4	nucleoplasm; endomembrane system
GOLT1B	endomembrane system; cytoplasmic part
GON4L	nucleic acid binding; cellular nitrogen compound biosynthetic process
GORASP1	carbohydrate metabolic process; negative regulation of multicellular organismal process
GOT1	glutamine family amino acid metabolic process; Arginine and proline metabolism; organic acid biosynthetic process; carboxylic acid biosynthetic process
GPBP1L1	cellular nitrogen compound biosynthetic process; cellular macromolecule biosynthetic process
GPC2	endomembrane system; cytoplasmic part
GPNMB	negative regulation of multicellular organismal process; receptor binding
GPR37L1	response to inorganic substance; negative regulation of multicellular organismal process
GPR50	identical protein binding
GPSM3	regulation of metabolic process
GRB2	in utero embryonic development; chordate embryonic development; embryonic morphogenesis
GRPEL1	identical protein binding; mitochondrion
GRSF1	embryonic morphogenesis; tissue morphogenesis
GSK3B	carbohydrate metabolic process; intracellular ribonucleoprotein complex
GTF2B	nucleolus; receptor binding
GTF2E1	nucleic acid binding; cellular nitrogen compound biosynthetic process
GYS2	carbohydrate metabolic process; oxidation-reduction process
HACE1	proteolysis; endomembrane system
HAND1	heart morphogenesis; in utero embryonic development
HAND2	heart morphogenesis; in utero embryonic development
HAO1	Glyoxylate and dicarboxylate metabolism; carboxylic acid metabolic process
HAO2	Glyoxylate and dicarboxylate metabolism; oxidation-reduction process
HAUS8	macromolecular complex assembly; macromolecular complex subunit organization
HBP1	RNA binding; nucleoplasm
HCAR1	single-organism catabolic process; organelle organization
HDAC2	chromatin; chromosomal part
HDAC5	negative regulation of angiogenesis; negative regulation of vasculature development
HDX	nucleic acid binding; nucleus
HEATR1	ribosome biogenesis; ribonucleoprotein complex biogenesis
HEBP2	regulation of cell death; mitochondrion
HES1	heart morphogenesis; in utero embryonic development
HES5	chordate embryonic development; embryonic morphogenesis; embryo development ending in birth or egg hatching
HES6	nucleic acid binding; cellular nitrogen compound biosynthetic process
HEXA	carbohydrate metabolic process; cellular lipid metabolic process
HEXDC	carbohydrate metabolic process; cytoplasm
HGFAC	proteolysis; endomembrane system
HGS	regulation of cellular protein metabolic process; regulation of protein metabolic process
HHEX	negative regulation of angiogenesis; negative regulation of vasculature development
HM13	single-organism catabolic process; cellular amide metabolic process
HMBS	tetrapyrrole biosynthetic process; Porphyrin and chlorophyll metabolism
HMGA1	chromatin assembly; focal adhesion
HMGB2	RAGE receptor binding; endothelial cell proliferation
HMGCS1	cellular lipid metabolic process; lipid metabolic process
HMGN3	chromatin; chromosomal part
HMGXB4	nuclear part; nucleus
HMOX1	heme metabolic process; porphyrin-containing compound metabolic process
HN1	nucleolus; endomembrane system
HNRNPH3	poly(A) RNA binding; RNA binding
HNRNPUL1	RNA processing; poly(A) RNA binding
HOGA1	Glyoxylate and dicarboxylate metabolism; Arginine and proline metabolism
HOXB2	nucleic acid binding; cellular nitrogen compound biosynthetic process
HOXB6	chordate embryonic development; embryonic morphogenesis; embryo development ending in birth or egg hatching
HOXB7	chordate embryonic development; embryonic morphogenesis; embryo development ending in birth or egg hatching
HOXB9	chordate embryonic development; embryo development ending in birth or egg hatching
HOXC6	chordate embryonic development; embryo development ending in birth or egg hatching
HOXD10	chordate embryonic development; embryonic morphogenesis; embryo development ending in birth or egg hatching
HPS4	cytosolic part; identical protein binding
HRG	fibrinolysis; negative regulation of blood coagulation; negative regulation of hemostasis
HSD17B12	fibronectin binding; oxidation-reduction process
HSD17B2	in utero embryonic development; chordate embryonic development
HSD17B4	carboxylic acid metabolic process; cellular lipid metabolic process
HSFX	nucleic acid binding; cellular nitrogen compound biosynthetic process
HSP90B1	endoplasmic reticulum chaperone complex; focal adhesion
HSPA2	blood microparticle; condensed chromosome
HSPA4L	cytoplasmic part; cytoplasm
HSPA5	endoplasmic reticulum chaperone complex; response to interleukin-4; cellular response to interleukin-4
HTATSF1	RNA processing; intracellular ribonucleoprotein complex
HTRA3	proteolysis; cellular nitrogen compound biosynthetic process
HUWE1	poly(A) RNA binding; RNA binding
HYAL2	response to UV; carbohydrate metabolic process
HYOU1	endoplasmic reticulum chaperone complex; focal adhesion
IARS2	translation; peptide biosynthetic process
ICAM2	receptor binding; extracellular exosome
ICE1	chromatin; chromosomal part
ICT1	large ribosomal subunit; ribosomal subunit
ID2	response to metal ion; heart morphogenesis
ID3	negative regulation of multicellular organismal process; embryo development
IER2	nucleoplasm; nuclear lumen
IFRD1	negative regulation of multicellular organismal process; regulation of anatomical structure morphogenesis
IFT27	organelle organization; intracellular non-membrane-bounded organelle
IFT57	zymogen activation; negative regulation of epithelial cell proliferation
IFT81	anatomical structure morphogenesis; organelle organization
IGFBP3	fibronectin binding; carbohydrate metabolic process
IGFBP4	carbohydrate metabolic process; extracellular space
IGFBP5	fibronectin binding; translation
IL17RC	receptor binding
IL1RN	embryonic morphogenesis; regulation of anatomical structure morphogenesis
IMMP1L	cellular macromolecular complex assembly; cellular amide metabolic process
IMPDH2	response to interleukin-4; cellular response to interleukin-4; oxidation-reduction process
ING3	chromatin; chromosomal part
ING4	regulation of apoptotic process; regulation of programmed cell death
INHA	extracellular space; regulation of apoptotic process
INHBC	extracellular space; regulation of apoptotic process
INTS3	RNA processing; nucleoplasm
IP6K2	cellular lipid metabolic process; lipid metabolic process
IPO11	endomembrane system; nuclear part
IRS1	carbohydrate metabolic process; carboxylic acid metabolic process
IRX1	embryonic morphogenesis; tissue morphogenesis
IRX3	embryonic morphogenesis; tissue morphogenesis
ISOC1	extracellular exosome; extracellular vesicle
ISY1	ribonucleoprotein complex biogenesis; RNA processing
ITGA2	focal adhesion; cell-substrate adherens junction
ITGB4	embryonic morphogenesis; tissue morphogenesis
ITIH2	blood microparticle; negative regulation of proteolysis
ITPA	single-organism catabolic process; small molecule metabolic process
JAG1	heart morphogenesis; adherens junction
JAG2	in utero embryonic development; chordate embryonic development; embryonic morphogenesis
JUN	endothelial cell proliferation; response to metal ion
KATNA1	macromolecular complex subunit organization; organelle organization
KCNJ11	carbohydrate metabolic process; small molecule metabolic process
KCNJ8	intracellular non-membrane-bounded organelle; multicellular organism development
KCNK3	single-organism catabolic process; organelle organization
KCNMB1	response to metal ion; response to inorganic substance
KDELC1	cellular lipid metabolic process; lipid metabolic process
KDM4C	chromosome, centromeric region; chromosomal region
KDM6A	macromolecular complex subunit organization; organelle organization
KDR	endothelial cell proliferation; regulation of anatomical structure morphogenesis
KEAP1	response to interleukin-4; cellular response to interleukin-4; in utero embryonic development
KEL	regulation of anatomical structure morphogenesis; proteolysis
KHK	carbohydrate metabolic process; extracellular exosome
KIAA1715	endomembrane system; organelle organization
KIDINS220	in utero embryonic development; chordate embryonic development
KIF15	intracellular non-membrane-bounded organelle; intracellular organelle part
KIF17	intracellular non-membrane-bounded organelle; multicellular organism development
KIF1A	intracellular non-membrane-bounded organelle; intracellular organelle part
KIF1BP	mitochondrion; multicellular organism development
KIF20A	endomembrane system; organelle organization
KIF5C	anatomical structure morphogenesis; intracellular non-membrane-bounded organelle
KLC1	intracellular non-membrane-bounded organelle; intracellular organelle part
KLC4	intracellular non-membrane-bounded organelle; intracellular organelle part
KLF1	chromatin; chromosomal part
KLHDC2	endomembrane system; nuclear part
KLHL13	cellular protein metabolic process; protein metabolic process
KLHL31	tissue development; cellular nitrogen compound biosynthetic process
KLHL35	cellular protein metabolic process; protein metabolic process
KLK14	tissue morphogenesis; extracellular space
KMT5B	chromosome, centromeric region; condensed chromosome; chromosomal region
KPNA2	nuclear pore; nucleoplasm
KRT20	macromolecular complex subunit organization; organelle organization
KRT23	intracellular non-membrane-bounded organelle; intracellular organelle part
L3MBTL3	cellular nitrogen compound biosynthetic process; multicellular organism development
LACTB	mitochondrion; cytoplasmic part
LACTB2	mitochondrion; cytoplasmic part
LAMB3	embryonic morphogenesis; embryo development
LAMP1	extracellular exosome; extracellular vesicle
LANCL1	receptor binding; extracellular exosome
LAP3	Arginine and proline metabolism; focal adhesion
LARGE	carbohydrate metabolic process; tissue development
LCK	zymogen activation; identical protein binding
LCMT1	negative regulation of proteolysis; carbohydrate metabolic process
LCP2	regulation of cellular protein metabolic process; regulation of protein metabolic process
LDHA	carbohydrate metabolic process; carboxylic acid metabolic process
LDLRAD4	cellular macromolecular complex assembly; negative regulation of multicellular organismal process
LECT1	negative regulation of angiogenesis; negative regulation of vasculature development
LECT2	identical protein binding
LEF1	response to interleukin-4; cellular response to interleukin-4; negative regulation of proteolysis
LGALS3	extracellular space; regulation of apoptotic process
LGALS4	extracellular space
LGI3	endomembrane system; vesicle
LGR6	vesicle
LHX5	anatomical structure morphogenesis; nucleic acid binding
LIG3	mitochondrion; organelle organization
LIN7C	adherens junction; tissue morphogenesis
LIPC	organic acid biosynthetic process; carboxylic acid biosynthetic process; small molecule biosynthetic process
LIX1	organelle organization; cytoplasm
LLGL2	nucleoplasm; nuclear lumen
LMAN2	extracellular space; extracellular exosome
LMBR1	embryonic morphogenesis; embryo development
LMCD1	single-organism catabolic process; extracellular space
LOC100009995	extracellular exosome; extracellular vesicle
LOC100010059	extracellular space; proteolysis
LOC100010091	oxidation-reduction process; organonitrogen compound biosynthetic process
LOC100010238	extracellular exosome; extracellular vesicle
LOC100010425	extracellular space; receptor binding
LOC100010619	extracellular space; proteolysis
LOC100010704	large ribosomal subunit; Ribosome
LOC100010818	Porphyrin and chlorophyll metabolism; carbohydrate metabolic process
LOC100010951	extracellular space; proteolysis
LOC100011628	carboxylic acid metabolic process; oxoacid metabolic process
LOC100011653	nuclear part; cellular nitrogen compound biosynthetic process
LOC100011725	RNA binding; nucleic acid binding
LOC100012135	extracellular space; proteolysis
LOC100012470	extracellular space; proteolysis
LOC100012925	amide biosynthetic process; single-organism catabolic process
LOC100013145	extracellular space; multicellular organism development
LOC100013359	oxidation-reduction process
LOC100013458	single-organism catabolic process; small molecule metabolic process
LOC100013494	oxidation-reduction process
LOC100013497	extracellular space
LOC100013629	chromatin; chromosomal part
LOC100013686	tissue development; extracellular exosome
LOC100013732	carbohydrate metabolic process; cellular lipid metabolic process
LOC100013946	intracellular membrane-bounded organelle; intracellular organelle
LOC100013981	plasminogen activation; fibrinolysis; negative regulation of blood coagulation; negative regulation of hemostasis
LOC100014238	chromatin assembly; chromosome, centromeric region; condensed chromosome
LOC100014432	single-organism biosynthetic process; small molecule metabolic process
LOC100014492	RAGE receptor binding; identical protein binding
LOC100014620	in utero embryonic development; chordate embryonic development
LOC100015605	intracellular non-membrane-bounded organelle; intracellular organelle part
LOC100015787	receptor binding
LOC100015820	oxidation-reduction process
LOC100016060	cytosolic part; cytoplasmic part
LOC100016794	Complement and coagulation cascades
LOC100016979	single-organism catabolic process; oxidation-reduction process
LOC100016983	zymogen activation; cellular macromolecular complex assembly
LOC100018470	intracellular part; intracellular
LOC100018877	chromatin; chromosomal part
LOC100019033	nucleic acid binding
LOC100019049	replication fork; chromosomal part
LOC100019177	RAGE receptor binding; zymogen activation
LOC100019238	RAGE receptor binding; zymogen activation
LOC100019315	rRNA binding; cytosolic large ribosomal subunit
LOC100020096	oxidation-reduction process; endomembrane system
LOC100020295	RNA processing; nucleic acid metabolic process
LOC100020573	extracellular space; proteolysis
LOC100020587	Porphyrin and chlorophyll metabolism
LOC100020842	regulation of anatomical structure morphogenesis; extracellular space
LOC100021550	cellular lipid metabolic process; lipid metabolic process
LOC100022090	proteolysis; protein metabolic process
LOC100022970	intracellular membrane-bounded organelle; intracellular organelle
LOC100023123	cellular macromolecular complex assembly; macromolecular complex assembly
LOC100023173	carboxylic acid metabolic process; cellular lipid metabolic process
LOC100023561	nucleic acid binding; cellular nitrogen compound biosynthetic process
LOC100023597	negative regulation of proteolysis; regulation of apoptotic process
LOC100023655	blood microparticle; negative regulation of multicellular organismal process
LOC100024568	negative regulation of proteolysis; extracellular space
LOC100025850	small molecule metabolic process
LOC100025872	extracellular space; regulation of apoptotic process
LOC100026209	single-organism catabolic process; lipid metabolic process
LOC100026465	nucleic acid binding; cellular nitrogen compound biosynthetic process
LOC100026525	oxidation-reduction process; endomembrane system
LOC100026693	receptor binding
LOC100027020	single-organism catabolic process; lipid metabolic process
LOC100027354	extracellular space; proteolysis
LOC100027805	Glycine, serine and threonine metabolism; Arginine and proline metabolism
LOC100027956	nucleic acid binding; cellular nitrogen compound biosynthetic process
LOC100028379	cellular lipid metabolic process; oxidation-reduction process
LOC100028608	carboxylic acid metabolic process; cellular lipid metabolic process
LOC100028620	carboxylic acid metabolic process; cellular lipid metabolic process
LOC100029003	translation; peptide biosynthetic process
LOC100029091	nucleic acid binding; cellular nitrogen compound biosynthetic process
LOC100029343	nuclear pore; endomembrane system
LOC100029759	myelin sheath; negative regulation of multicellular organismal process
LOC100030465	response to UV; negative regulation of multicellular organismal process
LOC100030473	extracellular space; proteolysis
LOC100031088	cellular lipid metabolic process; lipid metabolic process
LOC100031381	embryonic morphogenesis; tissue morphogenesis
LOC100031915	regulation of cellular protein metabolic process; regulation of protein metabolic process
LOC100032862	extracellular exosome; extracellular vesicle
LOC100032863	negative regulation of multicellular organismal process; extracellular space
LOC100032988	carbohydrate metabolic process
LOC100617229	nucleic acid binding; cellular nitrogen compound biosynthetic process
LOC100617590	nucleic acid binding; cellular nitrogen compound biosynthetic process
LOC100617719	intracellular non-membrane-bounded organelle; intracellular organelle part
LOC100618250	nucleic acid binding; cellular nitrogen compound biosynthetic process
LOC100618392	intracellular non-membrane-bounded organelle; intracellular organelle part
LOC100618537	extracellular space; proteolysis
LOC100618756	translation; peptide biosynthetic process
LOC100619292	nucleic acid binding; cellular nitrogen compound biosynthetic process
LOC100619366	tissue development; macromolecular complex subunit organization
LOC100619384	Ribosome
LOC100619446	negative regulation of proteolysis; extracellular space
LOC100619502	Complement and coagulation cascades; negative regulation of proteolysis
LOC103092481	nucleic acid binding
LOC103093760	nucleic acid binding; cellular nitrogen compound biosynthetic process
LOC103094024	receptor binding
LOC103094457	endomembrane system; organelle organization
LOC103094472	Complement and coagulation cascades
LOC103095046	Ribosome
LOC103098000	poly(A) RNA binding; RNA binding
LOC103099908	negative regulation of proteolysis; proteolysis
LOC103101367	extracellular space; receptor binding
LOC103101392	negative regulation of proteolysis; proteolysis
LOC103101729	nucleic acid binding
LOC103102562	nucleic acid binding; cellular nitrogen compound biosynthetic process
LOC103104413	nucleic acid binding; nucleic acid metabolic process
LOC103104662	negative regulation of proteolysis; extracellular space
LOC103105989	negative regulation of proteolysis; extracellular space
LOC103106484	cytoplasmic part; cytoplasm
LONRF2	proteolysis; protein metabolic process
LPCAT2	small molecule biosynthetic process; cellular lipid metabolic process
LPIN3	carboxylic acid metabolic process; cellular lipid metabolic process
LRFN4	anatomical structure morphogenesis; multicellular organism development
LTBP1	multicellular organism development
LTV1	ribosome biogenesis; ribonucleoprotein complex biogenesis
LUC7L	ribonucleoprotein complex biogenesis; RNA processing
LURAP1	cytoplasm; intracellular part
M1AP	organelle organization; cytoplasm
MAD2L1	nuclear pore; chromosome, centromeric region
MAD2L1BP	organelle organization; negative regulation of biological process
MAL	regulation of apoptotic process; regulation of programmed cell death
MALSU1	ribosome biogenesis; ribonucleoprotein complex biogenesis
MAN2B1	carbohydrate metabolic process; small molecule metabolic process
MAP1A	single-organism catabolic process; organelle organization
MAP1LC3A	single-organism catabolic process; organelle organization
MAP1S	nucleolus; identical protein binding
MAP2K1	in utero embryonic development; chordate embryonic development
MAP3K6	regulation of cellular protein metabolic process; regulation of protein metabolic process
MAP4K3	response to UV; regulation of cellular protein metabolic process
MAP7D2	organelle organization; intracellular non-membrane-bounded organelle
MAPK1	cellular protein metabolic process; protein metabolic process
MBIP	nucleolus; identical protein binding
MBOAT7	cellular lipid metabolic process; lipid metabolic process
MCAT	organic acid biosynthetic process; carboxylic acid biosynthetic process; small molecule biosynthetic process
MCC	negative regulation of epithelial cell proliferation; negative regulation of multicellular organismal process
MCM2	response to interleukin-4; cellular response to interleukin-4; chromatin assembly
MCM3	chromosomal region; chromosomal part
MCM4	chromosomal region; chromosomal part
MCMBP	chromatin; chromosomal part
MDFI	in utero embryonic development; chordate embryonic development; embryonic morphogenesis
MDH2	Glyoxylate and dicarboxylate metabolism; myelin sheath
MDM2	heart morphogenesis; tissue morphogenesis
MED12L	nucleoplasm; nuclear lumen
MED14	nucleoplasm; nuclear lumen
MED22	nucleoplasm; nuclear lumen
MED28	nucleoplasm; nuclear lumen
MED30	receptor binding; nucleoplasm
MED6	cellular macromolecular complex assembly; macromolecular complex assembly
MEIS2	negative regulation of multicellular organismal process; nucleic acid binding
METRN	regulation of anatomical structure morphogenesis; extracellular space
METTL21A	cellular protein metabolic process; protein metabolic process
METTL21B	intracellular
MGST1	cellular amide metabolic process; oxidation-reduction process
MGST2	organic acid biosynthetic process; carboxylic acid biosynthetic process; small molecule biosynthetic process
MIA3	endomembrane system; negative regulation of biological process
MID1IP1	organic acid biosynthetic process; carboxylic acid biosynthetic process; small molecule biosynthetic process
MIF4GD	nucleolus; RNA binding
MIOX	carbohydrate metabolic process; single-organism catabolic process
MIPEP	cellular amide metabolic process; mitochondrion; proteolysis
MKLN1	regulation of anatomical structure morphogenesis; anatomical structure morphogenesis
MKNK1	nucleoplasm; nuclear lumen
MMAB	Porphyrin and chlorophyll metabolism; mitochondrion
MME	response to UV; focal adhesion
MMP11	multicellular organism catabolic process; single-organism catabolic process
MMP14	multicellular organism catabolic process; zymogen activation
MMP2	multicellular organism catabolic process; embryonic morphogenesis
MMP23B	proteolysis; protein metabolic process
MMP9	multicellular organism catabolic process; negative regulation of proteolysis
MOGAT1	cellular lipid metabolic process; lipid metabolic process
MOV10	translation; peptide biosynthetic process
MPHOSPH10	ribosome biogenesis; ribonucleoprotein complex biogenesis
MPI	carbohydrate metabolic process; small molecule metabolic process
MRPL15	large ribosomal subunit; Ribosome
MRPL37	ribosome; translation
MRPL38	mitochondrion; cytoplasmic part
MRPL44	translation; peptide biosynthetic process
MRPS10	Ribosome; ribosome
MRPS11	rRNA binding; Ribosome
MRPS17	Ribosome; ribosomal subunit
MRPS22	ribosomal subunit; ribosome
MRPS27	mitochondrion; cytoplasmic part
MSL3	macromolecular complex subunit organization; nucleoplasm
MSX1	heart morphogenesis; in utero embryonic development
MTAP	organic acid biosynthetic process; carboxylic acid biosynthetic process; small molecule biosynthetic process
MTBP	chromosome, centromeric region; chromosomal region
MTF2	macromolecular complex subunit organization; regulation of cellular protein metabolic process
MTHFD1	organic acid biosynthetic process; carboxylic acid biosynthetic process; small molecule biosynthetic process
MTMR14	cellular protein metabolic process; protein metabolic process
MTMR2	carbohydrate metabolic process; cellular lipid metabolic process
MTMR3	cellular lipid metabolic process; lipid metabolic process
MUT	Glyoxylate and dicarboxylate metabolism; carboxylic acid metabolic process
MVK	small molecule biosynthetic process; cellular lipid metabolic process
MXD1	nucleic acid binding; cellular nitrogen compound biosynthetic process
MYH9	in utero embryonic development; focal adhesion
MYL1	intracellular non-membrane-bounded organelle; cytoplasmic part
MYL10	mitochondrion; cytoplasmic part
MYL3	heart morphogenesis; tissue morphogenesis
MYL4	intracellular non-membrane-bounded organelle; regulation of metabolic process
MYO1B	macromolecular complex subunit organization; extracellular exosome
MYOD1	chromatin; chromosomal part
MYOG	response to metal ion; response to inorganic substance
MYOM2	mitochondrion; intracellular non-membrane-bounded organelle
MYZAP	intracellular non-membrane-bounded organelle; cytoplasmic part
NAA15	regulation of apoptotic process; regulation of programmed cell death
NAA50	macromolecular complex subunit organization; extracellular exosome
NADK2	identical protein binding; organonitrogen compound biosynthetic process
NANP	organic acid biosynthetic process; carboxylic acid biosynthetic process; small molecule biosynthetic process
NAP1L4	chromatin assembly; cellular macromolecular complex assembly
NAPA	myelin sheath; cellular macromolecular complex assembly
NARS2	translation; peptide biosynthetic process
NAXD	mitochondrion; small molecule metabolic process
NCDN	multicellular organism development
NCK2	translation; peptide biosynthetic process
NCKAP1	focal adhesion; cell-substrate adherens junction
NCL	intracellular ribonucleoprotein complex; nucleolus
NCLN	macromolecular complex assembly; macromolecular complex subunit organization
NDNF	peptide cross-linking; oxoacid metabolic process
NDUFA4	oxidation-reduction process; mitochondrion
NDUFS1	myelin sheath; oxidation-reduction process
NDUFS4	cellular macromolecular complex assembly; oxidation-reduction process
NEK2	chromosome, centromeric region; condensed chromosome; chromosomal region
NEU1	carbohydrate metabolic process; cellular lipid metabolic process
NEU2	carbohydrate metabolic process; cellular lipid metabolic process
NEUROD6	nucleic acid binding; cellular nitrogen compound biosynthetic process
NEUROG2	cellular nitrogen compound biosynthetic process; multicellular organism development
NF2	adherens junction; embryonic morphogenesis
NFATC4	response to UV; response to metal ion
NFIL3	response to interleukin-4; cellular response to interleukin-4; nucleic acid binding
NFKB1	small molecule biosynthetic process; carbohydrate metabolic process
NFKBIZ	cellular nitrogen compound biosynthetic process; cellular macromolecule biosynthetic process
NIFK	nucleic acid binding
NIPBL	heart morphogenesis; chromatin
NIT2	glutamine family amino acid metabolic process; carboxylic acid metabolic process
NKD1	tissue morphogenesis; regulation of anatomical structure morphogenesis
NLGN3	negative regulation of multicellular organismal process; regulation of anatomical structure morphogenesis
NLRP12	negative regulation of multicellular organismal process; regulation of apoptotic process
NME7	organonitrogen compound biosynthetic process; single-organism biosynthetic process
NMNAT3	carboxylic acid metabolic process; oxoacid metabolic process
NMRK2	negative regulation of biological process; intracellular
NOA1	ribosome biogenesis; ribonucleoprotein complex biogenesis
NOD1	zymogen activation; identical protein binding
NOM1	ribosome biogenesis; ribonucleoprotein complex biogenesis
NOP58	ribosome biogenesis; ribonucleoprotein complex biogenesis
NOS3	glutamine family amino acid metabolic process; Arginine and proline metabolism; response to inorganic substance
NOSIP	poly(A) RNA binding; RNA binding
NOVA1	RNA processing; nucleolus
NOXRED1	glutamine family amino acid biosynthetic process; glutamine family amino acid metabolic process
NPB	receptor binding
NPC1	carbohydrate metabolic process; extracellular exosome
NPEPL1	proteolysis; protein metabolic process
NR2F6	nucleic acid binding; cellular nitrogen compound biosynthetic process
NR4A2	regulation of apoptotic process; regulation of programmed cell death
NRAP	cell-substrate adherens junction; adherens junction
NSFL1C	proteolysis; nucleoplasm
NSL1	chromosome, centromeric region; condensed chromosome; chromosomal region
NSMAF	endomembrane system
NSMCE2	condensed chromosome; chromosomal region
NSMCE4A	condensed chromosome; chromosomal part
NSUN2	RNA processing; intracellular ribonucleoprotein complex
NSUN5	ribosome biogenesis; ribonucleoprotein complex biogenesis
NSUN6	RNA binding; nucleic acid binding
NT5C	single-organism catabolic process; mitochondrion
NT5C3A	mitochondrion; small molecule metabolic process
NTMT1	peptidyl-proline modification; macromolecular complex subunit organization
NUDCD1	nucleus; cytoplasm
NUMA1	tissue development; nucleoplasm
NUP107	nuclear pore outer ring; nuclear pore
NUP133	nuclear pore outer ring; nuclear pore organization
NUP205	nuclear pore complex assembly; nuclear pore organization
NUP85	nuclear pore outer ring; nuclear pore
NUP93	nuclear pore complex assembly; nuclear pore organization
NUP98	nuclear pore complex assembly; nuclear pore outer ring
NYAP1	anatomical structure morphogenesis; multicellular organism development
OGFOD1	peptidyl-proline modification; ribonucleoprotein complex biogenesis
OGFOD2	oxidation-reduction process
OMA1	carbohydrate metabolic process; regulation of anatomical structure morphogenesis
ORAI1	identical protein binding; tissue development
ORC4	chromosomal region; chromosomal part
ORM1	extracellular space
ORMDL3	amide biosynthetic process; cellular lipid metabolic process
OSBPL1A	nucleoplasm; extracellular exosome
OSBPL9	endomembrane system; cytoplasmic part
OSTN	negative regulation of multicellular organismal process; extracellular space
OTC	glutamine family amino acid biosynthetic process; glutamine family amino acid metabolic process
OTP	nucleic acid binding; cellular nitrogen compound biosynthetic process
OTUD4	poly(A) RNA binding; RNA binding
OXCT1	single-organism catabolic process; mitochondrion
OXNAD1	oxidation-reduction process; mitochondrion
P2RX2	identical protein binding; macromolecular complex assembly
P2RX3	endomembrane system; nuclear part
P3H2	peptidyl-proline modification; oxidation-reduction process
P4HA2	peptidyl-proline modification; Arginine and proline metabolism
P4HA3	peptidyl-proline modification; Arginine and proline metabolism
P4HB	endoplasmic reticulum chaperone complex; peptidyl-proline modification
PACS2	endomembrane system; organelle organization
PAF1	macromolecular complex subunit organization; nucleoplasm
PAFAH1B3	identical protein binding; extracellular exosome
PAIP2	translation; peptide biosynthetic process
PANK4	organonitrogen compound biosynthetic process; single-organism biosynthetic process
PAPSS1	oxoacid metabolic process; organic acid metabolic process
PAPSS2	oxoacid metabolic process; organic acid metabolic process
PARP16	carbohydrate metabolic process; regulation of cell death
PARVA	heart morphogenesis; focal adhesion
PBX2	embryonic morphogenesis; embryo development
PCCA	Glyoxylate and dicarboxylate metabolism; mitochondrion
PCF11	RNA processing; poly(A) RNA binding
PCID2	negative regulation of proteolysis; regulation of apoptotic process
PDC	organonitrogen compound biosynthetic process; single-organism biosynthetic process
PDGFA	negative regulation of blood coagulation; negative regulation of hemostasis; negative regulation of coagulation
PDGFRB	focal adhesion; cell-substrate adherens junction
PDHA1	carboxylic acid metabolic process; oxoacid metabolic process
PDIA3	myelin sheath; focal adhesion
PDIA4	poly(A) RNA binding; RNA binding
PDIA6	extracellular exosome; extracellular vesicle
PDK4	organic acid biosynthetic process; carboxylic acid biosynthetic process; small molecule biosynthetic process
PDLIM5	intracellular non-membrane-bounded organelle; intracellular organelle
PDLIM7	focal adhesion; cell-substrate adherens junction
PDX1	embryonic morphogenesis; tissue morphogenesis
PDXDC1	carboxylic acid metabolic process; oxoacid metabolic process
PDZD8	regulation of anatomical structure morphogenesis; anatomical structure morphogenesis
PDZRN3	cellular protein metabolic process; protein metabolic process
PEAR1	negative regulation of biological process
PEBP1	poly(A) RNA binding; RNA binding
PELI3	regulation of apoptotic process; regulation of programmed cell death
PEMT	small molecule biosynthetic process; cellular lipid metabolic process
PES1	condensed chromosome; ribosome biogenesis
PEX16	endomembrane system; organelle organization
PEX5	carboxylic acid metabolic process; cellular lipid metabolic process
PFKFB1	cytosolic part; carbohydrate metabolic process
PFKP	carbohydrate metabolic process; carboxylic acid metabolic process
PFN1	blood microparticle; focal adhesion
PGAM2	Glycine, serine and threonine metabolism; small molecule biosynthetic process
PGAM5	mitochondrion; cellular protein metabolic process
PGF	tissue morphogenesis; regulation of anatomical structure morphogenesis
PGK1	carbohydrate metabolic process; carboxylic acid metabolic process
PHC1	macromolecular complex subunit organization; nucleoplasm
PHF10	nucleus; intracellular membrane-bounded organelle
PHGDH	Glycine, serine and threonine metabolism; glutamine family amino acid metabolic process
PHOSPHO1	tissue development; anatomical structure morphogenesis
PHYH	carboxylic acid metabolic process; cellular lipid metabolic process
PHYHIPL	mitochondrion; cytoplasmic part
PIAS2	cellular protein metabolic process; protein metabolic process
PIAS4	regulation of apoptotic process; regulation of programmed cell death
PIF1	replication fork; chromosomal region
PIGH	cellular lipid metabolic process; lipid metabolic process
PIGK	cellular lipid metabolic process; lipid metabolic process
PIGR	extracellular space; extracellular exosome
PIGV	carbohydrate metabolic process; cellular lipid metabolic process
PIK3C2B	cellular lipid metabolic process; lipid metabolic process
PINLYP	negative regulation of biological process; regulation of metabolic process
PIP4K2A	cellular lipid metabolic process; lipid metabolic process
PIP4K2B	cellular lipid metabolic process; lipid metabolic process
PIR	oxidation-reduction process; cellular nitrogen compound biosynthetic process
PITX1	embryonic morphogenesis; nucleolus
PKIA	regulation of cellular protein metabolic process; regulation of protein metabolic process
PKLR	carbohydrate metabolic process; carboxylic acid metabolic process
PKP2	heart morphogenesis; adherens junction
PLA1A	lipid metabolic process; extracellular exosome
PLA2G1B	multicellular organism catabolic process; organic acid biosynthetic process; carboxylic acid biosynthetic process
PLA2G4E	cellular lipid metabolic process; single-organism catabolic process
PLAC8	negative regulation of multicellular organismal process; regulation of apoptotic process
PLAT	plasminogen activation; zymogen activation; Complement and coagulation cascades
PLBD1	extracellular space
PLD3	extracellular exosome; extracellular vesicle
PLEKHH1	intracellular non-membrane-bounded organelle; intracellular organelle
PLG	Complement and coagulation cascades
PLIN2	intracellular non-membrane-bounded organelle; nucleus
PLOD1	oxidation-reduction process; tissue development
PLPPR3	cellular lipid metabolic process; lipid metabolic process
PLRG1	replication fork; chromosomal part
PM20D2	nucleoplasm; extracellular exosome
PMS1	condensed chromosome; chromosomal part
POLE	replication fork; chromosomal part
POLE3	replication fork; chromosomal part
POMC	carbohydrate metabolic process; negative regulation of multicellular organismal process
PPFIBP1	focal adhesion; cell-substrate adherens junction
PPIB	endoplasmic reticulum chaperone complex; peptidyl-proline modification
PPIE	peptidyl-proline modification; intracellular ribonucleoprotein complex
PPIL3	peptidyl-proline modification; intracellular ribonucleoprotein complex
PPIP5K1	carbohydrate metabolic process; small molecule metabolic process
PPM1M	cellular protein metabolic process; protein metabolic process
PPOX	heme biosynthetic process; tetrapyrrole biosynthetic process
PPP1CC	chromosomal region; focal adhesion
PPP1R14D	regulation of cellular protein metabolic process; regulation of protein metabolic process
PPP1R1C	regulation of cellular protein metabolic process; regulation of protein metabolic process
PPP1R2	regulation of cellular protein metabolic process; regulation of protein metabolic process
PPP1R36	regulation of cellular protein metabolic process; regulation of protein metabolic process
PPP2R5E	regulation of cellular protein metabolic process; regulation of protein metabolic process
PPP4R4	regulation of cellular protein metabolic process; regulation of protein metabolic process
PPP6R3	regulation of cellular protein metabolic process; nucleoplasm
PRDM4	nucleoplasm; nuclear lumen
PRDX1	myelin sheath; response to inorganic substance
PRDX3	myelin sheath; cytosolic part
PRKCH	regulation of apoptotic process; regulation of programmed cell death
PROC	negative regulation of blood coagulation; negative regulation of hemostasis; negative regulation of coagulation
PROS1	negative regulation of blood coagulation; negative regulation of hemostasis; negative regulation of coagulation
PROZ	proteolysis; extracellular exosome
PRPF19	replication fork; in utero embryonic development
PRPF3	ribonucleoprotein complex biogenesis; RNA processing
PRPF39	ribonucleoprotein complex biogenesis; RNA processing
PRPF40A	RNA processing; intracellular ribonucleoprotein complex
PRPS2	single-organism biosynthetic process; small molecule metabolic process
PRPSAP2	single-organism biosynthetic process; small molecule metabolic process
PRSS23	proteolysis; extracellular exosome
PRUNE	cytoplasm; intracellular part
PSEN2	chromosome, centromeric region; chromosomal region
PSKH1	multicellular organism development; cellular protein metabolic process
PSMA5	proteolysis; nucleoplasm
PSMB10	proteolysis; anatomical structure morphogenesis
PSMB5	proteolysis; nucleoplasm
PSMC5	blood microparticle; cytosolic part
PSMD12	proteolysis; extracellular exosome
PSMD6	proteolysis; extracellular exosome
PSMD8	cellular macromolecular complex assembly; macromolecular complex assembly
PSME1	proteolysis; regulation of cellular protein metabolic process
PSMG1	cellular macromolecular complex assembly; macromolecular complex assembly
PSRC1	cellular macromolecular complex assembly; macromolecular complex assembly
PTCD2	heart morphogenesis; tissue morphogenesis
PTCH1	negative regulation of epithelial cell proliferation; heart morphogenesis
PTK6	identical protein binding; receptor binding
PTK7	focal adhesion; cell-substrate adherens junction
PTPRA	extracellular exosome; extracellular vesicle
PTRF	rRNA binding; poly(A) RNA binding
PTX3	extracellular space; regulation of protein metabolic process
PUF60	identical protein binding; poly(A) RNA binding
PUM3	translation; peptide biosynthetic process
PYCR1	glutamine family amino acid biosynthetic process; glutamine family amino acid metabolic process; Arginine and proline metabolism
PYCR2	glutamine family amino acid biosynthetic process; glutamine family amino acid metabolic process; Arginine and proline metabolism
PYGL	carbohydrate metabolic process; single-organism catabolic process
PYGO2	in utero embryonic development; chordate embryonic development
QDPR	oxidation-reduction process; mitochondrion
RAB10	focal adhesion; cell-substrate adherens junction
RAB11FIP2	identical protein binding; nucleoplasm
RAB17	anatomical structure morphogenesis; extracellular exosome
RAB1B	mitochondrion; regulation of protein metabolic process
RAB3GAP2	regulation of cellular protein metabolic process; regulation of protein metabolic process
RAB4A	extracellular exosome; extracellular vesicle
RAB8A	nucleolus; anatomical structure morphogenesis
RACK1	zymogen activation; response to inorganic substance
RAD21	condensed chromosome; chromatin
RAD50	condensed chromosome; chromosomal region
RAD51AP1	RNA binding; nucleic acid binding
RAD51C	replication fork; condensed chromosome
RADIL	anatomical structure morphogenesis; intracellular non-membrane-bounded organelle
RALGDS	regulation of metabolic process; intracellular
RANBP3L	nucleus; cytoplasmic part
RANBP9	regulation of cellular protein metabolic process; regulation of protein metabolic process
RAP1GDS1	mitochondrion; extracellular exosome
RAPGEFL1	regulation of metabolic process; intracellular
RARB	heart morphogenesis; embryonic morphogenesis
RARS2	translation; peptide biosynthetic process
RASD2	intracellular
RASSF5	regulation of cellular protein metabolic process; regulation of protein metabolic process
RBL2	nucleolus; lipid metabolic process
RBM28	poly(A) RNA binding; RNA binding
RBM39	RNA processing; poly(A) RNA binding
RBM45	poly(A) RNA binding; RNA binding
RBMS1	poly(A) RNA binding; RNA binding
RBP2	cellular lipid metabolic process; lipid metabolic process
RBX1	proteolysis; nuclear part
RCC1	condensed chromosome; chromatin
RCN1	in utero embryonic development; chordate embryonic development
REG4	cytoplasm; intracellular part
RELA	response to UV; response to inorganic substance
RELB	negative regulation of multicellular organismal process; nucleoplasm
REV1	response to UV; single-organism biosynthetic process
REV3L	nucleolus; single-organism biosynthetic process
REXO2	focal adhesion; cell-substrate adherens junction
REXO4	nucleolus; poly(A) RNA binding
RFC1	replication fork; chromosomal part
RFC4	replication fork; chromosomal part
RFTN1	RNA binding; extracellular exosome
RFWD2	focal adhesion; cell-substrate adherens junction
RGCC	negative regulation of endothelial cell proliferation; negative regulation of angiogenesis
RGMA	chordate embryonic development; embryonic morphogenesis; embryo development ending in birth or egg hatching
RGS18	regulation of metabolic process; cytoplasm
RGS3	nucleoplasm; nuclear lumen
RHNO1	response to UV; chromosome
RHOA	negative regulation of angiogenesis; negative regulation of vasculature development
RHOT1	mitochondrion; organelle organization
RHOV	intracellular
RINT1	endomembrane system; negative regulation of biological process
RIOK1	cellular protein metabolic process; protein metabolic process
RIPK2	identical protein binding; regulation of apoptotic process
RNASE4	extracellular exosome; extracellular vesicle
RND3	focal adhesion; cell-substrate adherens junction
RNF182	cellular protein metabolic process; protein metabolic process
RNF7	proteolysis; nuclear part
RNPEP	cellular amide metabolic process; extracellular space
RNPS1	RNA processing; regulation of apoptotic process
RPA3	replication fork; chromosomal part
RPE65	tissue morphogenesis; cellular lipid metabolic process
RPL10	cytosolic large ribosomal subunit; large ribosomal subunit
RPL10A	cytosolic large ribosomal subunit; large ribosomal subunit
RPL14	cytosolic large ribosomal subunit; large ribosomal subunit
RPL17	cytosolic large ribosomal subunit; large ribosomal subunit
RPL21	cytosolic large ribosomal subunit; large ribosomal subunit
RPL22	cytosolic large ribosomal subunit; large ribosomal subunit
RPL26L1	Ribosome
RPL28	cytosolic large ribosomal subunit; large ribosomal subunit
RPL30	cytosolic large ribosomal subunit; large ribosomal subunit
RPL34	cytosolic large ribosomal subunit; large ribosomal subunit
RPL35	cytosolic large ribosomal subunit; large ribosomal subunit
RPL37	rRNA binding; cytosolic large ribosomal subunit
RPL5	rRNA binding; cytosolic large ribosomal subunit
RPL7	cytosolic large ribosomal subunit; large ribosomal subunit
RPL9	rRNA binding; cytosolic large ribosomal subunit
RPLP0	rRNA binding; cytosolic large ribosomal subunit
RPN2	carbohydrate metabolic process; endomembrane system
RPP30	RNA processing; intracellular ribonucleoprotein complex
RPS11	cytosolic ribosome; Ribosome
RPS12	cytosolic ribosome; Ribosome
RPS14	rRNA binding; cytosolic ribosome
RPS15A	Ribosome
RPS16	cytosolic ribosome; Ribosome
RPS19BP1	nucleolus; poly(A) RNA binding
RPS28	cytosolic ribosome; Ribosome
RPS4X	rRNA binding; cytosolic ribosome
RPS4Y1	rRNA binding; cytosolic ribosome
RPS6	cytosolic ribosome; Ribosome
RPS6KA3	negative regulation of proteolysis; regulation of apoptotic process
RRM2	cytosolic part; oxidation-reduction process
RRP15	ribosome biogenesis; ribonucleoprotein complex biogenesis
RSL24D1	cytosolic large ribosomal subunit; large ribosomal subunit
RTF1	in utero embryonic development; chordate embryonic development; embryonic morphogenesis
RUSC1	endomembrane system; vesicle
RYK	negative regulation of multicellular organismal process; regulation of anatomical structure morphogenesis
S100A10	regulation of anatomical structure morphogenesis; identical protein binding
S100A16	response to metal ion; response to inorganic substance
S100P	RAGE receptor binding; receptor binding
SAFB2	identical protein binding; poly(A) RNA binding
SALL1	chromosomal region; chromatin
SAMHD1	single-organism catabolic process; macromolecular complex assembly
SARDH	Glycine, serine and threonine metabolism; oxidation-reduction process
SART3	chromatin assembly; ribonucleoprotein complex biogenesis
SAT1	Arginine and proline metabolism; anatomical structure morphogenesis
SATB1	chromatin; chromosomal part
SBDS	rRNA binding; ribosome biogenesis
SBK2	cellular protein metabolic process; protein metabolic process
SC5D	organic acid biosynthetic process; carboxylic acid biosynthetic process; small molecule biosynthetic process
SCAF4	poly(A) RNA binding; RNA binding
SCAMP2	nucleoplasm; extracellular exosome
SCARB1	endothelial cell proliferation; cellular lipid metabolic process
SCD	organic acid biosynthetic process; carboxylic acid biosynthetic process; small molecule biosynthetic process
SCNN1B	extracellular exosome; extracellular vesicle
SCOC	endomembrane system; regulation of cellular metabolic process
SDE2	nucleus; intracellular membrane-bounded organelle
SEC23IP	poly(A) RNA binding; RNA binding
SEC31A	response to metal ion; response to inorganic substance
SEH1L	nuclear pore outer ring; nuclear pore organization
SEMA3G	negative regulation of multicellular organismal process; regulation of anatomical structure morphogenesis
SEMA4B	negative regulation of multicellular organismal process; regulation of anatomical structure morphogenesis
SEMA4C	chordate embryonic development; embryonic morphogenesis; embryo development ending in birth or egg hatching
SENP6	cellular macromolecular complex assembly; macromolecular complex assembly
SEPHS1	identical protein binding; endomembrane system
SEPT11	macromolecular complex assembly; macromolecular complex subunit organization
SEPT9	macromolecular complex assembly; macromolecular complex subunit organization
SERINC3	cellular lipid metabolic process; lipid metabolic process
SERPINB11	negative regulation of proteolysis; extracellular space
SERPINE2	plasminogen activation; negative regulation of blood coagulation; negative regulation of hemostasis
SERPINF1	negative regulation of angiogenesis; negative regulation of vasculature development
SERPINH1	negative regulation of proteolysis; extracellular space
SERPINI2	negative regulation of proteolysis; extracellular space
SET	chromatin assembly; cellular macromolecular complex assembly
SETD3	chromatin; chromosomal part
SETDB2	chromosome; macromolecular complex subunit organization
SF3A1	ribonucleoprotein complex biogenesis; RNA processing
SFR1	chromatin; chromosomal part
SFRP2	negative regulation of epithelial cell proliferation; heart morphogenesis
SFXN3	mitochondrion; cytoplasmic part
SGCG	tissue development; multicellular organism development
SGK1	regulation of apoptotic process; regulation of programmed cell death
SGO2	chromosome, centromeric region; condensed chromosome; chromosomal region
SH3BGRL	extracellular space; extracellular exosome
SH3BGRL3	oxidation-reduction process; receptor binding
SH3PXD2A	oxidation-reduction process; macromolecular complex assembly
SHBG	extracellular exosome; extracellular vesicle
SHMT1	Glyoxylate and dicarboxylate metabolism; Glycine, serine and threonine metabolism
SIL1	extracellular space; endomembrane system
SIPA1L1	regulation of anatomical structure morphogenesis; receptor binding
SKA1	chromosome, centromeric region; condensed chromosome; chromosomal region
SKIV2L2	ribosome biogenesis; ribonucleoprotein complex biogenesis
SLC11A2	heme biosynthetic process; tetrapyrrole biosynthetic process
SLC12A9	extracellular exosome; extracellular vesicle
SLC13A2	extracellular exosome; extracellular vesicle
SLC16A3	poly(A) RNA binding; RNA binding
SLC25A11	translation; peptide biosynthetic process
SLC25A12	response to metal ion; myelin sheath
SLC25A3	myelin sheath; translation
SLC25A39	translation; peptide biosynthetic process
SLC25A48	translation; peptide biosynthetic process
SLC27A2	organic acid biosynthetic process; carboxylic acid biosynthetic process; small molecule biosynthetic process
SLC30A1	response to metal ion; response to inorganic substance
SLC35A1	endomembrane system; cytoplasmic part
SLC35A3	endomembrane system; cytoplasmic part
SLC35B4	small molecule biosynthetic process; carbohydrate metabolic process
SLC35C1	carbohydrate metabolic process; cellular lipid metabolic process
SLC35F6	regulation of apoptotic process; regulation of programmed cell death
SLC39A1	in utero embryonic development; chordate embryonic development; embryonic morphogenesis
SLC39A6	endomembrane system; cytoplasmic part
SLC3A2	carbohydrate metabolic process; nucleus
SLC40A1	response to metal ion; response to inorganic substance
SLC46A1	cytoplasm; intracellular part
SLC46A3	extracellular exosome; extracellular vesicle
SLC6A1	single-organism catabolic process; organelle organization
SLC6A13	extracellular exosome; extracellular vesicle
SLC8A3	mitochondrion; endomembrane system
SLC9A4	tissue development
SLX1A	chromosomal part; chromosome
SMAD6	cellular macromolecular complex assembly; embryo development
SMARCA5	chromatin assembly; replication fork
SMARCAD1	replication fork; chromatin
SMNDC1	RNA processing; poly(A) RNA binding
SMPD3	cellular lipid metabolic process; cellular amide metabolic process
SMS	Arginine and proline metabolism; organonitrogen compound biosynthetic process
SMURF2	identical protein binding; proteolysis
SNAI1	nucleic acid binding
SNAI2	negative regulation of epithelial cell proliferation; heart morphogenesis
SNAPC1	nucleolus; nuclear lumen
SNAPC2	nucleus; cytoplasm
SNCAIP	identical protein binding; organonitrogen compound metabolic process
SNN	mitochondrion; cytoplasmic part
SNRK	cellular protein metabolic process; protein metabolic process
SNRNP25	intracellular ribonucleoprotein complex; nucleoplasm
SNRPD3	ribonucleoprotein complex biogenesis; RNA processing
SNTB1	focal adhesion; cell-substrate adherens junction
SNX1	identical protein binding; receptor binding
SNX17	receptor binding; endomembrane system
SNX5	endomembrane system; organelle organization
SNX6	receptor binding; endomembrane system
SNX7	endomembrane system; organelle organization
SNX9	cellular macromolecular complex assembly; identical protein binding
SOBP	embryonic morphogenesis; embryo development
SOD1	myelin sheath; response to inorganic substance
SOS2	nucleic acid binding; regulation of metabolic process
SPATA22	single-organism biosynthetic process; organelle organization
SPATS2	poly(A) RNA binding; RNA binding
SPATS2L	poly(A) RNA binding; RNA binding
SPINT1	negative regulation of proteolysis; in utero embryonic development
SPP2	extracellular exosome; extracellular vesicle
SPSB4	intracellular
SPTB	organelle organization; intracellular non-membrane-bounded organelle
SQLE	oxidation-reduction process
SRD5A3	cellular lipid metabolic process; single-organism catabolic process
SREK1	poly(A) RNA binding; RNA binding
SRFBP1	ribosome biogenesis; ribonucleoprotein complex biogenesis
SRMS	receptor binding; cellular protein metabolic process
SRP19	intracellular ribonucleoprotein complex; RNA binding
SRP54	intracellular ribonucleoprotein complex; RNA binding
SRPK1	RNA processing; poly(A) RNA binding
SRRM1	RNA processing; intracellular ribonucleoprotein complex
SRRM2	intracellular ribonucleoprotein complex; poly(A) RNA binding
SRSF3	poly(A) RNA binding; RNA binding
SRSF6	ribonucleoprotein complex biogenesis; RNA processing
SRSF7	nucleic acid binding
SSBP2	nucleic acid binding
SSFA2	receptor binding; nucleus
SSR1	endomembrane system; cytoplasmic part
SST	extracellular space; receptor binding
SSTR2	negative regulation of biological process
SSU72	RNA processing; cellular nitrogen compound biosynthetic process
SSX2IP	anatomical structure morphogenesis; organelle organization
ST3GAL2	carbohydrate metabolic process; amide biosynthetic process
ST6GALNAC5	carbohydrate metabolic process; amide biosynthetic process
STAC2	intracellular
STAG1	chromatin; chromosomal part
STAG2	chromatin; chromosomal part
STARD13	negative regulation of angiogenesis; negative regulation of vasculature development
STAT1	negative regulation of endothelial cell proliferation; negative regulation of angiogenesis
STAT6	response to interleukin-4; cellular response to interleukin-4; chromatin
STAU1	intracellular ribonucleoprotein complex; poly(A) RNA binding
STC2	negative regulation of multicellular organismal process; identical protein binding
STK36	anatomical structure morphogenesis; organelle organization
STRADB	regulation of apoptotic process; regulation of programmed cell death
STRAP	negative regulation of epithelial cell proliferation; ribonucleoprotein complex biogenesis
STX12	cytosolic part; extracellular exosome
STX1A	cellular macromolecular complex assembly; macromolecular complex assembly
STXBP6	cellular macromolecular complex assembly; macromolecular complex assembly
STYX	cellular protein metabolic process; protein metabolic process
SULF1	negative regulation of endothelial cell proliferation; negative regulation of angiogenesis
SUMO2	cellular protein metabolic process; protein metabolic process
SURF6	ribosome biogenesis; ribonucleoprotein complex biogenesis
SYT1	regulation of anatomical structure morphogenesis; receptor binding
SYT11	organelle organization
SYT9	identical protein binding; endomembrane system
SYTL1	extracellular exosome; extracellular vesicle
SYVN1	carbohydrate metabolic process; single-organism catabolic process
TAF11	cellular macromolecular complex assembly; macromolecular complex assembly
TAF1A	nucleolus; nuclear lumen
TAF1D	nucleolus; nucleoplasm
TAGLN2	tissue development; extracellular exosome
TAGLN3	myelin sheath; cellular nitrogen compound biosynthetic process
TAOK2	nucleolus; regulation of anatomical structure morphogenesis
TARS	translation; peptide biosynthetic process
TBATA	nucleus; cytoplasmic part
TBC1D16	endomembrane system; organelle organization
TBC1D2	endomembrane system; vesicle
TBC1D32	chordate embryonic development; embryonic morphogenesis; embryo development ending in birth or egg hatching
TBCA	cellular macromolecular complex assembly; nucleolus
TBCC	cellular macromolecular complex assembly; macromolecular complex assembly
TBCCD1	regulation of anatomical structure morphogenesis; anatomical structure morphogenesis
TBL1XR1	macromolecular complex subunit organization; nucleoplasm
TBP	chromatin; chromosomal part
TBX6	chordate embryonic development; embryonic morphogenesis; embryo development ending in birth or egg hatching
TCAIM	mitochondrion; cytoplasmic part
TCAP	heart morphogenesis; chordate embryonic development; embryonic morphogenesis
TCEB3	nucleoplasm; nuclear lumen
TCF20	poly(A) RNA binding; RNA binding
TCP1	myelin sheath; cytosolic part
TCP11L1	intracellular non-membrane-bounded organelle; intracellular organelle part
TDRD10	nucleic acid binding
TEAD1	nucleoplasm; nuclear lumen
TEX10	ribosome biogenesis; ribonucleoprotein complex biogenesis
TF	extracellular space
TFAP2A	response to metal ion; response to inorganic substance
TFAP2C	mitochondrion; nucleoplasm
TFAP2D	regulation of apoptotic process; regulation of programmed cell death
TFR2	response to metal ion; response to inorganic substance
THBS1	fibronectin binding; plasminogen activation; fibrinolysis
THTPA	small molecule metabolic process; organonitrogen compound metabolic process
THY1	myelin sheath; focal adhesion
THYN1	nucleus; cytoplasm
TIAM2	extracellular exosome; extracellular vesicle
TIE1	negative regulation of angiogenesis; negative regulation of vasculature development
TIGAR	response to metal ion; response to inorganic substance
TIMM10	identical protein binding; mitochondrion
TIMMDC1	mitochondrion; nucleoplasm
TJP3	nucleus; intracellular membrane-bounded organelle
TLE1	nucleolus; identical protein binding
TM7SF2	small molecule biosynthetic process; oxidation-reduction process
TM9SF2	extracellular exosome; extracellular vesicle
TMC6	extracellular exosome; extracellular vesicle
TMCO1	endomembrane system; cytoplasmic part
TMEM33	nuclear pore complex assembly; nuclear pore organization
TMEM38A	extracellular exosome; extracellular vesicle
TMEM52B	extracellular exosome; extracellular vesicle
TMF1	regulation of apoptotic process; regulation of programmed cell death
TMPO	chromatin; chromosomal part
TMSB10	macromolecular complex subunit organization; organelle organization
TMUB1	single-organism catabolic process; proteolysis
TNFRSF11B	negative regulation of multicellular organismal process; regulation of anatomical structure morphogenesis
TNFRSF12A	regulation of anatomical structure morphogenesis; regulation of apoptotic process
TNFRSF21	negative regulation of multicellular organismal process; regulation of apoptotic process
TNMD	negative regulation of endothelial cell proliferation; negative regulation of angiogenesis
TNNC1	heart morphogenesis; tissue morphogenesis
TNPO3	identical protein binding; endomembrane system
TOB1	translation; peptide biosynthetic process
TOLLIP	receptor binding; tissue development
TOP2B	chromatin; chromosomal part
TOR3A	extracellular exosome; extracellular vesicle
TOX4	chromosomal region; chromatin
TP53BP2	identical protein binding; regulation of apoptotic process
TP53I3	oxidation-reduction process; identical protein binding
TP53INP1	response to UV; regulation of apoptotic process
TP53RK	nucleic acid metabolic process; cellular protein metabolic process
TPM1	heart morphogenesis; in utero embryonic development
TPM4	focal adhesion; cell-substrate adherens junction
TPPP3	cellular macromolecular complex assembly; macromolecular complex assembly
TPR	nuclear pore organization; nuclear pore
TPX2	macromolecular complex assembly; macromolecular complex subunit organization
TRA2A	RNA processing; nucleolus
TRAPPC1	regulation of metabolic process; cytoplasm
TRAPPC12	proteolysis; protein metabolic process
TREML1	endomembrane system; vesicle
TREX2	nucleic acid binding
TRIM2	cytoplasm; intracellular part
TRIM29	nucleoplasm; nuclear lumen
TRIM3	cellular protein metabolic process; protein metabolic process
TRIM35	regulation of apoptotic process; regulation of programmed cell death
TRIM45	nucleoplasm; nuclear lumen
TRIM54	macromolecular complex subunit organization; organelle organization
TRIM9	identical protein binding; proteolysis
TRIOBP	focal adhesion; cell-substrate adherens junction
TRIP10	identical protein binding; nucleoplasm
TRMT13	RNA processing; nucleic acid metabolic process
TROVE2	response to UV; intracellular ribonucleoprotein complex
TSC22D1	cellular nitrogen compound biosynthetic process; cellular macromolecule biosynthetic process
TSC22D2	cellular nitrogen compound biosynthetic process; cellular macromolecule biosynthetic process
TSPAN12	tissue morphogenesis; regulation of anatomical structure morphogenesis
TSPO2	endomembrane system; cytoplasmic part
TST	rRNA binding; extracellular space
TTC12	intracellular non-membrane-bounded organelle; intracellular organelle part
TTC21B	chromatin; chromosomal part
TTC37	chromatin; chromosomal part
TTC9	peptidyl-proline modification; endomembrane system
TTC9B	peptidyl-proline modification; endomembrane system
TTR	cellular lipid metabolic process; lipid metabolic process
TUBA1B	response to interleukin-4; cellular response to interleukin-4; myelin sheath
TUBB4B	myelin sheath; RNA binding
TUBB6	extracellular exosome; extracellular vesicle
TUBGCP3	cellular macromolecular complex assembly; macromolecular complex assembly
TUBGCP6	cellular macromolecular complex assembly; macromolecular complex assembly
TUSC2	negative regulation of multicellular organismal process; mitochondrion
TWF2	cellular macromolecular complex assembly; regulation of anatomical structure morphogenesis
TWISTNB	nucleolus; nuclear lumen
TXNL1	oxidation-reduction process; mitochondrion
TXNL4A	ribonucleoprotein complex biogenesis; RNA processing
TYSND1	carboxylic acid metabolic process; cellular lipid metabolic process
UAP1	identical protein binding; nucleoplasm
UBAC1	extracellular exosome; extracellular vesicle
UBAP2L	poly(A) RNA binding; RNA binding
UBC	myelin sheath; extracellular space
UBE2B	replication fork; response to UV
UBE2C	proteolysis; organelle organization
UBE2E3	cellular protein metabolic process; protein metabolic process
UBE2N	nucleolus; poly(A) RNA binding
UBE2V2	nucleic acid metabolic process; cellular protein metabolic process
UBE3B	proteolysis; cellular protein metabolic process
UBLCP1	nucleolus; nuclear lumen
UBXN11	proteolysis; cellular protein metabolic process
UBXN4	single-organism catabolic process; proteolysis
UCN	extracellular space; receptor binding
UGDH	organic acid biosynthetic process; carboxylic acid biosynthetic process; small molecule biosynthetic process
ULK3	negative regulation of biological process; cellular protein metabolic process
UNC5A	anatomical structure morphogenesis; multicellular organism development
UPB1	extracellular exosome; extracellular vesicle
UPF2	RNA binding; nuclear part
UPK1B	tissue development; extracellular exosome
UPP1	single-organism catabolic process; organonitrogen compound biosynthetic process
UROC1	carboxylic acid metabolic process; oxoacid metabolic process; single-organism catabolic process
UROS	heme biosynthetic process; tetrapyrrole biosynthetic process
USP13	single-organism catabolic process; proteolysis
USP28	response to UV; chromosome, centromeric region
USP54	proteolysis; cellular protein metabolic process
UTP20	ribosome biogenesis; ribonucleoprotein complex biogenesis
UXS1	identical protein binding; macromolecular complex assembly
VCAM1	oxidation-reduction process; extracellular space
VDAC3	regulation of anatomical structure morphogenesis; mitochondrion
VEZF1	nucleolus; tissue development
VGLL2	tissue development; cellular nitrogen compound biosynthetic process
VLDLR	extracellular space; regulation of cellular protein metabolic process
VMP1	endomembrane system; organelle organization
VPS16	cellular macromolecular complex assembly; macromolecular complex assembly
VPS35	extracellular exosome; extracellular vesicle
VPS37A	proteolysis; nucleoplasm
VRK3	regulation of anatomical structure morphogenesis; regulation of cellular protein metabolic process
VSIG4	Complement and coagulation cascades; extracellular exosome
VSIG8	intracellular
VSTM2L	regulation of apoptotic process; regulation of programmed cell death
VWA1	identical protein binding; extracellular space
WARS	translation; peptide biosynthetic process
WBSCR16	poly(A) RNA binding; RNA binding
WDHD1	nucleoplasm; nuclear lumen
WDR1	myelin sheath; macromolecular complex subunit organization
WDR12	ribosome biogenesis; ribonucleoprotein complex biogenesis
WDR3	ribosome biogenesis; ribonucleoprotein complex biogenesis
WDR33	nucleolus; poly(A) RNA binding
WDR45B	single-organism catabolic process; organelle organization
WDR48	embryo development; proteolysis
WDR61	chromatin; chromosomal part
WDR75	single-organism catabolic process; poly(A) RNA binding
WDSUB1	cellular protein metabolic process; protein metabolic process
WLS	embryonic morphogenesis; tissue morphogenesis
WNT10A	tissue morphogenesis; regulation of anatomical structure morphogenesis
WNT2B	embryonic morphogenesis; tissue morphogenesis
WRAP73	intracellular non-membrane-bounded organelle; intracellular organelle part
WTAP	RNA processing; nucleoplasm
WWC1	negative regulation of multicellular organismal process; regulation of cellular protein metabolic process
XIRP2	heart morphogenesis; tissue morphogenesis
XPOT	nuclear pore; RNA binding
XYLT2	oxoacid metabolic process; organic acid metabolic process
YDJC	carbohydrate metabolic process
YEATS4	macromolecular complex subunit organization; nucleoplasm
YIPF1	single-organism catabolic process; endomembrane system
YTHDF1	translation; peptide biosynthetic process
YTHDF3	RNA binding; nucleic acid binding
YWHAH	single-organism catabolic process; negative regulation of multicellular organismal process
YY1	nucleic acid binding
ZBTB1	response to UV; identical protein binding
ZBTB12	nucleic acid binding
ZBTB17	embryonic morphogenesis; single-organism catabolic process
ZBTB20	nucleoplasm; nuclear lumen
ZC3H7A	poly(A) RNA binding; RNA binding
ZCCHC10	nucleic acid binding
ZDHHC13	endomembrane system; vesicle
ZFAND2B	intracellular
ZFPM2	heart morphogenesis; in utero embryonic development
ZFR	poly(A) RNA binding; RNA binding
ZFX	nucleic acid binding; cellular nitrogen compound biosynthetic process
ZFYVE26	intracellular non-membrane-bounded organelle; nucleic acid metabolic process
ZHX3	identical protein binding; nucleoplasm
ZMAT5	intracellular ribonucleoprotein complex; nucleoplasm
ZMPSTE24	proteolysis; extracellular exosome
ZMYND10	cellular macromolecular complex assembly; macromolecular complex assembly
ZMYND11	regulation of apoptotic process; regulation of programmed cell death
ZMYND12	intracellular
ZNF326	RNA processing; intracellular ribonucleoprotein complex
ZNF330	chromosome, centromeric region; chromosomal region
ZNF503	nucleic acid binding; negative regulation of biological process
ZNF521	nucleic acid binding; multicellular organism development
ZNF536	negative regulation of multicellular organismal process; nucleic acid binding
ZNF629	nucleic acid binding; cellular nitrogen compound biosynthetic process
ZNF639	nucleoplasm; nuclear lumen
ZNF774	nucleic acid binding; cellular nitrogen compound biosynthetic process
ZNF777	nucleic acid binding; cellular nitrogen compound biosynthetic process
ZNF79	nucleic acid binding; cellular nitrogen compound biosynthetic process
ZNF827	nucleic acid binding
ZPR1	nucleus; cytoplasm
ZSCAN16	nucleic acid binding; cellular nitrogen compound biosynthetic process

## Sheet: P0xP5 DE
Gene name	GO
AAMP	preribosome, large subunit precursor; ribosomal large subunit biogenesis
ACAN	proteoglycan metabolic process; skeletal system morphogenesis
ACP5	negative regulation of tumor necrosis factor production; negative regulation of tumor necrosis factor superfamily cytokine production
ACTC1	mesenchyme morphogenesis; myofibril assembly
ACTG2	mesenchyme morphogenesis; filopodium
ACTN1	skeletal muscle fiber development; sarcomere organization
ADCK3	oxidoreduction coenzyme metabolic process; cofactor biosynthetic process
ADIPOQ	regulation of smooth muscle cell migration; smooth muscle cell migration
AGL	single-organism carbohydrate catabolic process; carbohydrate catabolic process
AHSP	erythrocyte differentiation; erythrocyte homeostasis
AIPL1	visual perception; sensory perception of light stimulus
ALAS2	heme biosynthetic process; porphyrin-containing compound biosynthetic process
ALDH1B1	oxidoreductase activity, acting on the aldehyde or oxo group of donors; Pyruvate metabolism
ALDH3A1	oxidoreductase activity, acting on the aldehyde or oxo group of donors; Glycolysis / Gluconeogenesis
ALDOA	Pentose phosphate pathway; Fructose and mannose metabolism
APIP	hydro-lyase activity; Cysteine and methionine metabolism
APOA4	mucosal immune response; organ or tissue specific immune response
ATP2B1	Pancreatic secretion
B4GALT7	manganese ion binding; glycosaminoglycan biosynthetic process
BBOX1	iron ion binding
BLVRB	heme metabolic process; porphyrin-containing compound metabolic process
BRD3	histone binding
CAMK2B	Gastric acid secretion; Glucagon signaling pathway
CASQ1	skeletal muscle contraction; sarcomere organization
CCDC78	skeletal muscle contraction; multicellular organismal movement; musculoskeletal movement
CCL25	chemokine activity; chemokine receptor binding
CD3D	thymic T cell selection; T cell selection
CD3E	thymic T cell selection; lymphocyte costimulation; T cell costimulation
CD74	thymic T cell selection; T cell selection
CD8A	Primary immunodeficiency; Antigen processing and presentation
CETP	cholesterol binding; regulation of sterol transport; regulation of cholesterol transport; sterol binding
CHAD	protein kinase inhibitor activity; kinase inhibitor activity
CHD2	histone binding; muscle organ development
CHD7	embryonic hindlimb morphogenesis; hindlimb morphogenesis
CHIT1	Amino sugar and nucleotide sugar metabolism; aminoglycan metabolic process
CHSY1	proximal/distal pattern formation; glycosaminoglycan biosynthetic process
CIDEA	negative regulation of tumor necrosis factor production; negative regulation of tumor necrosis factor superfamily cytokine production
CLEC3B	cellular response to transforming growth factor beta stimulus; response to transforming growth factor beta
COL9A2	Protein digestion and absorption
COX3	Cardiac muscle contraction
CRABP2	isoprenoid metabolic process; positive regulation of cell growth
CRYBA1	visual perception; sensory perception of light stimulus
CRYBA4	visual perception; sensory perception of light stimulus
CRYBB1	visual perception; sensory perception of light stimulus
CRYBB2	visual perception; sensory perception of light stimulus
CST6	peptidase inhibitor activity; negative regulation of endopeptidase activity
CTSS	multicellular organism catabolic process; collagen metabolic process
CXCL14	chemokine activity; chemokine receptor binding
DAAM1	stress fiber; contractile actin filament bundle; actin filament bundle
DCAF13	preribosome
DNASE1L2	molting cycle; hair cycle
DNMT1	Cysteine and methionine metabolism; replication fork
DUOXA2	regulation of cellular ketone metabolic process; cellular ketone metabolic process
DYRK3	erythrocyte differentiation; erythrocyte homeostasis
ENO3	hydro-lyase activity; glycolytic process
EPB42	transition metal ion homeostasis; cell cortex
EPHB6	lymphocyte costimulation; T cell costimulation; protein tyrosine kinase activity; cytokine secretion
EPS8	negative regulation of actin filament polymerization; negative regulation of protein polymerization
FAM132B	regulation of fatty acid metabolic process; cellular transition metal ion homeostasis
FASTKD2	rRNA binding; ribosomal large subunit biogenesis
FBP2	Pentose phosphate pathway; Fructose and mannose metabolism
FECH	heme biosynthetic process; porphyrin-containing compound biosynthetic process
FGF4	embryonic hindlimb morphogenesis; hindlimb morphogenesis
GAST	Gastric acid secretion; hormone activity
GJC1	visual perception; sensory perception of light stimulus
GOT1	Cysteine and methionine metabolism
GPC2	glycoprotein binding
GPR37L1	regulation of astrocyte differentiation; regulation of glial cell differentiation
GPSM3	positive regulation of leukocyte chemotaxis; positive regulation of inflammatory response
GRIA2	excitatory extracellular ligand-gated ion channel activity; extracellular ligand-gated ion channel activity
HES1	regulation of astrocyte differentiation; cochlea development
HEXA	Amino sugar and nucleotide sugar metabolism; glycosaminoglycan metabolic process
HHLA2	lymphocyte costimulation; T cell costimulation; positive regulation of T cell proliferation
HMBS	tetrapyrrole biosynthetic process; Porphyrin and chlorophyll metabolism
HMGA1	base-excision repair; chromatin assembly
HMGN3	response to glucose; response to hexose; response to monosaccharide
HSPA5	negative regulation of transforming growth factor beta receptor signaling pathway; negative regulation of cellular response to transforming growth factor beta stimulus; glycoprotein binding; regulation of transforming growth factor beta receptor signaling pathway; regulation of cellular response to transforming growth factor beta stimulus
HUWE1	base-excision repair
HYAL2	protein kinase inhibitor activity; positive regulation of cytokine secretion
IL17RC	positive regulation of cytokine secretion; positive regulation of inflammatory response
IRX1	proximal/distal pattern formation; metanephric nephron development
KCNJ11	response to ATP; response to organophosphorus
KIDINS220	protein kinase regulator activity; kinase regulator activity
KLF1	erythrocyte differentiation; erythrocyte homeostasis
KLHL31	skeletal muscle organ development; muscle organ development
KRT20	intermediate filament organization; intermediate filament cytoskeleton organization
LARGE	manganese ion binding; regeneration
LCK	Primary immunodeficiency; positive regulation of intrinsic apoptotic signaling pathway
LDHA	Pyruvate metabolism; Cysteine and methionine metabolism
LDLRAD4	negative regulation of stem cell differentiation; negative regulation of transforming growth factor beta receptor signaling pathway; negative regulation of cellular response to transforming growth factor beta stimulus
LGALS4	extracellular space
LOC100010059	digestion; Protein digestion and absorption
LOC100010425	hormone activity; extracellular space
LOC100010619	digestion; Protein digestion and absorption
LOC100010951	digestion; Protein digestion and absorption
LOC100012135	serine-type endopeptidase activity; serine-type peptidase activity
LOC100012302	chemokine-mediated signaling pathway; cytokine receptor activity
LOC100012527	Cardiac muscle contraction
LOC100013145	protein stabilization; extracellular space
LOC100013359	iron ion binding
LOC100013494	iron ion binding
LOC100013497	extracellular space
LOC100015605	intermediate filament; intermediate filament cytoskeleton
LOC100018877	mucosal immune response; organ or tissue specific immune response
LOC100019238	positive regulation of intrinsic apoptotic signaling pathway; astrocyte differentiation
LOC100019315	preribosome, large subunit precursor; rRNA binding
LOC100020842	chemokine activity; chemokine receptor binding
LOC100021550	isoprenoid metabolic process
LOC100022090	serine-type endopeptidase activity; serine-type peptidase activity
LOC100023597	response to heat; Antigen processing and presentation
LOC100025872	regulation of pathway-restricted SMAD protein phosphorylation; pathway-restricted SMAD protein phosphorylation
LOC100025990	Intestinal immune network for IgA production; Antigen processing and presentation
LOC100026007	Intestinal immune network for IgA production; Antigen processing and presentation
LOC100027354	Protein digestion and absorption; Pancreatic secretion
LOC100029767	Viral myocarditis; Hypertrophic cardiomyopathy (HCM)
LOC100618756	intermediate filament organization; intermediate filament cytoskeleton organization
LOC100619366	intermediate filament organization; intermediate filament cytoskeleton organization
LOC100619446	serine-type endopeptidase inhibitor activity; peptidase inhibitor activity
LOC103101367	cytokine activity; extracellular space
LOC103101392	peptidase inhibitor activity; negative regulation of peptidase activity
LOC103104662	serine-type endopeptidase inhibitor activity; regulation of calcium ion-dependent exocytosis
LOC103105989	serine-type endopeptidase inhibitor activity; regulation of calcium ion-dependent exocytosis
MAN2B1	hydrolase activity, hydrolyzing O-glycosyl compounds; hydrolase activity, acting on glycosyl bonds
MAP1S	chromatin assembly or disassembly
MAP4K3	response to tumor necrosis factor
MCM2	nucleosome assembly; DNA replication
MCM3	DNA replication; DNA conformation change
MED22	RNA polymerase II transcription cofactor activity
MED6	RNA polymerase II transcription cofactor activity; protein-DNA complex assembly
MMAB	Porphyrin and chlorophyll metabolism
MMP9	multicellular organism catabolic process; collagen metabolic process
MOV10	extracellular space
MSL3	histone binding
MSX1	embryonic hindlimb morphogenesis; mesenchyme morphogenesis
MTF2	histone binding
MYL1	myofibril; contractile fiber
MYL3	actin monomer binding; cardiac muscle tissue morphogenesis
MYOD1	skeletal muscle fiber development; myotube cell development
MYOM2	sarcomere; contractile fiber part
NAP1L4	nucleosome assembly; chromatin assembly
NCL	cell cortex
NFATC4	regulation of tumor necrosis factor production; tumor necrosis factor production; regulation of tumor necrosis factor superfamily cytokine production
NPEPL1	manganese ion binding
NUMA1	establishment of cell polarity; cell cortex
NUP133	mesenchyme development
P2RX2	response to ATP; skeletal muscle fiber development
P2RX3	response to ATP; response to heat
P3H2	collagen metabolic process; multicellular organismal macromolecule metabolic process
PBX2	proximal/distal pattern formation; embryonic limb morphogenesis; embryonic appendage morphogenesis
PDGFRB	regulation of smooth muscle cell migration; smooth muscle cell migration
PDHA1	oxidoreductase activity, acting on the aldehyde or oxo group of donors; Pyruvate metabolism
PFKFB1	Fructose and mannose metabolism; Glucagon signaling pathway
PFKP	Pentose phosphate pathway; Fructose and mannose metabolism
PFN1	actin monomer binding; negative regulation of actin filament polymerization
PGAM2	glycolytic process; ATP generation from ADP
PGK1	glycolytic process; ATP generation from ADP
PIGR	mucosal immune response; organ or tissue specific immune response
PINLYP	enzyme inhibitor activity
PKIA	protein kinase inhibitor activity; kinase inhibitor activity
PLA2G4E	cellular lipid catabolic process
POLE	base-excision repair; DNA replication
PPOX	heme biosynthetic process; porphyrin-containing compound biosynthetic process
PPP1R14D	regulation of protein dephosphorylation; regulation of dephosphorylation
PPP1R2	regulation of phosphoprotein phosphatase activity; regulation of phosphatase activity
PPP1R36	regulation of phosphatase activity; regulation of protein dephosphorylation
PRPF19	regulation of astrocyte differentiation; regulation of glial cell differentiation
PSMB10	T cell proliferation; leukocyte aggregation
PTK6	cellular response to retinoic acid; response to retinoic acid
PTK7	cellular response to retinoic acid; cochlea development
PTX3	regulation of glycoprotein metabolic process; extracellular space
PUM3	regulation of glycoprotein metabolic process
RAB11FIP2	response to glucose; response to hexose; response to monosaccharide
RAB1B	regulation of glycoprotein metabolic process
RBP2	isoprenoid metabolic process
RPL10	ribosomal large subunit biogenesis
RPS4Y1	rRNA binding
RRP15	preribosome, large subunit precursor; ribosomal large subunit biogenesis
S100A10	ion channel binding; actin filament bundle assembly
S100P	tissue migration
SET	nucleosome assembly; chromatin assembly
SLC16A3	Central carbon metabolism in cancer
SLC9A4	digestive system process; Gastric acid secretion
SOBP	cochlea development; inner ear morphogenesis
SRD5A3	isoprenoid metabolic process; oxidoreductase activity, acting on the CH-CH group of donors
SRPK1	regulation of mRNA processing; regulation of mRNA metabolic process
SST	Gastric acid secretion; hormone activity
STRAP	negative regulation of stem cell differentiation; negative regulation of transforming growth factor beta receptor signaling pathway; negative regulation of cellular response to transforming growth factor beta stimulus
SYT1	phosphatidylinositol-4,5-bisphosphate binding; phosphatidylinositol bisphosphate binding
SYTL1	regulation of calcium ion-dependent exocytosis; calcium ion regulated exocytosis; regulation of regulated secretory pathway
TBP	HTLV-I infection
TCAP	skeletal muscle contraction; sarcomere organization
TOB1	regulation of mRNA processing; regulation of BMP signaling pathway
TPM1	regulation of smooth muscle cell migration; sarcomere organization; smooth muscle cell migration
TSPO2	cholesterol binding; sterol binding
TUBB4B	Phagosome
TUBB6	Phagosome
TWF2	actin monomer binding; cellular response to retinoic acid
UGDH	glycosaminoglycan biosynthetic process; aminoglycan biosynthetic process
UROS	heme biosynthetic process; porphyrin-containing compound biosynthetic process
USP13	protein stabilization
VRK3	regulation of phosphoprotein phosphatase activity; regulation of phosphatase activity
WLS	midbrain development; hindbrain development

## Sheet: P5(P0) DE down
Gene name	GO
AAMP	ribosomal large subunit biogenesis; preribosome
ACTC1	mesenchyme morphogenesis; myofibril assembly
ACTG2	mesenchyme morphogenesis; filopodium
ACTN1	sarcomere organization; myofibril assembly
ADCK3	oxidoreduction coenzyme metabolic process
AGL	single-organism carbohydrate catabolic process; carbohydrate catabolic process
ALDH1B1	oxidoreductase activity, acting on the aldehyde or oxo group of donors; Pyruvate metabolism
ALDH3A1	oxidoreductase activity, acting on the aldehyde or oxo group of donors; Glycolysis / Gluconeogenesis
ALDOA	Pentose phosphate pathway; Fructose and mannose metabolism
APIP	Cysteine and methionine metabolism
B4GALT7	manganese ion binding; glycosaminoglycan biosynthetic process
CASQ1	sarcomere organization; myofibril assembly
CHSY1	proximal/distal pattern formation; glycosaminoglycan biosynthetic process
COX3	Cardiac muscle contraction
DCAF13	preribosome
DNMT1	Cysteine and methionine metabolism; replication fork
FASTKD2	ribosomal large subunit biogenesis
FBP2	Pentose phosphate pathway; Fructose and mannose metabolism
GOT1	Cysteine and methionine metabolism
HES1	cochlea development; midbrain development
HMGA1	base-excision repair; chromatin assembly
HSPA5	midbrain development
HUWE1	base-excision repair
HYAL2	glycosaminoglycan metabolic process; RNA polymerase II transcription cofactor activity
IRX1	proximal/distal pattern formation
KCNJ11	ion channel binding
LARGE	manganese ion binding
LDHA	Pyruvate metabolism; Cysteine and methionine metabolism
LOC100012527	Cardiac muscle contraction
LOC100015605	intermediate filament
LOC100023597	response to heat; response to temperature stimulus
LOC100029767	Hypertrophic cardiomyopathy (HCM)
LOC100618756	intermediate filament
LOC100619366	intermediate filament
MAP1S	chromatin assembly or disassembly
MCM2	nucleosome assembly; DNA replication
MCM3	DNA replication; DNA conformation change
MED22	RNA polymerase II transcription cofactor activity
MED6	RNA polymerase II transcription cofactor activity; protein-DNA complex assembly
MSX1	mesenchyme morphogenesis; midbrain development
MYL1	myofibril; contractile fiber
MYOD1	regulation of mRNA processing; striated muscle cell development
MYOM2	myofibril; contractile fiber
NAP1L4	nucleosome assembly; chromatin assembly
NFATC4	muscle cell development
NPEPL1	manganese ion binding
P2RX3	response to heat; response to temperature stimulus
PBX2	proximal/distal pattern formation
PDHA1	oxidoreductase activity, acting on the aldehyde or oxo group of donors; Pyruvate metabolism
PFKFB1	Fructose and mannose metabolism; Glucagon signaling pathway
PFKP	Pentose phosphate pathway; Fructose and mannose metabolism
PFN1	blood microparticle; actomyosin structure organization
PGAM2	glycolytic process; ATP generation from ADP
PGK1	glycolytic process; ATP generation from ADP
POLE	base-excision repair; DNA replication
PRPF19	replication fork; regulation of mRNA processing
PTK7	cochlea development
PTX3	regulation of glycoprotein metabolic process
PUM3	regulation of glycoprotein metabolic process
RAB1B	regulation of glycoprotein metabolic process
RPL10	ribosomal large subunit biogenesis
RRP15	ribosomal large subunit biogenesis; preribosome
S100A10	ion channel binding; actomyosin structure organization
SET	nucleosome assembly; chromatin assembly
SLC16A3	Central carbon metabolism in cancer
SOBP	cochlea development
SRPK1	regulation of mRNA processing
TPM1	sarcomere organization; myofibril assembly
TWF2	filopodium; actin-based cell projection
UGDH	glycosaminoglycan biosynthetic process; aminoglycan biosynthetic process
WLS	midbrain development

## Sheet: P5(P0) DE up
Gene name	GO
ACP5	negative regulation of tumor necrosis factor production; negative regulation of tumor necrosis factor superfamily cytokine production
ADIPOQ	negative regulation of tumor necrosis factor production; negative regulation of tumor necrosis factor superfamily cytokine production
AHSP	erythrocyte differentiation
AIPL1	visual perception; sensory perception of light stimulus
ALAS2	heme biosynthetic process; porphyrin-containing compound biosynthetic process
APOA4	multicellular organism catabolic process; regulation of fatty acid metabolic process
ATP2B1	Pancreatic secretion
BLVRB	heme metabolic process; porphyrin-containing compound metabolic process
CAMK2B	Gastric acid secretion
CCL25	Intestinal immune network for IgA production; neutrophil chemotaxis; chemokine-mediated signaling pathway
CD3D	thymic T cell selection; T cell selection
CD3E	thymic T cell selection; lymphocyte costimulation; T cell costimulation
CD74	thymic T cell selection; T cell selection
CD8A	Primary immunodeficiency; Antigen processing and presentation
CIDEA	negative regulation of tumor necrosis factor production; negative regulation of tumor necrosis factor superfamily cytokine production
COL9A2	Protein digestion and absorption
CRYBA1	visual perception; sensory perception of light stimulus
CRYBA4	visual perception; sensory perception of light stimulus
CRYBB1	visual perception; sensory perception of light stimulus
CRYBB2	visual perception; sensory perception of light stimulus
CST6	peptidase inhibitor activity; negative regulation of peptidase activity
CTSS	multicellular organism catabolic process; multicellular organism metabolic process
DUOXA2	regulation of cellular ketone metabolic process; regulation of inflammatory response
EPB42	transition metal ion homeostasis
EPHB6	lymphocyte costimulation; T cell costimulation; protein tyrosine kinase activity; cytokine secretion
EPS8	leukocyte migration
FAM132B	regulation of fatty acid metabolic process; cellular transition metal ion homeostasis
FECH	heme biosynthetic process; porphyrin-containing compound biosynthetic process
FGF4	positive regulation of ERK1 and ERK2 cascade; cell chemotaxis
GAST	Gastric acid secretion; hormone activity
GPSM3	positive regulation of inflammatory response; positive regulation of response to wounding
HEXA	cellular lipid catabolic process
HHLA2	lymphocyte costimulation; T cell costimulation; positive regulation of lymphocyte proliferation
HMBS	tetrapyrrole biosynthetic process; Porphyrin and chlorophyll metabolism
IL17RC	positive regulation of inflammatory response; granulocyte chemotaxis
KLF1	erythrocyte differentiation
LCK	Primary immunodeficiency; cellular transition metal ion homeostasis
LOC100010059	digestion; Protein digestion and absorption
LOC100010425	hormone activity
LOC100010619	digestion; Protein digestion and absorption
LOC100010951	digestion; Protein digestion and absorption
LOC100012135	serine-type endopeptidase activity; serine-type peptidase activity
LOC100012302	chemokine-mediated signaling pathway; cytokine receptor activity
LOC100019238	neutrophil chemotaxis; neutrophil migration
LOC100020842	neutrophil chemotaxis; chemokine-mediated signaling pathway; neutrophil migration
LOC100022090	serine-type endopeptidase activity; serine-type peptidase activity
LOC100025990	Intestinal immune network for IgA production; Antigen processing and presentation
LOC100026007	Intestinal immune network for IgA production; Antigen processing and presentation
LOC100027354	Protein digestion and absorption; Pancreatic secretion
LOC100619446	serine-type endopeptidase inhibitor activity; peptidase inhibitor activity
LOC103101392	peptidase inhibitor activity; negative regulation of peptidase activity
LOC103104662	serine-type endopeptidase inhibitor activity; regulation of calcium ion-dependent exocytosis
LOC103105989	serine-type endopeptidase inhibitor activity; regulation of calcium ion-dependent exocytosis
MAP4K3	response to tumor necrosis factor
MMAB	Porphyrin and chlorophyll metabolism
MMP9	multicellular organism catabolic process; multicellular organism metabolic process
PDGFRB	positive regulation of lipid metabolic process; protein tyrosine kinase activity
PIGR	Intestinal immune network for IgA production
PLA2G4E	cellular lipid catabolic process
PPOX	heme biosynthetic process; porphyrin-containing compound biosynthetic process
PTK6	protein tyrosine kinase activity
SLC9A4	Gastric acid secretion; digestion
SRD5A3	oxidoreductase activity, acting on the CH-CH group of donors; cellular lipid catabolic process
SST	Gastric acid secretion; hormone activity
SYT1	regulation of calcium ion-dependent exocytosis; calcium ion regulated exocytosis; regulation of regulated secretory pathway
SYTL1	regulation of calcium ion-dependent exocytosis; calcium ion regulated exocytosis; regulation of regulated secretory pathway
UROS	heme biosynthetic process; porphyrin-containing compound biosynthetic process
VRK3	regulation of ERK1 and ERK2 cascade; ERK1 and ERK2 cascade

## Sheet: P5xP10 DE
Gene name	GO
ACO1	intestinal absorption; Glyoxylate and dicarboxylate metabolism
AFP	cellular hormone metabolic process; steroid metabolic process
AGMAT	Arginine and proline metabolism
AGMO	monooxygenase activity; fatty acid biosynthetic process
AGT	positive regulation of cholesterol esterification; regulation of cholesterol esterification
AHSP	erythrocyte differentiation; protein stabilization
AKT1	maternal placenta development; maternal process involved in female pregnancy
ALAS2	heme biosynthetic process; hemoglobin metabolic process; porphyrin-containing compound biosynthetic process
ALB	modification of morphology or physiology of other organism involved in symbiotic interaction; modification of morphology or physiology of other organism
AMACR	bile acid metabolic process; Peroxisome
AMBP	serine-type endopeptidase inhibitor activity; blood microparticle
ANGPTL3	regulation of lipoprotein lipase activity; positive regulation of lipid catabolic process
ANGPTL8	positive regulation of protein processing; positive regulation of protein maturation
APOA2	positive regulation of cholesterol esterification; chylomicron
APOA4	innate immune response in mucosa; positive regulation of cholesterol esterification
APOH	blood coagulation, fibrin clot formation; chylomicron; regulation of fibrinolysis
APOLD1	lipoprotein metabolic process; lipid transport
ASS1	arginine biosynthetic process; urea cycle
ATXN10	extracellular space
BAMBI	negative regulation of cellular response to growth factor stimulus
BHMT	Glycine, serine and threonine metabolism; aspartate family amino acid metabolic process
C1S	complement activation; protein activation cascade
C4BPA	regulation of complement activation; regulation of protein activation cascade
C4BPB	regulation of complement activation; regulation of protein activation cascade
C5	positive regulation of chemokine production; Prion diseases
C6	regulation of complement activation; regulation of protein activation cascade
C8G	Prion diseases; blood microparticle
CAMK2B	Glioma; Amphetamine addiction
CAT	hemoglobin metabolic process; Glyoxylate and dicarboxylate metabolism
CD8A	Hematopoietic cell lineage; T cell receptor signaling pathway
CEBPE	cytokine biosynthetic process; cytokine metabolic process
CES1	Drug metabolism; carboxylic ester hydrolase activity
CHRNA3	ammonium ion binding
CPB1	metallocarboxypeptidase activity; carboxypeptidase activity
CPB2	fibrinolysis; metallocarboxypeptidase activity
CPOX	heme biosynthetic process; porphyrin-containing compound biosynthetic process
CPS1	arginine biosynthetic process; urea cycle
CSF3R	neutrophil chemotaxis; neutrophil migration
EPB42	hemoglobin metabolic process; transition metal ion homeostasis
EPOR	maternal placenta development; maternal process involved in female pregnancy
ESD	carboxylic ester hydrolase activity; small molecule catabolic process
F12	regulation of fibrinolysis; positive regulation of protein processing
F7	platelet-derived growth factor receptor signaling pathway; positive regulation of leukocyte migration; regulation of leukocyte chemotaxis
F9	zymogen activation; Complement and coagulation cascades; serine-type endopeptidase activity
FAT4	regulation of kidney development
FBP1	cellular carbohydrate catabolic process; cellular response to metal ion
FECH	heme biosynthetic process; porphyrin-containing compound biosynthetic process
FGB	blood coagulation, fibrin clot formation; platelet alpha granule
FGG	blood coagulation, fibrin clot formation; platelet alpha granule
FOS	cellular response to metal ion; response to calcium ion
FSTL3	regulation of myeloid leukocyte differentiation; negative regulation of cellular response to growth factor stimulus
GDPD3	lipid metabolic process
GHRL	maternal placenta development; maternal process involved in female pregnancy
GIF	tetrapyrrole binding; extracellular space
GRIA2	Amphetamine addiction; Dopaminergic synapse
GYS2	Starch and sucrose metabolism; glycogen metabolic process; cellular glucan metabolic process; glucan metabolic process
HAO2	steroid dehydrogenase activity; Glyoxylate and dicarboxylate metabolism
HCAR1	defense response to other organism
HGFAC	serine-type endopeptidase activity; serine-type peptidase activity
HHLA2	activated T cell proliferation; positive regulation of cell-cell adhesion
HMGCS1	isoprenoid metabolic process; lipid biosynthetic process
HOGA1	Glyoxylate and dicarboxylate metabolism; Arginine and proline metabolism
HRG	regulation of fibrinolysis; positive regulation of blood coagulation; fibrinolysis; positive regulation of hemostasis
HSD17B12	Steroid hormone biosynthesis
HSD17B2	steroid dehydrogenase activity; Steroid hormone biosynthesis
ITIH2	serine-type endopeptidase inhibitor activity; blood microparticle
KEL	negative regulation of ion transmembrane transport; negative regulation of transmembrane transport; muscle fiber development
KLF1	erythrocyte differentiation
KLK14	serine-type endopeptidase activity; serine-type peptidase activity
LCP2	cytokine secretion; T cell receptor signaling pathway
LECT1	negative regulation of angiogenesis; negative regulation of blood vessel morphogenesis
LIPC	triglyceride-rich lipoprotein particle remodeling; very-low-density lipoprotein particle remodeling; triglyceride catabolic process
LOC100010059	digestion; Protein digestion and absorption
LOC100010619	digestion; Protein digestion and absorption
LOC100010818	Ascorbate and aldarate metabolism; Porphyrin and chlorophyll metabolism
LOC100010821	Ascorbate and aldarate metabolism
LOC100010951	digestion; Protein digestion and absorption
LOC100011628	bile acid metabolic process; lipid transporter activity
LOC100012470	antibacterial humoral response; regulation of humoral immune response; antimicrobial humoral response
LOC100012925	nucleobase metabolic process; peroxisome; microbody
LOC100013145	protein stabilization; regulation of body fluid levels
LOC100013494	monooxygenase activity; heme binding
LOC100013497	extracellular space
LOC100013629	Systemic lupus erythematosus
LOC100013732	Starch and sucrose metabolism; cellular lipid catabolic process
LOC100013981	regulation of fibrinolysis; plasminogen activation; fibrinolysis
LOC100014035	Metabolism of xenobiotics by cytochrome P450; Drug metabolism
LOC100015820	Metabolism of xenobiotics by cytochrome P450; Drug metabolism
LOC100016060	heme binding; tetrapyrrole binding
LOC100016979	steroid dehydrogenase activity; cellular hormone metabolic process
LOC100016983	activated T cell proliferation; positive regulation of chemokine production
LOC100018630	lipid transporter activity
LOC100018877	innate immune response in mucosa; mucosal immune response
LOC100019177	neutrophil chemotaxis; neutrophil migration
LOC100020096	Drug metabolism; monooxygenase activity
LOC100021550	isoprenoid metabolic process; lipid biosynthetic process
LOC100022090	serine-type endopeptidase activity; serine-type peptidase activity
LOC100023173	long-chain fatty acid metabolic process; icosanoid metabolic process; fatty acid derivative metabolic process
LOC100023655	modification by host of symbiont morphology or physiology; interaction with symbiont
LOC100024568	serine-type endopeptidase inhibitor activity; endopeptidase inhibitor activity
LOC100026209	Fat digestion and absorption; digestion
LOC100026693	hormone activity
LOC100027020	Fat digestion and absorption; Glycerolipid metabolism
LOC100027354	Protein digestion and absorption; Pancreatic secretion
LOC100027805	Glycine, serine and threonine metabolism; Drug metabolism
LOC100028608	long-chain fatty acid metabolic process; icosanoid metabolic process; fatty acid derivative metabolic process
LOC100029819	amino acid binding; carboxylic acid binding; organic acid binding
LOC100030465	positive regulation of interleukin-8 production; modification by host of symbiont morphology or physiology
LOC100030473	phagocytosis; serine-type endopeptidase activity
LOC100032863	positive regulation of chemokine production; positive regulation of interleukin-8 production
LOC100032988	Starch and sucrose metabolism
LOC100617936	Systemic lupus erythematosus
LOC100618537	metallocarboxypeptidase activity; carboxypeptidase activity
LOC100619502	Complement and coagulation cascades; endopeptidase inhibitor activity
LOC103094024	regulation of cell projection assembly; cell adhesion molecule binding
LOC103101392	peptidase inhibitor activity; peptidase regulator activity
LPIN3	Glycerolipid metabolism; triglyceride metabolic process
MED6	transcriptional repressor activity, RNA polymerase II transcription factor binding
MGST2	Metabolism of xenobiotics by cytochrome P450; Drug metabolism
MIOX	Ascorbate and aldarate metabolism; cellular carbohydrate catabolic process
MKNK1	HIF-1 signaling pathway
MME	Hematopoietic cell lineage; Protein digestion and absorption
MOGAT1	Glycerolipid metabolism; neutral lipid metabolic process; acylglycerol metabolic process
MOGAT3	Fat digestion and absorption; Glycerolipid metabolism
MYOG	muscle fiber development; cellular response to metal ion
NR4A2	cellular amine metabolic process; amine metabolic process
ORM1	acute inflammatory response; inflammatory response
OTC	arginine biosynthetic process; urea cycle
PDGFA	negative regulation of blood coagulation; negative regulation of hemostasis; platelet-derived growth factor receptor signaling pathway; negative regulation of coagulation
PDGFRB	cellular response to vascular endothelial growth factor stimulus; platelet-derived growth factor receptor signaling pathway; positive regulation of lipase activity; regulation of lipase activity
PDHA1	Central carbon metabolism in cancer; pyruvate metabolic process
PDK4	regulation of fatty acid metabolic process; regulation of glucose metabolic process
PEMT	phosphatidylcholine metabolic process; ethanolamine-containing compound metabolic process
PFKFB1	Glucagon signaling pathway; cellular carbohydrate metabolic process
PFN1	phosphatidylinositol bisphosphate binding; blood microparticle
PHGDH	Glycine, serine and threonine metabolism; aspartate family amino acid metabolic process
PLA1A	lipase activity; carboxylic ester hydrolase activity
PLA2G1B	innate immune response in mucosa; mucosal immune response
PLAC8	defense response to bacterium; response to bacterium
PLG	Staphylococcus aureus infection; Complement and coagulation cascades
PPIB	modification by host of symbiont morphology or physiology; interaction with symbiont
PROC	negative regulation of blood coagulation; negative regulation of hemostasis; negative regulation of coagulation
PROZ	serine-type endopeptidase activity; blood coagulation
RAB17	mucosal immune response; organ or tissue specific immune response
RAD50	protein binding, bridging; double-strand break repair via homologous recombination
RNPEP	metalloexopeptidase activity; exopeptidase activity
RPA3	double-strand break repair via homologous recombination; recombinational repair
SAT1	Arginine and proline metabolism
SATB1	activated T cell proliferation
SELL	cell adhesion molecule binding
SERPINI2	serine-type endopeptidase inhibitor activity; endopeptidase inhibitor activity
SLC27A2	bile acid metabolic process; long-chain fatty acid metabolic process
SLC30A1	response to transition metal nanoparticle; negative regulation of ion transmembrane transport; Mineral absorption
SLC40A1	response to transition metal nanoparticle; Mineral absorption
SLC6A12	monocarboxylic acid transport
SPTB	cell cortex
STXBP6	phosphatidylinositol bisphosphate binding; phosphatidylinositol phosphate binding
TBX6	transcriptional repressor activity, RNA polymerase II transcription factor binding
TCAP	muscle fiber development; protein binding, bridging
TF	Mineral absorption; HIF-1 signaling pathway
TREML1	platelet alpha granule; platelet activation
TSPO2	cholesterol binding; sterol binding
TTR	nucleobase metabolic process; cellular hormone metabolic process
UPP1	Drug metabolism; organophosphate catabolic process
UROC1	alpha-amino acid catabolic process; cellular amino acid catabolic process
VSIG4	Complement and coagulation cascades
ZBTB20	positive regulation of interleukin-6 production; regulation of tumor necrosis factor production
ZFYVE26	double-strand break repair via homologous recombination; recombinational repair

## Sheet: P5xP10 DE down
Gene name	GO
ACO1	intestinal absorption; Glyoxylate and dicarboxylate metabolism
AFP	steroid metabolic process; lipid metabolic process
AGMAT	Arginine and proline metabolism
AGMO	monooxygenase activity; fatty acid biosynthetic process
AGT	positive regulation of cholesterol esterification; regulation of cholesterol esterification
AKT1	maternal placenta development; maternal process involved in female pregnancy
ALAS2	heme biosynthetic process; hemoglobin metabolic process; porphyrin-containing compound biosynthetic process
ALB	modification of morphology or physiology of other organism involved in symbiotic interaction; modification of morphology or physiology of other organism
AMACR	bile acid metabolic process; steroid metabolic process
AMBP	serine-type endopeptidase inhibitor activity; blood microparticle
ANGPTL3	regulation of lipoprotein lipase activity; positive regulation of lipid catabolic process
ANGPTL8	positive regulation of protein processing; positive regulation of protein maturation
APOA2	positive regulation of cholesterol esterification; chylomicron
APOA4	positive regulation of cholesterol esterification; chylomicron
APOH	blood coagulation, fibrin clot formation; chylomicron; regulation of fibrinolysis
ASS1	arginine biosynthetic process; urea cycle
BHMT	Glycine, serine and threonine metabolism; alpha-amino acid biosynthetic process
C1S	complement activation; protein activation cascade
C4BPA	regulation of complement activation; regulation of protein activation cascade
C4BPB	regulation of complement activation; regulation of protein activation cascade
C5	Prion diseases; Staphylococcus aureus infection
C6	regulation of complement activation; regulation of protein activation cascade
C8G	Prion diseases; blood microparticle
CAT	hemoglobin metabolic process; Glyoxylate and dicarboxylate metabolism
CEBPE	cytokine biosynthetic process; cytokine metabolic process
CES1	Drug metabolism; carboxylic ester hydrolase activity
CPB1	metallocarboxypeptidase activity; carboxypeptidase activity
CPB2	fibrinolysis; metallocarboxypeptidase activity
CPOX	heme biosynthetic process; porphyrin-containing compound biosynthetic process
CPS1	arginine biosynthetic process; urea cycle
CSF3R	cell chemotaxis
EPB42	hemoglobin metabolic process; transition metal ion homeostasis
EPOR	maternal placenta development; maternal process involved in female pregnancy
ESD	carboxylic ester hydrolase activity; small molecule catabolic process
F12	regulation of fibrinolysis; positive regulation of protein processing
F7	Complement and coagulation cascades; serine-type endopeptidase activity
F9	zymogen activation; Complement and coagulation cascades; serine-type endopeptidase activity
FBP1	cellular carbohydrate catabolic process; pyruvate metabolic process
FECH	heme biosynthetic process; porphyrin-containing compound biosynthetic process
FGB	blood coagulation, fibrin clot formation; platelet alpha granule
FGG	blood coagulation, fibrin clot formation; platelet alpha granule
GDPD3	lipid metabolic process
GHRL	maternal placenta development; maternal process involved in female pregnancy
GIF	tetrapyrrole binding; extracellular space
GYS2	Starch and sucrose metabolism; cellular carbohydrate metabolic process
HAO2	steroid dehydrogenase activity; Glyoxylate and dicarboxylate metabolism
HGFAC	serine-type endopeptidase activity; serine-type peptidase activity
HMGCS1	lipid biosynthetic process; cellular lipid metabolic process
HOGA1	Glyoxylate and dicarboxylate metabolism; Arginine and proline metabolism
HRG	regulation of fibrinolysis; positive regulation of blood coagulation; fibrinolysis; positive regulation of hemostasis
HSD17B2	steroid dehydrogenase activity
ITIH2	serine-type endopeptidase inhibitor activity; blood microparticle
KEL	negative regulation of ion transmembrane transport; negative regulation of transmembrane transport
KLK14	serine-type endopeptidase activity; serine-type peptidase activity
LECT1	regulation of angiogenesis; regulation of vasculature development
LIPC	triglyceride-rich lipoprotein particle remodeling; very-low-density lipoprotein particle remodeling; triglyceride catabolic process
LOC100010059	digestion; Protein digestion and absorption
LOC100010619	digestion; Protein digestion and absorption
LOC100010818	Ascorbate and aldarate metabolism; Porphyrin and chlorophyll metabolism
LOC100010821	Ascorbate and aldarate metabolism
LOC100010951	digestion; Protein digestion and absorption
LOC100011628	bile acid metabolic process; lipid transporter activity
LOC100012470	antibacterial humoral response; regulation of humoral immune response; antimicrobial humoral response
LOC100012925	nucleobase metabolic process; small molecule catabolic process
LOC100013145	regulation of body fluid levels; extracellular space
LOC100013494	monooxygenase activity; heme binding
LOC100013732	Starch and sucrose metabolism; cellular lipid catabolic process
LOC100013981	regulation of fibrinolysis; plasminogen activation; fibrinolysis
LOC100014035	Metabolism of xenobiotics by cytochrome P450; Drug metabolism
LOC100015820	Metabolism of xenobiotics by cytochrome P450; Drug metabolism
LOC100016060	heme binding; tetrapyrrole binding
LOC100016979	steroid dehydrogenase activity; steroid metabolic process
LOC100018630	lipid transporter activity
LOC100019177	zymogen activation; positive regulation of response to wounding
LOC100020096	Drug metabolism; monooxygenase activity
LOC100021550	lipid biosynthetic process; cellular lipid metabolic process
LOC100022090	serine-type endopeptidase activity; serine-type peptidase activity
LOC100023173	monooxygenase activity; heme binding
LOC100023655	modification by host of symbiont morphology or physiology; interaction with symbiont
LOC100024568	serine-type endopeptidase inhibitor activity; endopeptidase inhibitor activity
LOC100026209	Fat digestion and absorption; digestion
LOC100027020	Fat digestion and absorption; Glycerolipid metabolism
LOC100027354	Protein digestion and absorption; Pancreatic secretion
LOC100027805	Glycine, serine and threonine metabolism; Drug metabolism
LOC100028608	monooxygenase activity; heme binding
LOC100030465	positive regulation of interleukin-8 production; modification by host of symbiont morphology or physiology
LOC100030473	serine-type endopeptidase activity; serine-type peptidase activity
LOC100032863	positive regulation of interleukin-8 production; acute inflammatory response
LOC100032988	Starch and sucrose metabolism
LOC100618537	metallocarboxypeptidase activity; carboxypeptidase activity
LOC100619502	Complement and coagulation cascades; endopeptidase inhibitor activity
LOC103094024	cell adhesion molecule binding
LOC103101392	peptidase inhibitor activity; peptidase regulator activity
LPIN3	Glycerolipid metabolism; triglyceride metabolic process
MGST2	Metabolism of xenobiotics by cytochrome P450; Drug metabolism
MIOX	Ascorbate and aldarate metabolism; cellular carbohydrate catabolic process
MME	Protein digestion and absorption; exopeptidase activity
MOGAT1	Glycerolipid metabolism; neutral lipid metabolic process; acylglycerol metabolic process
MOGAT3	Fat digestion and absorption; Glycerolipid metabolism
ORM1	acute inflammatory response; extracellular space
OTC	arginine biosynthetic process; urea cycle
PDHA1	pyruvate metabolic process; cofactor biosynthetic process
PDK4	pyruvate metabolic process; fatty acid biosynthetic process
PEMT	phosphatidylcholine metabolic process; ethanolamine-containing compound metabolic process
PFKFB1	cellular carbohydrate metabolic process
PFN1	blood microparticle; cell cortex
PHGDH	Glycine, serine and threonine metabolism; glutamine family amino acid metabolic process
PLA1A	carboxylic ester hydrolase activity; secretory granule
PLA2G1B	mucosal immune response; organ or tissue specific immune response
PLAC8	defense response to bacterium; response to bacterium
PLG	Staphylococcus aureus infection; Complement and coagulation cascades
PPIB	modification by host of symbiont morphology or physiology; interaction with symbiont
PROC	negative regulation of blood coagulation; negative regulation of hemostasis; negative regulation of coagulation
PROZ	serine-type endopeptidase activity; blood coagulation
RAB17	mucosal immune response; organ or tissue specific immune response
RNPEP	metalloexopeptidase activity; exopeptidase activity
SAT1	Arginine and proline metabolism
SELL	cell adhesion molecule binding
SERPINI2	serine-type endopeptidase inhibitor activity; endopeptidase inhibitor activity
SLC27A2	bile acid metabolic process; lipid transporter activity
SLC30A1	response to transition metal nanoparticle; negative regulation of ion transmembrane transport; Mineral absorption
SLC40A1	response to transition metal nanoparticle; Mineral absorption
SPTB	cell cortex
STXBP6	cell cortex
TF	Mineral absorption; extracellular space
TREML1	platelet alpha granule; platelet activation
TSPO2	cholesterol binding; sterol binding
TTR	nucleobase metabolic process; alcohol metabolic process
UPP1	Drug metabolism
UROC1	organic acid catabolic process; carboxylic acid catabolic process; alpha-amino acid metabolic process
VSIG4	Complement and coagulation cascades

## Sheet: P5xP10 DE up
Gene name	GO
AKT1	Glioma; Melanoma
CAMK2B	Glioma; Amphetamine addiction
FOS	Amphetamine addiction; Choline metabolism in cancer
GRIA2	Amphetamine addiction
PDGFA	Glioma; Melanoma
PDGFRB	Glioma; Melanoma
